# Supplementary material for: Losartan ameliorates dystrophic epidermolysis bullosa and uncovers new disease mechanisms
Source: EMBO Mol Med. 2015 Jul 20;7(9):1211–28. doi: 10.15252/emmm.201505061 (PMC4568953; doi:10.15252/emmm.201505061)
Supplement: Supplementary file 2 [file emmm0007-1211-sd2.xlsx]

## Sheet: proteinGroups
Supplemental Table S1. Whole skin lysate proteomes of wild type (WT) and collagen VII (C7)-hypomorphic mice
Back skin of three C7 hypomorphic mice, two C7 hypomorphic mice treated with losartan (two specimens per mouse), and three WT mice were lysed in 4% SDS and separated by SDS-PAGE. Gel lanes were cut into 11 pieces each, proteins in gel digested with trypsin and resulting peptide mixture analyzed by LC-MSMS. MaxQuant was used to process the raw data and generate label free quantification (LFQ) inte…
Protein names	Gene names	Fasta headers	Protein IDs	Number of proteins	Peptides	Sequence coverage [%]	Mol. weight [kDa]	PEP	LFQ intensity C7 hypomorph 1	LFQ intensity C7 hypomorph 2	LFQ intensity C7 hypomorph 3	LFQ intensity Losartan C7 hypomorph 1	LFQ intensity Losartan C7 hypomorph 2	LFQ intensity Losartan C7 hypomorph 3	LFQ intensity Losartan C7 hypomorph 4	LFQ intensity WT 1	LFQ intensity WT 2	LFQ intensity WT 3	Cluster1	Cluster2	Cluster3	Cluster4	Cluster5	Cluster6	Cluster7	Cluster8	Cluster9	Cluster10
Eukaryotic translation initiation factor 4E	Eif4e	>sp|P63073|IF4E_MOUSE Eukaryotic translation initiation factor 4E OS=Mus musculus GN=Eif4e PE=1 SV=1	P63073	1	11	46.1	25.053	1.5675e-75	12222000	8060400	17604000	3741000	11741000	7131900	14106000	9544100	9037800	12051000	+
Proteasome subunit beta type-7	Psmb7	>sp|P70195|PSB7_MOUSE Proteasome subunit beta type-7 OS=Mus musculus GN=Psmb7 PE=1 SV=1	P70195	1	11	42.6	29.891	1.5142e-297	29280000	25636000	27630000	11221000	28891000	19607000	19432000	30778000	24059000	20882000	+
Vacuolar protein sorting-associated protein 28 homolog	Vps28	>sp|Q9D1C8|VPS28_MOUSE Vacuolar protein sorting-associated protein 28 homolog OS=Mus musculus GN=Vps28 PE=2 SV=1;>tr|G3UW95|G3UW95_MOUSE Vacuolar protein sorting 28 (Yeast), isoform CRA_a OS=Mus musculus GN=Vps28 PE=4 SV=1	Q9D1C8;G3UW95	2	4	28.1	25.452	1.159e-43	4062800	4163200	4395700	1939300	4766100	4907900	3343800	3524600	3777300	5414600	+
		>sp|Q9WUP7-2|UCHL5_MOUSE Isoform 2 of Ubiquitin carboxyl-terminal hydrolase isozyme L5 OS=Mus musculus GN=Uchl5	Q9WUP7-2	1	12	47	37.487	9.4475e-146	7892200	9211900	8932100	3565700	6877800	4192400	7565200	10421000	5873500	5889100	+
Integrin beta-4;Integrin beta	Itgb4	>sp|A2A863-2|ITB4_MOUSE Isoform 2 of Integrin beta-4 OS=Mus musculus GN=Itgb4;>sp|A2A863|ITB4_MOUSE Integrin beta-4 OS=Mus musculus GN=Itgb4 PE=2 SV=1;>sp|A2A863-3|ITB4_MOUSE Isoform 3 of Integrin beta-4 OS=Mus musculus GN=Itgb4;>tr|A2A864|A2A864_MOUSE Int	A2A863-2;A2A863;A2A863-3;A2A864	4	51	39.9	194.75	0	71723000	55028000	90033000	47699000	66646000	66094000	64496000	54223000	62349000	55082000	+
H/ACA ribonucleoprotein complex subunit 1	Gar1	>tr|D3YZ09|D3YZ09_MOUSE H/ACA ribonucleoprotein complex subunit 1 (Fragment) OS=Mus musculus GN=Gar1 PE=4 SV=1;>sp|Q9CY66-3|GAR1_MOUSE Isoform 3 of H/ACA ribonucleoprotein complex subunit 1 OS=Mus musculus GN=Gar1;>tr|G5E8M6|G5E8M6_MOUSE H/ACA ribonucleopr	D3YZ09;Q9CY66-3;G5E8M6;Q9CY66-2;Q9CY66;F6SL78	6	8	40.9	20.448	8.2094e-29	7756000	5739700	6494100	3817200	5461600	3620100	8069000	4811000	3223200	6109100	+
	Arfip1	>tr|G5E8V9|G5E8V9_MOUSE MCG18094 (Fragment) OS=Mus musculus GN=Arfip1 PE=4 SV=1;>tr|A2RSX9|A2RSX9_MOUSE Arfip1 protein OS=Mus musculus GN=Arfip1 PE=2 SV=1;>tr|E9Q3G5|E9Q3G5_MOUSE Protein Arfip1 OS=Mus musculus GN=Arfip1 PE=4 SV=1;>tr|E9QAY5|E9QAY5_MOUSE Pr	G5E8V9;A2RSX9;E9Q3G5;E9QAY5	4	11	48	41.518	4.5594e-72	1680500	848420	1845700	693970	1958700	1328200	1746000	1341100	1376000	1638700	+
Metaxin-2	Mtx2	>sp|O88441|MTX2_MOUSE Metaxin-2 OS=Mus musculus GN=Mtx2 PE=1 SV=1	O88441	1	10	59.3	29.758	4.3588e-102	12365000	13966000	8744200	2387100	12167000	4392500	9125900	4870600	5849500	10912000	+
Bisphosphoglycerate mutase;Phosphoglycerate mutase	Bpgm	>sp|P15327|PMGE_MOUSE Bisphosphoglycerate mutase OS=Mus musculus GN=Bpgm PE=2 SV=2;>tr|D3Z223|D3Z223_MOUSE Phosphoglycerate mutase (Fragment) OS=Mus musculus GN=Bpgm PE=3 SV=1	P15327;D3Z223;D3YUE8;D3YYH3	4	9	44.8	29.978	3.0867e-31	11120000	6993300	13544000	3713400	14597000	3803100	6682100	5690200	10520000	8024700	+
60S ribosomal protein L13a	Rpl13a	>sp|P19253|RL13A_MOUSE 60S ribosomal protein L13a OS=Mus musculus GN=Rpl13a PE=1 SV=4;>tr|E9Q5A0|E9Q5A0_MOUSE 60S ribosomal protein L13a OS=Mus musculus GN=Rpl13a PE=3 SV=1;>tr|Q3TDS9|Q3TDS9_MOUSE 60S ribosomal protein L13a OS=Mus musculus GN=Rpl13a PE=2 S	P19253;E9Q5A0;Q3TDS9	3	16	48.8	23.464	1.6234e-65	17214000	13838000	18367000	11644000	14097000	16150000	18262000	18388000	11309000	25679000	+
60S ribosomal protein L13	Rpl13;Rpl13-ps3	>sp|P47963|RL13_MOUSE 60S ribosomal protein L13 OS=Mus musculus GN=Rpl13 PE=2 SV=3;>tr|D3YX54|D3YX54_MOUSE 60S ribosomal protein L13 OS=Mus musculus GN=Rpl13-ps3 PE=3 SV=1;>tr|E9PZ94|E9PZ94_MOUSE 60S ribosomal protein L13 OS=Mus musculus GN=Gm10071 PE=3 SV	P47963;D3YX54;E9PZ94	3	20	61.1	24.305	9.7526e-236	55633000	51028000	55317000	16223000	50181000	31993000	80572000	41677000	30337000	78108000	+
Serine/threonine-protein phosphatase 2A activator	Ppp2r4	>sp|P58389|PTPA_MOUSE Serine/threonine-protein phosphatase 2A activator OS=Mus musculus GN=Ppp2r4 PE=1 SV=1;>tr|A2AWE9|A2AWE9_MOUSE Protein phosphatase 2A regulatory subunit B (PR 53) OS=Mus musculus GN=Ppp2r4 PE=4 SV=1;>tr|A2AWF0|A2AWF0_MOUSE Protein phos	P58389;A2AWE9;A2AWF0;D6RFC2;B7ZDE0;F6Z6I0	6	12	54.8	36.71	2.5064e-153	16449000	17585000	16937000	10340000	21984000	9521400	21871000	10840000	13580000	22272000	+
26S protease regulatory subunit 8	Psmc5	>sp|P62196|PRS8_MOUSE 26S protease regulatory subunit 8 OS=Mus musculus GN=Psmc5 PE=1 SV=1;>tr|E9Q0L5|E9Q0L5_MOUSE 26S protease regulatory subunit 8 OS=Mus musculus GN=Psmc5 PE=3 SV=1	P62196;E9Q0L5	2	28	73.6	45.626	0	23432000	23848000	38081000	18821000	35016000	18456000	29669000	35646000	23604000	26460000	+
14-3-3 protein eta	Ywhah	>sp|P68510|1433F_MOUSE 14-3-3 protein eta OS=Mus musculus GN=Ywhah PE=1 SV=2	P68510;E9Q4V8	2	26	76.4	28.211	0	155530000	142520000	122110000	45756000	138650000	87848000	146540000	112020000	126180000	142800000	+
Latexin	Lxn	>sp|P70202|LXN_MOUSE Latexin OS=Mus musculus GN=Lxn PE=1 SV=2	P70202	1	5	25.7	25.492	1.9473e-115	10636000	7701500	10859000	5171300	13089000	5039700	9245300	6582900	4379600	12714000	+
Endoplasmic reticulum metallopeptidase 1	Ermp1	>sp|Q3UVK0|ERMP1_MOUSE Endoplasmic reticulum metallopeptidase 1 OS=Mus musculus GN=Ermp1 PE=1 SV=2	Q3UVK0;G8JL46;Q3UVK0-2;F6TQS9	4	10	15.3	100.15	1.7864e-103	8001500	7074300	9625600	3712800	10741000	6123000	9603600	8069900	7744000	10103000	+
Platelet-activating factor acetylhydrolase IB subunit beta	Pafah1b2	>sp|Q61206|PA1B2_MOUSE Platelet-activating factor acetylhydrolase IB subunit beta OS=Mus musculus GN=Pafah1b2 PE=1 SV=2;>tr|F8WIW7|F8WIW7_MOUSE Platelet-activating factor acetylhydrolase IB subunit beta OS=Mus musculus GN=Pafah1b2 PE=4 SV=1	Q61206;F8WIW7	2	7	49.3	25.581	7.4712e-199	13959000	10563000	16460000	4919500	19393000	10431000	17663000	11712000	21039000	15144000	+
ATP-binding cassette sub-family F member 1	Abcf1	>sp|Q6P542|ABCF1_MOUSE ATP-binding cassette sub-family F member 1 OS=Mus musculus GN=Abcf1 PE=1 SV=1	Q6P542	1	23	38.1	94.944	8.3093e-302	1408300	1976700	2135400	1053400	1362100	539310	2250000	3176700	641430	1279000	+
Nesprin-2	Syne2	>sp|Q6ZWQ0|SYNE2_MOUSE Nesprin-2 OS=Mus musculus GN=Syne2 PE=1 SV=2;>tr|E9QP46|E9QP46_MOUSE Nesprin-2 OS=Mus musculus GN=Syne2 PE=4 SV=1	Q6ZWQ0;E9QP46;Q6DFZ2;Q6ZWQ0-3;F6W8R9;F7BX34;D3YVK9;Q6ZWN0;Q6ZWQ0-2;D3Z412;D6RH38	11	162	31.5	782.72	0	2297600	1449200	1783400	491190	2513500	1812200	5320500	951090	939230	1579000	+
60S ribosomal protein L35	Rpl35;Gm10269	>sp|Q6ZWV7|RL35_MOUSE 60S ribosomal protein L35 OS=Mus musculus GN=Rpl35 PE=2 SV=1;>tr|G3UWD7|G3UWD7_MOUSE MCG123152 OS=Mus musculus GN=Gm10269 PE=3 SV=1	Q6ZWV7;G3UWD7;F6XS56;E9Q091	4	8	43.9	14.552	4.8899e-194	37891000	27761000	39402000	6743500	25607000	19569000	34417000	27527000	7006600	43361000	+
Protein FAM98B	Fam98b	>sp|Q80VD1|FA98B_MOUSE Protein FAM98B OS=Mus musculus GN=Fam98b PE=2 SV=1	Q80VD1	1	7	20.5	45.349	1.3018e-42	1100900	733300	1634600	715020	1542200	843330	1520400	961440	960270	1058100	+
26S proteasome non-ATPase regulatory subunit 11	Psmd11	>sp|Q8BG32|PSD11_MOUSE 26S proteasome non-ATPase regulatory subunit 11 OS=Mus musculus GN=Psmd11 PE=1 SV=3;>tr|F6Z0Q9|F6Z0Q9_MOUSE 26S proteasome non-ATPase regulatory subunit 11 OS=Mus musculus GN=Psmd11 PE=4 SV=1	Q8BG32;F6Z0Q9;G3UYH2;G3UWW7;G3UXL5;G3UYI4;G3UYL3;G3UYL8;G3UX15;G3UZ33;G3UZ28;G3UX67;G3UWV7	13	28	67.5	47.436	0	22809000	22569000	40479000	12708000	34639000	14417000	35108000	33327000	16165000	21386000	+
Calcium-binding mitochondrial carrier protein Aralar1	Slc25a12	>sp|Q8BH59|CMC1_MOUSE Calcium-binding mitochondrial carrier protein Aralar1 OS=Mus musculus GN=Slc25a12 PE=1 SV=1	Q8BH59	1	36	66.5	74.569	0	201380000	158980000	347060000	127780000	246740000	114360000	203250000	124070000	249370000	186730000	+
E3 UFM1-protein ligase 1	Ufl1	>sp|Q8CCJ3|UFL1_MOUSE E3 UFM1-protein ligase 1 OS=Mus musculus GN=Ufl1 PE=1 SV=2;>sp|Q8CCJ3-1|UFL1_MOUSE Isoform 2 of E3 UFM1-protein ligase 1 OS=Mus musculus GN=Ufl1	Q8CCJ3;Q8CCJ3-1;Q8CCJ3-2	3	14	25.7	89.519	7.8755e-55	2976600	2463800	9612700	2367800	3631300	1524400	4684000	4659300	2623200	4879400	+
CCA tRNA nucleotidyltransferase 1, mitochondrial	Trnt1	>sp|Q8K1J6|TRNT1_MOUSE CCA tRNA nucleotidyltransferase 1, mitochondrial OS=Mus musculus GN=Trnt1 PE=2 SV=1	Q8K1J6;Q8K1J6-2	2	8	23.5	49.895	3.1925e-47	2411200	1708300	1866600	1452600	3872700	1647900	2219700	1699000	1713900	2188700	+
CD109 antigen	Cd109	>sp|Q8R422|CD109_MOUSE CD109 antigen OS=Mus musculus GN=Cd109 PE=2 SV=1	Q8R422	1	33	32	161.66	0	55272000	64631000	70572000	36068000	51982000	53106000	71780000	48938000	42517000	56578000	+
Nuclear pore complex protein Nup85	Nup85	>sp|Q8R480|NUP85_MOUSE Nuclear pore complex protein Nup85 OS=Mus musculus GN=Nup85 PE=1 SV=1	Q8R480	1	6	10.4	74.775	3.0444e-18	2261500	1838500	3104800	727540	2098300	1178500	2172100	4903500	1278300	2381300	+
26S proteasome non-ATPase regulatory subunit 2	Psmd2	>sp|Q8VDM4|PSMD2_MOUSE 26S proteasome non-ATPase regulatory subunit 2 OS=Mus musculus GN=Psmd2 PE=1 SV=1;>tr|Q80V77|Q80V77_MOUSE 26S proteasome non-ATPase regulatory subunit 2 OS=Mus musculus GN=Psmd2 PE=2 SV=1	Q8VDM4;Q80V77;E9Q2S8	3	53	69.2	100.2	0	55963000	62562000	54731000	48487000	60839000	51608000	73090000	60950000	54900000	60633000	+
Transaldolase	Taldo1	>sp|Q93092|TALDO_MOUSE Transaldolase OS=Mus musculus GN=Taldo1 PE=1 SV=2	Q93092	1	25	54.3	37.387	3.2771e-248	111030000	120700000	127970000	63583000	113560000	85820000	138890000	132460000	130850000	117950000	+
Lysine--tRNA ligase	Kars	>sp|Q99MN1|SYK_MOUSE Lysine--tRNA ligase OS=Mus musculus GN=Kars PE=1 SV=1;>tr|Q8R2P8|Q8R2P8_MOUSE Lysyl-tRNA synthetase OS=Mus musculus GN=Kars PE=2 SV=1	Q99MN1;Q8R2P8	2	34	56.5	67.839	0	14656000	10170000	24555000	11005000	16755000	11927000	16296000	12553000	16866000	24282000	+
Rho GDP-dissociation inhibitor 1	Arhgdia	>sp|Q99PT1|GDIR1_MOUSE Rho GDP-dissociation inhibitor 1 OS=Mus musculus GN=Arhgdia PE=1 SV=3	Q99PT1	1	19	85.3	23.407	0	217480000	231770000	275880000	113480000	316640000	169180000	276210000	186060000	240250000	262680000	+
Mitochondrial import receptor subunit TOM22 homolog	Tomm22	>sp|Q9CPQ3|TOM22_MOUSE Mitochondrial import receptor subunit TOM22 homolog OS=Mus musculus GN=Tomm22 PE=2 SV=3	Q9CPQ3	1	7	66.2	15.537	0	7180500	14562000	13886000	8451700	10672000	9566100	14434000	17608000	7578500	13233000	+
6-phosphogluconolactonase	Pgls	>sp|Q9CQ60|6PGL_MOUSE 6-phosphogluconolactonase OS=Mus musculus GN=Pgls PE=2 SV=1;>tr|Q8CBG6|Q8CBG6_MOUSE 6-phosphogluconolactonase OS=Mus musculus GN=Pgls PE=2 SV=1;>tr|D3Z4X1|D3Z4X1_MOUSE 6-phosphogluconolactonase OS=Mus musculus GN=Pgls PE=4 SV=1	Q9CQ60;Q8CBG6;D3Z4X1;F6X8L5	4	14	89.5	27.254	0	62294000	61988000	59606000	22869000	70215000	54507000	77360000	71584000	90094000	64070000	+
60S ribosomal protein L14	Rpl14	>sp|Q9CR57|RL14_MOUSE 60S ribosomal protein L14 OS=Mus musculus GN=Rpl14 PE=2 SV=3;>tr|Q9CWK0|Q9CWK0_MOUSE 60S ribosomal protein L14 OS=Mus musculus GN=Rpl14 PE=2 SV=1	Q9CR57;Q9CWK0	2	8	32.3	23.564	1.6519e-148	42622000	45678000	51271000	13242000	34803000	23594000	28662000	48756000	22982000	45076000	+
Peptidyl-prolyl cis-trans isomerase-like 1	Ppil1	>sp|Q9D0W5|PPIL1_MOUSE Peptidyl-prolyl cis-trans isomerase-like 1 OS=Mus musculus GN=Ppil1 PE=2 SV=1	Q9D0W5	1	6	37.3	18.237	1.3094e-24	11851000	8269700	11772000	7170600	10308000	5080900	9906400	12709000	5932300	10280000	+
Low molecular weight phosphotyrosine protein phosphatase	Acp1	>sp|Q9D358|PPAC_MOUSE Low molecular weight phosphotyrosine protein phosphatase OS=Mus musculus GN=Acp1 PE=1 SV=3	Q9D358	1	9	53.8	18.192	1.7665e-133	15674000	13309000	22175000	8656700	20837000	10637000	14859000	13203000	10067000	9264300	+
Carbonic anhydrase 13	Ca13	>sp|Q9D6N1|CAH13_MOUSE Carbonic anhydrase 13 OS=Mus musculus GN=Ca13 PE=1 SV=1	Q9D6N1	1	9	46.9	29.522	2.7754e-27	9961300	5895700	8490500	3934600	5354200	3998700	10485000	6321600	6330800	6185700	+
Chloride intracellular channel protein 3	Clic3	>sp|Q9D7P7|CLIC3_MOUSE Chloride intracellular channel protein 3 OS=Mus musculus GN=Clic3 PE=2 SV=2;>tr|Q6P912|Q6P912_MOUSE Chloride intracellular channel protein 3 OS=Mus musculus GN=Clic3 PE=2 SV=1;>tr|A2AJ28|A2AJ28_MOUSE Chloride intracellular channel 3	Q9D7P7;Q6P912;A2AJ28	3	16	86.1	26.845	1.1954e-132	10491000	11972000	12397000	2705900	11050000	5626100	8786900	10432000	6842800	12044000	+
Phosphoglycerate mutase 1	Pgam1	>sp|Q9DBJ1|PGAM1_MOUSE Phosphoglycerate mutase 1 OS=Mus musculus GN=Pgam1 PE=1 SV=3	Q9DBJ1	1	22	83.5	28.832	0	198800000	167310000	199420000	78890000	164720000	161040000	194310000	150930000	208810000	162430000	+
5-3 exoribonuclease 2	Xrn2	>sp|Q9DBR1-2|XRN2_MOUSE Isoform 2 of 5-3 exoribonuclease 2 OS=Mus musculus GN=Xrn2;>sp|Q9DBR1|XRN2_MOUSE 5-3 exoribonuclease 2 OS=Mus musculus GN=Xrn2 PE=1 SV=1	Q9DBR1-2;Q9DBR1	2	19	27	108.11	1.8296e-92	1314700	1520700	1476700	1069400	1452700	1116700	1586700	1716200	1379100	1040600	+
Eukaryotic translation initiation factor 3 subunit F	Eif3f	>sp|Q9DCH4|EIF3F_MOUSE Eukaryotic translation initiation factor 3 subunit F OS=Mus musculus GN=Eif3f PE=1 SV=2	Q9DCH4	1	14	57.3	37.984	0	12959000	14641000	16688000	7746700	14064000	9678300	13729000	22110000	10037000	17755000	+
Ubiquitin carboxyl-terminal hydrolase isozyme L3;Ubiquitin carboxyl-terminal hydrolase isozyme L4	Uchl3;Uchl4	>sp|Q9JKB1|UCHL3_MOUSE Ubiquitin carboxyl-terminal hydrolase isozyme L3 OS=Mus musculus GN=Uchl3 PE=1 SV=2;>sp|P58321|UCHL4_MOUSE Ubiquitin carboxyl-terminal hydrolase isozyme L4 OS=Mus musculus GN=Uchl4 PE=1 SV=1;>tr|E9Q111|E9Q111_MOUSE Ubiquitin carboxyl	Q9JKB1;P58321;E9Q111	3	9	59.6	26.151	3.1415e-190	8633400	6780200	7995400	3494100	10032000	5204900	12747000	9231900	12583000	9894200	+
Sterol-4-alpha-carboxylate 3-dehydrogenase, decarboxylating	Nsdhl	>sp|Q9R1J0|NSDHL_MOUSE Sterol-4-alpha-carboxylate 3-dehydrogenase, decarboxylating OS=Mus musculus GN=Nsdhl PE=2 SV=1	Q9R1J0	1	7	28.2	40.685	5.1147e-33	3964400	5917700	4535700	2320700	3802800	2947100	5243500	3365600	2294400	4576100	+
Nuclear pore complex protein Nup160	Nup160	>sp|Q9Z0W3|NU160_MOUSE Nuclear pore complex protein Nup160 OS=Mus musculus GN=Nup160 PE=1 SV=2;>sp|Q9Z0W3-2|NU160_MOUSE Isoform 2 of Nuclear pore complex protein Nup160 OS=Mus musculus GN=Nup160	Q9Z0W3;Q9Z0W3-2	2	18	19.4	158.23	5.1291e-234	2672400	1251400	1176300	1235500	1089400	1010500	2947100	1090700	1341000	1578200	+
Phosphomannomutase 2	Pmm2	>sp|Q9Z2M7|PMM2_MOUSE Phosphomannomutase 2 OS=Mus musculus GN=Pmm2 PE=2 SV=1	Q9Z2M7;Q91W01;O35621	3	12	44.2	27.656	5.2696e-72	17614000	8210800	9982900	4296300	13433000	8166700	15384000	10617000	12004000	12342000	+
Proteasome subunit alpha type-7	Psma7	>sp|Q9Z2U0|PSA7_MOUSE Proteasome subunit alpha type-7 OS=Mus musculus GN=Psma7 PE=1 SV=1	Q9Z2U0;Q9CWH6;B7ZMS4;F6ZKL1	4	19	67.7	27.855	0	148950000	127900000	131100000	35191000	137410000	71818000	129330000	122570000	108550000	119100000	+
Proline synthase co-transcribed bacterial homolog protein	Prosc	>sp|Q9Z2Y8|PROSC_MOUSE Proline synthase co-transcribed bacterial homolog protein OS=Mus musculus GN=Prosc PE=1 SV=1;>tr|Q80ZV3|Q80ZV3_MOUSE Proline synthase co-transcribed bacterial homolog protein OS=Mus musculus GN=Prosc PE=2 SV=1	Q9Z2Y8;Q80ZV3	2	10	44.2	30.048	2.2023e-207	13973000	8196900	10906000	6352300	11055000	5681300	13126000	9874300	14188000	13139000	+
Elongation factor Tu, mitochondrial;Elongation factor Tu	Tufm;Gm9755	>sp|Q8BFR5|EFTU_MOUSE Elongation factor Tu, mitochondrial OS=Mus musculus GN=Tufm PE=1 SV=1;>tr|D3YVN7|D3YVN7_MOUSE Elongation factor Tu OS=Mus musculus GN=Gm9755 PE=3 SV=1;>sp|Q8BFR5-2|EFTU_MOUSE Isoform 2 of Elongation factor Tu, mitochondrial OS=Mus mus	Q8BFR5;D3YVN7;Q8BFR5-2	3	26	58.6	49.508	4.7213e-249	21226000	31874000	37466000	27806000	53777000	22521000	56516000	34805000	26686000	34390000	+
Protein NipSnap homolog 1	Nipsnap1	>sp|O55125|NIPS1_MOUSE Protein NipSnap homolog 1 OS=Mus musculus GN=Nipsnap1 PE=1 SV=1;>tr|E9Q0E4|E9Q0E4_MOUSE Protein NipSnap homolog 1 OS=Mus musculus GN=Nipsnap1 PE=4 SV=1	O55125;E9Q0E4;Q5SVG6	3	4	21.8	33.363	5.9022e-41	1959400	1176900	1993800	904840	2008900	1538500	1921100	3430200	1155600	2534400	+
Kinectin	Ktn1	>tr|E9QJY4|E9QJY4_MOUSE Kinectin OS=Mus musculus GN=Ktn1 PE=4 SV=1;>tr|F8VQC7|F8VQC7_MOUSE Kinectin OS=Mus musculus GN=Ktn1 PE=4 SV=1;>sp|Q61595-5|KTN1_MOUSE Isoform 5 of Kinectin OS=Mus musculus GN=Ktn1;>sp|Q61595|KTN1_MOUSE Kinectin OS=Mus musculus GN=Kt	E9QJY4;F8VQC7;Q61595-5;Q61595;E9QQ66;Q61595-6;Q61595-9;Q61595-15	8	47	42.7	146.43	0	7189400	11620000	18652000	3242000	5909800	4622500	13234000	12500000	6458200	11067000	+
Dehydrogenase/reductase SDR family member 4	Dhrs4	>sp|Q99LB2|DHRS4_MOUSE Dehydrogenase/reductase SDR family member 4 OS=Mus musculus GN=Dhrs4 PE=2 SV=2;>tr|G3X8V7|G3X8V7_MOUSE Dehydrogenase/reductase (SDR family) member 4, isoform CRA_a OS=Mus musculus GN=Dhrs4 PE=4 SV=1	Q99LB2;G3X8V7	2	10	41.2	29.912	2.3276e-53	10449000	12739000	14305000	5269400	12856000	4582800	10620000	15134000	9429600	11456000	+
Tuftelin	Tuft1	>sp|O08970|TUFT1_MOUSE Tuftelin OS=Mus musculus GN=Tuft1 PE=1 SV=2;>sp|O08970-2|TUFT1_MOUSE Isoform 2 of Tuftelin OS=Mus musculus GN=Tuft1;>tr|D3YUW6|D3YUW6_MOUSE Tuftelin OS=Mus musculus GN=Tuft1 PE=4 SV=1	O08970;O08970-2;D3YUW6;D6RGP4	4	6	15.9	44.576	1.2831e-18	866000	627160	998330	602560	1126300	464910	675250	698830	529740	640010	+
Transcriptional activator protein Pur-beta	Purb	>sp|O35295|PURB_MOUSE Transcriptional activator protein Pur-beta OS=Mus musculus GN=Purb PE=1 SV=3	O35295;Q8R4E6-2;Q8R4E6	3	14	64.5	33.901	4.0294e-259	31176000	31030000	41219000	10438000	21935000	22905000	27977000	25622000	26693000	29104000	+
Dolichol-phosphate mannosyltransferase	Dpm1	>sp|O70152|DPM1_MOUSE Dolichol-phosphate mannosyltransferase OS=Mus musculus GN=Dpm1 PE=2 SV=1;>tr|A2BDX2|A2BDX2_MOUSE Dolichol-phosphate (Beta-D) mannosyltransferase 1 OS=Mus musculus GN=Dpm1 PE=4 SV=1	O70152;A2BDX2;F8WII3	3	12	55.8	29.174	3.847e-89	9167800	8101900	10729000	1636800	8577400	2282900	7767600	9153000	9071000	15192000	+
Proteasome subunit alpha type-3	Psma3	>sp|O70435|PSA3_MOUSE Proteasome subunit alpha type-3 OS=Mus musculus GN=Psma3 PE=1 SV=3	O70435;E0CZ34;F8WH02;E0CYL6;F7BWF9	5	13	46.7	28.405	1.6891e-77	57883000	45097000	56765000	17229000	46228000	29956000	58970000	55020000	30217000	51535000	+
Putative ATP-dependent Clp protease proteolytic subunit, mitochondrial	Clpp	>sp|O88696|CLPP_MOUSE Putative ATP-dependent Clp protease proteolytic subunit, mitochondrial OS=Mus musculus GN=Clpp PE=2 SV=1	O88696	1	9	37.1	29.8	1.1282e-121	8723300	8057800	7566500	6158100	6667600	4729700	7125300	9265400	6244500	6301200	+
26S proteasome non-ATPase regulatory subunit 7	Psmd7	>sp|P26516|PSD7_MOUSE 26S proteasome non-ATPase regulatory subunit 7 OS=Mus musculus GN=Psmd7 PE=1 SV=2	P26516	1	14	58.9	36.539	7.5958e-286	31915000	29249000	26968000	14861000	22298000	21816000	19242000	33569000	15962000	26252000	+
Metaxin-1	Mtx1	>sp|P47802|MTX1_MOUSE Metaxin-1 OS=Mus musculus GN=Mtx1 PE=1 SV=1;>tr|Q8R5C0|Q8R5C0_MOUSE Metaxin OS=Mus musculus GN=Mtx1 PE=2 SV=1;>tr|F7C846|F7C846_MOUSE Metaxin-1 OS=Mus musculus GN=Mtx1 PE=4 SV=1;>tr|D3Z3F4|D3Z3F4_MOUSE Metaxin-1 (Fragment) OS=Mus musc	P47802;Q8R5C0;F7C846;D3Z3F4;D3YVW0;G3UYJ5;G3UXX9	7	9	37.5	35.623	4.4216e-94	4610800	5170700	5199800	2865400	4085900	3453600	4084200	4715200	4089900	5529400	+
Estradiol 17-beta-dehydrogenase 8	Hsd17b8;H2-Ke6	>sp|P50171|DHB8_MOUSE Estradiol 17-beta-dehydrogenase 8 OS=Mus musculus GN=Hsd17b8 PE=1 SV=2;>sp|P50171-2|DHB8_MOUSE Isoform Long of Estradiol 17-beta-dehydrogenase 8 OS=Mus musculus GN=Hsd17b8;>tr|G3UX44|G3UX44_MOUSE Protein H2-Ke6 (Fragment) OS=Mus muscu	P50171;P50171-2;G3UX44	3	7	39.8	26.588	1.6177e-133	282990000	269070000	375050000	132890000	177020000	103390000	274560000	219160000	309790000	357790000	+
V-type proton ATPase subunit d 1	Atp6v0d1	>sp|P51863|VA0D1_MOUSE V-type proton ATPase subunit d 1 OS=Mus musculus GN=Atp6v0d1 PE=1 SV=2	P51863	1	9	35.6	40.301	5.108e-37	5005300	4915000	4977300	3991500	6029500	2538000	7727200	6427800	2847200	6652300	+
Eukaryotic translation initiation factor 3 subunit E	Eif3e	>sp|P60229|EIF3E_MOUSE Eukaryotic translation initiation factor 3 subunit E OS=Mus musculus GN=Eif3e PE=1 SV=1	P60229	1	24	56.9	52.22	1.3384e-302	10174000	14518000	18119000	5331900	13249000	6359200	14576000	18929000	10853000	17055000	+
GTP-binding nuclear protein Ran	Ran;1700009N14Rik	>sp|P62827|RAN_MOUSE GTP-binding nuclear protein Ran OS=Mus musculus GN=Ran PE=1 SV=3;>tr|Q14AA6|Q14AA6_MOUSE MCG49183 OS=Mus musculus GN=1700009N14Rik PE=2 SV=1	P62827;Q14AA6;Q61820	3	16	50.9	24.423	1.2869e-258	72433000	74435000	99142000	57502000	73983000	57093000	98084000	100020000	68749000	92897000	+
Ubiquitin fusion degradation protein 1 homolog	Ufd1l	>sp|P70362|UFD1_MOUSE Ubiquitin fusion degradation protein 1 homolog OS=Mus musculus GN=Ufd1l PE=1 SV=2	P70362	1	5	18.9	34.481	1.5869e-34	6074000	2777100	4365100	2336700	4083200	2017800	4062600	6651200	3425200	4988700	+
Vasodilator-stimulated phosphoprotein	Vasp	>sp|P70460|VASP_MOUSE Vasodilator-stimulated phosphoprotein OS=Mus musculus GN=Vasp PE=1 SV=4	P70460	1	10	38.7	39.666	3.788e-40	6597700	6276400	7251300	1653600	2270800	2712700	5593800	4937600	3227700	4051100	+
Arginase-1	Arg1	>sp|Q61176|ARGI1_MOUSE Arginase-1 OS=Mus musculus GN=Arg1 PE=1 SV=1	Q61176	1	15	67.2	34.807	3.5378e-240	70115000	48060000	135880000	27158000	64596000	35062000	29947000	55442000	39155000	67072000	+
N(4)-(beta-N-acetylglucosaminyl)-L-asparaginase;Glycosylasparaginase alpha chain;Glycosylasparaginase beta chain	Aga	>sp|Q64191|ASPG_MOUSE N(4)-(beta-N-acetylglucosaminyl)-L-asparaginase OS=Mus musculus GN=Aga PE=2 SV=1	Q64191	1	6	24.6	37.022	3.9465e-59	10883000	5101600	8171300	2870500	5864900	3806100	3933400	7876500	4606400	5257200	+
Tripeptidyl-peptidase 2	Tpp2	>sp|Q64514-2|TPP2_MOUSE Isoform Short of Tripeptidyl-peptidase 2 OS=Mus musculus GN=Tpp2;>sp|Q64514|TPP2_MOUSE Tripeptidyl-peptidase 2 OS=Mus musculus GN=Tpp2 PE=2 SV=3	Q64514-2;Q64514	2	49	48.5	138.46	0	2435700	3011900	3517200	1325100	1549400	2109300	4032700	4197200	2185400	2287700	+
Enoyl-CoA hydratase, mitochondrial	Echs1	>sp|Q8BH95|ECHM_MOUSE Enoyl-CoA hydratase, mitochondrial OS=Mus musculus GN=Echs1 PE=1 SV=1;>tr|F6T930|F6T930_MOUSE Enoyl-CoA hydratase, mitochondrial (Fragment) OS=Mus musculus GN=Echs1 PE=3 SV=1	Q8BH95;F6T930	2	15	60	31.474	1.141e-172	68176000	82352000	85096000	32056000	66758000	41065000	56889000	68606000	62775000	70626000	+
Protein Hook homolog 3	Hook3	>sp|Q8BUK6|HOOK3_MOUSE Protein Hook homolog 3 OS=Mus musculus GN=Hook3 PE=1 SV=2;>tr|E9Q272|E9Q272_MOUSE Protein Hook homolog 3 OS=Mus musculus GN=Hook3 PE=4 SV=1	Q8BUK6;E9Q272;F6W1A2	3	21	41.6	83.217	1.144e-249	13596000	10833000	14817000	8623500	15101000	11240000	11017000	14536000	12823000	16001000	+
Splicing factor 3A subunit 1	Sf3a1	>sp|Q8K4Z5|SF3A1_MOUSE Splicing factor 3A subunit 1 OS=Mus musculus GN=Sf3a1 PE=1 SV=1	Q8K4Z5	1	40	52.1	88.544	0	14468000	21390000	18546000	15016000	20505000	8009300	17141000	29127000	8020300	26747000	+
Complement component 1 Q subcomponent-binding protein, mitochondrial	C1qbp	>tr|Q8R5L1|Q8R5L1_MOUSE Complement component 1 Q subcomponent-binding protein, mitochondrial OS=Mus musculus GN=C1qbp PE=2 SV=1;>sp|O35658|C1QBP_MOUSE Complement component 1 Q subcomponent-binding protein, mitochondrial OS=Mus musculus GN=C1qbp PE=1 SV=1	Q8R5L1;O35658	2	10	62.7	31.025	7.7871e-284	27249000	34174000	37252000	14628000	33745000	23151000	30261000	34349000	38948000	44531000	+
Farnesyl pyrophosphate synthase	Fdps	>sp|Q920E5|FPPS_MOUSE Farnesyl pyrophosphate synthase OS=Mus musculus GN=Fdps PE=2 SV=1	Q920E5	1	15	48.4	40.581	5.0519e-257	26067000	32375000	47330000	7008600	15756000	28717000	31355000	30167000	29691000	27042000	+
Isoamyl acetate-hydrolyzing esterase 1 homolog	Iah1	>sp|Q9DB29|IAH1_MOUSE Isoamyl acetate-hydrolyzing esterase 1 homolog OS=Mus musculus GN=Iah1 PE=2 SV=1	Q9DB29	1	9	51	27.974	4.5976e-97	7301800	1905200	3295700	1964700	7142200	2615000	7366500	4626300	3474000	5161100	+
Protein phosphatase 1 regulatory subunit 12A	Ppp1r12a	>sp|Q9DBR7|MYPT1_MOUSE Protein phosphatase 1 regulatory subunit 12A OS=Mus musculus GN=Ppp1r12a PE=1 SV=2;>sp|Q9DBR7-2|MYPT1_MOUSE Isoform 2 of Protein phosphatase 1 regulatory subunit 12A OS=Mus musculus GN=Ppp1r12a	Q9DBR7;Q9DBR7-2	2	20	22.6	114.99	6.1679e-243	6242200	7807500	15440000	3475300	7173900	4433100	5334000	6163000	7962600	10336000	+
Cysteine-rich protein 2	Crip2	>sp|Q9DCT8|CRIP2_MOUSE Cysteine-rich protein 2 OS=Mus musculus GN=Crip2 PE=1 SV=1	Q9DCT8	1	5	50.5	22.727	8.7252e-97	19551000	46422000	91209000	8068900	17028000	14496000	21694000	38093000	23343000	28611000	+
Nucleoside diphosphate kinase 3	Nme3	>sp|Q9WV85|NDK3_MOUSE Nucleoside diphosphate kinase 3 OS=Mus musculus GN=Nme3 PE=2 SV=3	Q9WV85	1	4	31.4	19.099	6.8037e-73	1450500	3605300	1208100	939930	1754000	1562300	2400900	2442300	1772900	2412100	+
Heterogeneous nuclear ribonucleoprotein F;Heterogeneous nuclear ribonucleoprotein F, N-terminally processed	Hnrnpf	>sp|Q9Z2X1|HNRPF_MOUSE Heterogeneous nuclear ribonucleoprotein F OS=Mus musculus GN=Hnrnpf PE=1 SV=3;>sp|Q9Z2X1-2|HNRPF_MOUSE Isoform 2 of Heterogeneous nuclear ribonucleoprotein F OS=Mus musculus GN=Hnrnpf	Q9Z2X1;Q9Z2X1-2	2	18	66	45.729	0	81312000	70397000	72258000	59226000	80930000	69507000	72247000	89923000	73012000	71763000	+
	Krt78	>tr|E9Q0F0|E9Q0F0_MOUSE Protein Krt78 OS=Mus musculus GN=Krt78 PE=4 SV=1;>tr|E9Q464|E9Q464_MOUSE Protein Krt78 OS=Mus musculus GN=Krt78 PE=4 SV=1	E9Q0F0;E9Q464	2	64	74.9	112.26	0	49346000	25309000	26136000	27126000	42772000	20512000	49891000	43868000	29826000	19882000	+
Polymerase delta-interacting protein 2	Poldip2	>tr|F6SQH7|F6SQH7_MOUSE Polymerase delta-interacting protein 2 (Fragment) OS=Mus musculus GN=Poldip2 PE=4 SV=1;>sp|Q91VA6|PDIP2_MOUSE Polymerase delta-interacting protein 2 OS=Mus musculus GN=Poldip2 PE=2 SV=1	F6SQH7;Q91VA6	2	7	36.6	32.545	7.6216e-47	1219700	2502200	1959800	1201600	3029300	1369100	2214400	2463600	1602800	1874700	+
40S ribosomal protein S17	Rps17	>sp|P63276|RS17_MOUSE 40S ribosomal protein S17 OS=Mus musculus GN=Rps17 PE=1 SV=2;>tr|F7BBI3|F7BBI3_MOUSE Uncharacterized protein (Fragment) OS=Mus musculus GN=Rps17 PE=3 SV=1	P63276;F7BBI3;D3Z173	3	15	71.1	15.524	0	86252000	92196000	99619000	47513000	62326000	77274000	102110000	129690000	72930000	75054000	+
AH receptor-interacting protein	Aip	>sp|O08915|AIP_MOUSE AH receptor-interacting protein OS=Mus musculus GN=Aip PE=1 SV=1;>tr|D3YW40|D3YW40_MOUSE AH receptor-interacting protein (Fragment) OS=Mus musculus GN=Aip PE=4 SV=1	O08915;D3YW40	2	4	13.9	37.605	8.0529e-14	2881500	2882100	1905800	1635900	2709100	997270	2643400	1594200	1661500	4689400	+
Glutathione S-transferase omega-1	Gsto1	>sp|O09131|GSTO1_MOUSE Glutathione S-transferase omega-1 OS=Mus musculus GN=Gsto1 PE=2 SV=2	O09131;D3Z1Q9;E9Q299	3	22	85.4	27.497	1.2956e-138	37170000	24813000	62368000	20858000	41775000	41169000	72914000	39319000	26631000	21710000	+
Trafficking protein particle complex subunit 3	Trappc3	>sp|O55013|TPPC3_MOUSE Trafficking protein particle complex subunit 3 OS=Mus musculus GN=Trappc3 PE=1 SV=1	O55013	1	7	46.7	20.302	1.1389e-28	8846300	10131000	8593000	4889900	9632900	5236700	7159500	11740000	8541600	9085100	+
Erythrocyte band 7 integral membrane protein	Stom	>sp|P54116|STOM_MOUSE Erythrocyte band 7 integral membrane protein OS=Mus musculus GN=Stom PE=1 SV=3;>tr|E9PW33|E9PW33_MOUSE Erythrocyte band 7 integral membrane protein OS=Mus musculus GN=Stom PE=4 SV=1	P54116;E9PW33;Q99L68;Q6PE84	4	10	40.5	31.375	6.3894e-130	15817000	10063000	7899100	3693600	12477000	5409300	9859200	17203000	11992000	16358000	+
60S ribosomal protein L27	Rpl27	>sp|P61358|RL27_MOUSE 60S ribosomal protein L27 OS=Mus musculus GN=Rpl27 PE=2 SV=2;>tr|G3UWF4|G3UWF4_MOUSE 60S ribosomal protein L27 OS=Mus musculus GN=Rpl27-ps1 PE=3 SV=1;>tr|A2A4Q0|A2A4Q0_MOUSE 60S ribosomal protein L27 (Fragment) OS=Mus musculus GN=Rpl2	P61358;G3UWF4;A2A4Q0;E9PV49	4	10	53.7	15.798	1.3218e-58	39752000	48385000	37451000	27047000	38854000	28116000	36631000	49455000	40153000	39631000	+
WD repeat-containing protein 5	Wdr5	>sp|P61965|WDR5_MOUSE WD repeat-containing protein 5 OS=Mus musculus GN=Wdr5 PE=1 SV=1;>tr|F6Q3W0|F6Q3W0_MOUSE WD repeat-containing protein 5 (Fragment) OS=Mus musculus GN=Wdr5 PE=4 SV=1	P61965;F6Q3W0	2	4	15.6	36.588	2.3734e-32	1729100	1127700	1156900	499210	917450	744360	753000	1866400	654880	1604500	+
14-3-3 protein zeta/delta	Ywhaz	>sp|P63101|1433Z_MOUSE 14-3-3 protein zeta/delta OS=Mus musculus GN=Ywhaz PE=1 SV=1	P63101;D3YXN6;D3YXF4;D3YW45	4	30	81.2	27.771	0	891190000	838920000	1146300000	582760000	773250000	845470000	903090000	957710000	886470000	897200000	+
Protein phosphatase 1G	Ppm1g	>sp|Q61074|PPM1G_MOUSE Protein phosphatase 1G OS=Mus musculus GN=Ppm1g PE=2 SV=3	Q61074	1	13	34.9	58.727	1.0077e-47	74461000	173200000	235060000	66950000	462940000	193880000	415940000	255370000	200380000	97223000	+
Phospholysine phosphohistidine inorganic pyrophosphate phosphatase	Lhpp	>sp|Q9D7I5|LHPP_MOUSE Phospholysine phosphohistidine inorganic pyrophosphate phosphatase OS=Mus musculus GN=Lhpp PE=2 SV=1;>sp|Q9D7I5-2|LHPP_MOUSE Isoform 2 of Phospholysine phosphohistidine inorganic pyrophosphate phosphatase OS=Mus musculus GN=Lhpp	Q9D7I5;Q9D7I5-2	2	7	46.7	29.144	4.7568e-34	15505000	7153800	11992000	2498900	4938900	3590600	15727000	8320100	24192000	7753600	+
Prefoldin subunit 5	Pfdn5	>sp|Q9WU28|PFD5_MOUSE Prefoldin subunit 5 OS=Mus musculus GN=Pfdn5 PE=1 SV=1;>tr|E9PZ62|E9PZ62_MOUSE Prefoldin subunit 5 OS=Mus musculus GN=Pfdn5 PE=4 SV=1;>tr|E9PVG3|E9PVG3_MOUSE Prefoldin subunit 5 OS=Mus musculus GN=Pfdn5 PE=4 SV=1	Q9WU28;E9PZ62;E9PVG3;H7BWX1;E9Q093;E9Q5Q8	6	10	66.9	17.356	6.6878e-193	2855000	5024100	4304600	2216500	2892100	1346400	3964700	6265000	3917400	2953400	+
60S ribosomal protein L17	Rpl17	>sp|Q9CPR4|RL17_MOUSE 60S ribosomal protein L17 OS=Mus musculus GN=Rpl17 PE=2 SV=3;>tr|Q6ZWZ7|Q6ZWZ7_MOUSE 60S ribosomal protein L17 OS=Mus musculus GN=Rpl17 PE=2 SV=1;>tr|D3Z3R2|D3Z3R2_MOUSE Uncharacterized protein OS=Mus musculus GN=Gm10268 PE=3 SV=2;>tr	Q9CPR4;Q6ZWZ7;D3Z3R2;F8VQL2;F6VWT4;F8VQM6;B2RY53;F6YKV1	8	15	56.5	21.423	1.8186e-169	28329000	25134000	36765000	24557000	32366000	27421000	44141000	39377000	22230000	43256000	+
	Flg	>tr|E9Q019|E9Q019_MOUSE Uncharacterized protein (Fragment) OS=Mus musculus GN=Flg PE=4 SV=1	E9Q019;F7BVV1	2	43	66.9	112.64	0	646740000	774070000	795480000	233340000	454130000	696300000	857010000	1459300000	761230000	289510000	+
Epithelial splicing regulatory protein 1	Esrp1	>sp|Q3US41-4|ESRP1_MOUSE Isoform 4 of Epithelial splicing regulatory protein 1 OS=Mus musculus GN=Esrp1;>sp|Q3US41-3|ESRP1_MOUSE Isoform 3 of Epithelial splicing regulatory protein 1 OS=Mus musculus GN=Esrp1;>sp|Q3US41-2|ESRP1_MOUSE Isoform 2 of Epithelial	Q3US41-4;Q3US41-3;Q3US41-2;Q3US41-5;Q3US41;F8WGU3	6	13	44.7	57.166	1.1649e-215	3591600	2756500	4838500	2340300	4612800	3746800	3833800	4316900	4252500	5077700	+
Histone H2A.V;Histone H2A.Z;Histone H2A	H2afv;H2afz	>sp|Q3THW5|H2AV_MOUSE Histone H2A.V OS=Mus musculus GN=H2afv PE=1 SV=3;>sp|P0C0S6|H2AZ_MOUSE Histone H2A.Z OS=Mus musculus GN=H2afz PE=1 SV=2;>tr|Q8R029|Q8R029_MOUSE Histone H2A OS=Mus musculus GN=H2afv PE=2 SV=1;>tr|Q5NC91|Q5NC91_MOUSE Histone H2A OS=Mus	Q3THW5;P0C0S6;Q8R029;Q5NC91;Q3UA95;G3UWL7	6	7	53.9	13.509	5.2808e-150	107480000	106960000	159110000	65021000	74261000	75560000	105780000	86073000	107120000	191970000	+
Interleukin-1 receptor antagonist protein	Il1rn	>sp|P25085-2|IL1RA_MOUSE Isoform 2 of Interleukin-1 receptor antagonist protein OS=Mus musculus GN=Il1rn;>tr|A2AIU1|A2AIU1_MOUSE Interleukin 1 receptor antagonist OS=Mus musculus GN=Il1rn PE=3 SV=1;>tr|Q3TBV5|Q3TBV5_MOUSE Interleukin 1 receptor antagonist	P25085-2;A2AIU1;Q3TBV5;P25085	4	9	72.3	17.995	1.1317e-110	4188900	4297900	3762500	2642200	4732900	4475100	5211600	8046000	3861100	5130700	+
40S ribosomal protein S25	Rps25	>sp|P62852|RS25_MOUSE 40S ribosomal protein S25 OS=Mus musculus GN=Rps25 PE=2 SV=1;>tr|D3YXG3|D3YXG3_MOUSE Protein Gm4963 OS=Mus musculus GN=Gm4963 PE=4 SV=1	P62852;D3YXG3	2	12	58.4	13.742	1.3579e-68	36355000	50134000	50223000	20945000	38294000	41961000	43760000	78134000	36737000	43549000	+
DNA damage-binding protein 1	Ddb1	>sp|Q3U1J4|DDB1_MOUSE DNA damage-binding protein 1 OS=Mus musculus GN=Ddb1 PE=1 SV=2;>tr|E9Q4W8|E9Q4W8_MOUSE DNA damage-binding protein 1 OS=Mus musculus GN=Ddb1 PE=4 SV=1;>tr|F7ADY1|F7ADY1_MOUSE DNA damage-binding protein 1 OS=Mus musculus GN=Ddb1 PE=4 SV	Q3U1J4;E9Q4W8;F7ADY1	3	46	44.4	126.85	1.5731e-293	31084000	26942000	33496000	17707000	20240000	24025000	30309000	50048000	27606000	15815000	+
Large proline-rich protein BAG6	Bag6	>tr|Q3UF95|Q3UF95_MOUSE Large proline-rich protein BAG6 OS=Mus musculus GN=Bag6 PE=2 SV=1;>sp|Q9Z1R2|BAG6_MOUSE Large proline-rich protein BAG6 OS=Mus musculus GN=Bag6 PE=1 SV=1;>tr|G3UYQ2|G3UYQ2_MOUSE Large proline-rich protein BAG6 OS=Mus musculus GN=Bag	Q3UF95;Q9Z1R2;G3UYQ2;G3UZT6;Q3TDL4;G3UXT8;G3UYZ0;G3V013	8	17	21.5	119.14	7.2149e-132	1016800	648410	986190	1158200	795940	333460	1338100	1892300	686300	467720	+
Myb-binding protein 1A	Mybbp1a	>sp|Q7TPV4|MBB1A_MOUSE Myb-binding protein 1A OS=Mus musculus GN=Mybbp1a PE=1 SV=2;>tr|Q3TLF6|Q3TLF6_MOUSE Myb-binding protein 1A OS=Mus musculus GN=Mybbp1a PE=2 SV=1	Q7TPV4;Q3TLF6	2	67	60.1	152.04	0	12969000	17617000	21211000	8447500	8930100	10645000	17268000	23163000	12814000	16129000	+
Valacyclovir hydrolase	Bphl	>sp|Q8R164|BPHL_MOUSE Valacyclovir hydrolase OS=Mus musculus GN=Bphl PE=2 SV=1	Q8R164;E9PXG8	2	10	39.5	32.851	1.3515e-72	6827900	4856100	6549400	2219100	6577500	3856800	6663100	9408300	9631100	6642900	+
14-3-3 protein beta/alpha;14-3-3 protein beta/alpha, N-terminally processed	Ywhab	>sp|Q9CQV8|1433B_MOUSE 14-3-3 protein beta/alpha OS=Mus musculus GN=Ywhab PE=1 SV=3;>tr|A2A5N1|A2A5N1_MOUSE 14-3-3 protein beta/alpha, N-terminally processed (Fragment) OS=Mus musculus GN=Ywhab PE=4 SV=1	Q9CQV8;A2A5N1	2	27	77.2	28.086	0	233560000	206990000	234140000	173780000	263610000	209510000	296320000	215770000	245580000	355150000	+
Phosphatidylinositide phosphatase SAC1	Sacm1l	>sp|Q9EP69|SAC1_MOUSE Phosphatidylinositide phosphatase SAC1 OS=Mus musculus GN=Sacm1l PE=2 SV=1	Q9EP69	1	13	24.2	66.943	2.8986e-148	3790400	7194700	7508200	4293400	5313300	5413300	10065000	5509700	7917500	8905000	+
Probable C->U-editing enzyme APOBEC-2	Apobec2	>sp|Q9WV35|ABEC2_MOUSE Probable C->U-editing enzyme APOBEC-2 OS=Mus musculus GN=Apobec2 PE=1 SV=1	Q9WV35	1	17	85.7	25.66	0	205260000	328620000	312110000	104100000	328980000	143200000	260420000	170540000	318260000	419570000	+
SWI/SNF-related matrix-associated actin-dependent regulator of chromatin subfamily B member 1	Smarcb1	>sp|Q9Z0H3|SNF5_MOUSE SWI/SNF-related matrix-associated actin-dependent regulator of chromatin subfamily B member 1 OS=Mus musculus GN=Smarcb1 PE=1 SV=1;>sp|Q9Z0H3-2|SNF5_MOUSE Isoform B of SWI/SNF-related matrix-associated actin-dependent regulator of chr	Q9Z0H3;Q9Z0H3-2;F6U415	3	7	31.2	44.141	2.0949e-75	985740	1483700	1375400	1046600	1493900	873750	1432500	1574100	1254100	1339700	+
Cytoskeleton-associated protein 5	Ckap5	>sp|A2AGT5-3|CKAP5_MOUSE Isoform 3 of Cytoskeleton-associated protein 5 OS=Mus musculus GN=Ckap5;>sp|A2AGT5|CKAP5_MOUSE Cytoskeleton-associated protein 5 OS=Mus musculus GN=Ckap5 PE=2 SV=1;>sp|A2AGT5-2|CKAP5_MOUSE Isoform 2 of Cytoskeleton-associated prote	A2AGT5-3;A2AGT5;A2AGT5-2	3	29	20.4	223.52	3.5105e-153	2876500	2696100	1902800	2021800	4089200	2223500	11038000	5851700	3732700	3213800	+
Calpain small subunit 1	Capns1	>tr|D3YW48|D3YW48_MOUSE Calpain small subunit 1 (Fragment) OS=Mus musculus GN=Capns1 PE=4 SV=1;>sp|O88456|CPNS1_MOUSE Calpain small subunit 1 OS=Mus musculus GN=Capns1 PE=2 SV=1	D3YW48;O88456	2	13	80.5	25.31	0	25480000	36171000	48891000	25432000	42667000	29810000	40024000	37762000	34865000	52508000	+
Epoxide hydrolase 1	Ephx1	>tr|E9PWK1|E9PWK1_MOUSE Epoxide hydrolase 1 OS=Mus musculus GN=Ephx1 PE=4 SV=1;>sp|Q9D379|HYEP_MOUSE Epoxide hydrolase 1 OS=Mus musculus GN=Ephx1 PE=1 SV=2	E9PWK1;Q9D379;D3Z4M3	3	21	50.8	50.969	1.1707e-80	35986000	27247000	37160000	19692000	36113000	22792000	33704000	43394000	39893000	50578000	+
Desmoplakin	Dsp	>sp|E9Q557|DESP_MOUSE Desmoplakin OS=Mus musculus GN=Dsp PE=3 SV=1;>tr|E9PZW0|E9PZW0_MOUSE Desmoplakin OS=Mus musculus GN=Dsp PE=4 SV=1	E9Q557;E9PZW0	2	292	78.3	332.91	0	1382400000	846140000	869240000	687110000	962190000	1227900000	1217200000	982090000	1384300000	922330000	+
AP-1 complex subunit beta-1	Ap1b1	>tr|Q5SVG5|Q5SVG5_MOUSE AP-1 complex subunit beta-1 OS=Mus musculus GN=Ap1b1 PE=2 SV=1;>tr|Q5SVG4|Q5SVG4_MOUSE AP-1 complex subunit beta-1 OS=Mus musculus GN=Ap1b1 PE=2 SV=1;>sp|O35643|AP1B1_MOUSE AP-1 complex subunit beta-1 OS=Mus musculus GN=Ap1b1 PE=1 S	Q5SVG5;Q5SVG4;O35643;Q8CC13	4	48	59.2	101.19	0	21360000	39436000	35320000	27918000	31616000	20546000	45192000	42404000	29528000	65567000	+
Peptidyl-prolyl cis-trans isomerase A	Ppia	>sp|P17742|PPIA_MOUSE Peptidyl-prolyl cis-trans isomerase A OS=Mus musculus GN=Ppia PE=1 SV=2;>tr|E9Q1E3|E9Q1E3_MOUSE Peptidyl-prolyl cis-trans isomerase OS=Mus musculus GN=Gm9234 PE=3 SV=1	P17742;E9Q1E3;F8VPN3	3	17	86	17.971	0	1118300000	795150000	1193100000	945400000	1212200000	808240000	1072000000	1440000000	1167400000	949190000	+
Ran-specific GTPase-activating protein	Ranbp1	>sp|P34022|RANG_MOUSE Ran-specific GTPase-activating protein OS=Mus musculus GN=Ranbp1 PE=1 SV=2;>tr|H7BX22|H7BX22_MOUSE Ran-specific GTPase-activating protein OS=Mus musculus GN=Ranbp1 PE=4 SV=1	P34022;H7BX22	2	10	61.1	23.596	7.2632e-145	25124000	24932000	45679000	12096000	23142000	17210000	25889000	37480000	34384000	28438000	+
Ras-related protein Rab-3D	Rab3d	>sp|P35276|RAB3D_MOUSE Ras-related protein Rab-3D OS=Mus musculus GN=Rab3d PE=1 SV=1;>tr|D3YWL1|D3YWL1_MOUSE Ras-related protein Rab-3D (Fragment) OS=Mus musculus GN=Rab3d PE=4 SV=1;>tr|D3YW33|D3YW33_MOUSE RAB3D, member RAS oncogene family, isoform CRA_b O	P35276;D3YWL1;D3YW33;F8WIK3;P62823;Q9CXS2;Q9CZT8;A2A7Z6;D3YZP5	9	12	54.3	24.416	1.32e-175	9090100	6214500	8435900	5296500	7255900	7432600	6990500	8349500	6728400	10467000	+
Eukaryotic initiation factor 4A-I	Eif4a1	>sp|P60843|IF4A1_MOUSE Eukaryotic initiation factor 4A-I OS=Mus musculus GN=Eif4a1 PE=2 SV=1	P60843;Q3TSJ4	2	34	85.2	46.153	0	54250000	57981000	91742000	58334000	91263000	60993000	104060000	113080000	52390000	78236000	+
WD40 repeat-containing protein SMU1	Smu1	>sp|Q3UKJ7|SMU1_MOUSE WD40 repeat-containing protein SMU1 OS=Mus musculus GN=Smu1 PE=2 SV=2;>sp|Q3UKJ7-2|SMU1_MOUSE Isoform 2 of WD40 repeat-containing protein SMU1 OS=Mus musculus GN=Smu1	Q3UKJ7;Q3UKJ7-2	2	9	21.1	57.543	9.7621e-26	932670	745860	526490	379570	1680300	573440	591190	1477600	1003600	1024700	+
		>sp|Q8BHN3-2|GANAB_MOUSE Isoform 2 of Neutral alpha-glucosidase AB OS=Mus musculus GN=Ganab	Q8BHN3-2	1	53	61.5	109.4	0	30868000	43951000	36758000	45533000	48957000	25683000	58781000	95439000	37506000	61870000	+
DNA-directed RNA polymerase II subunit RPB2	Polr2b	>sp|Q8CFI7|RPB2_MOUSE DNA-directed RNA polymerase II subunit RPB2 OS=Mus musculus GN=Polr2b PE=2 SV=2	Q8CFI7	1	31	33	133.91	1.6022e-140	574080	492930	2639100	650280	1439000	639520	1853600	1754400	1802900	2701500	+
UDP-N-acetylglucosamine--peptide N-acetylglucosaminyltransferase 110 kDa subunit	Ogt	>sp|Q8CGY8|OGT1_MOUSE UDP-N-acetylglucosamine--peptide N-acetylglucosaminyltransferase 110 kDa subunit OS=Mus musculus GN=Ogt PE=1 SV=2	Q8CGY8	1	23	29.4	116.95	2.0534e-225	891820	671990	1121800	533100	1675200	768830	1198900	3260100	1067700	389790	+
Epidermal growth factor receptor kinase substrate 8-like protein 2	Eps8l2	>sp|Q99K30|ES8L2_MOUSE Epidermal growth factor receptor kinase substrate 8-like protein 2 OS=Mus musculus GN=Eps8l2 PE=1 SV=1	Q99K30;Q99K30-2	2	15	37	82.228	7.3815e-95	11817000	5644200	4937400	4116800	10060000	4937200	6344900	16993000	7708300	8309300	+
26S proteasome non-ATPase regulatory subunit 9	Psmd9	>sp|Q9CR00|PSMD9_MOUSE 26S proteasome non-ATPase regulatory subunit 9 OS=Mus musculus GN=Psmd9 PE=1 SV=1	Q9CR00	1	11	54.5	24.72	2.4183e-47	9896100	5731700	12247000	2128800	4920100	4990400	6299900	7252100	10036000	8304300	+
60S ribosomal protein L22-like 1	Rpl22l1	>sp|Q9D7S7-2|RL22L_MOUSE Isoform 2 of 60S ribosomal protein L22-like 1 OS=Mus musculus GN=Rpl22l1;>sp|Q9D7S7|RL22L_MOUSE 60S ribosomal protein L22-like 1 OS=Mus musculus GN=Rpl22l1 PE=1 SV=1	Q9D7S7-2;Q9D7S7	2	4	46.3	14.339	1.2341e-128	4875300	9091800	6505000	4574800	2879500	3415400	14387000	38604000	5390900	4618300	+
Signal recognition particle receptor subunit alpha	Srpr	>sp|Q9DBG7|SRPR_MOUSE Signal recognition particle receptor subunit alpha OS=Mus musculus GN=Srpr PE=1 SV=1	Q9DBG7;F6VF36	2	13	27.2	69.622	1.7218e-73	1769600	2657000	2913400	1101100	2538900	1345100	1474500	4143800	2033700	2605100	+
Actin-like protein 6A	Actl6a	>sp|Q9Z2N8|ACL6A_MOUSE Actin-like protein 6A OS=Mus musculus GN=Actl6a PE=1 SV=2;>tr|D3YVN1|D3YVN1_MOUSE Actin-like protein 6A (Fragment) OS=Mus musculus GN=Actl6a PE=3 SV=1	Q9Z2N8;D3YVN1;F8WI57;Q99MR0;D3Z4L2	5	13	40.1	47.447	2.619e-120	7943300	6905900	8440000	5689500	8575600	5889500	5869200	9819600	6008000	6975800	+
Actin-related protein 2/3 complex subunit 5-like protein	Arpc5l	>sp|Q9D898|ARP5L_MOUSE Actin-related protein 2/3 complex subunit 5-like protein OS=Mus musculus GN=Arpc5l PE=1 SV=1;>tr|A3KGQ6|A3KGQ6_MOUSE Actin-related protein 2/3 complex subunit 5 OS=Mus musculus GN=Arpc5l PE=3 SV=1	Q9D898;A3KGQ6	2	4	53.6	16.98	1.054e-80	4196700	6621500	4736800	3715700	11467000	3817400	5159400	10996000	3583700	11065000	+
Transmembrane emp24 domain-containing protein 9	Tmed9	>sp|Q99KF1|TMED9_MOUSE Transmembrane emp24 domain-containing protein 9 OS=Mus musculus GN=Tmed9 PE=2 SV=2;>tr|E9PWI2|E9PWI2_MOUSE Transmembrane emp24 domain-containing protein 9 OS=Mus musculus GN=Tmed9 PE=3 SV=1;>tr|Q8BLM5|Q8BLM5_MOUSE Transmembrane emp24	Q99KF1;E9PWI2;Q8BLM5	3	13	44.3	27.127	3.7814e-248	31113000	32601000	44007000	30135000	51272000	28382000	42707000	28413000	33340000	59904000	+
DNA-directed RNA polymerase II subunit RPB1	Polr2a	>sp|P08775|RPB1_MOUSE DNA-directed RNA polymerase II subunit RPB1 OS=Mus musculus GN=Polr2a PE=1 SV=3	P08775	1	22	16.3	217.17	2.3688e-211	382450	598490	817940	303540	630250	604610	596720	952320	767070	571870	+
DNA mismatch repair protein Msh2	Msh2	>sp|P43247|MSH2_MOUSE DNA mismatch repair protein Msh2 OS=Mus musculus GN=Msh2 PE=2 SV=1	P43247;G3UXD8;G3UWZ8	3	26	33.7	104.15	1.086e-254	363160	575150	755910	498580	909450	258940	581560	976270	369350	1061300	+
Sorting nexin-12	Snx12	>tr|Q6ZWQ5|Q6ZWQ5_MOUSE Sorting nexin 12 OS=Mus musculus GN=Snx12 PE=2 SV=1;>tr|Q3TGS7|Q3TGS7_MOUSE Sorting nexin 12 OS=Mus musculus GN=Snx12 PE=2 SV=1;>tr|Q3V2H3|Q3V2H3_MOUSE Sorting nexin 12 OS=Mus musculus GN=Snx12 PE=2 SV=1;>sp|O70493|SNX12_MOUSE Sorti	Q6ZWQ5;Q3TGS7;Q3V2H3;O70493	4	14	81.5	18.884	6.8425e-108	1521600	1573400	1448200	1147800	2001700	1339900	2744900	2159700	2689200	3438500	+
Platelet-activating factor acetylhydrolase IB subunit gamma	Pafah1b3	>sp|Q61205|PA1B3_MOUSE Platelet-activating factor acetylhydrolase IB subunit gamma OS=Mus musculus GN=Pafah1b3 PE=1 SV=1;>tr|D3Z7E6|D3Z7E6_MOUSE Platelet-activating factor acetylhydrolase IB subunit gamma OS=Mus musculus GN=Pafah1b3 PE=4 SV=1;>tr|D3Z2X5|D3	Q61205;D3Z7E6;D3Z2X5;Q8CA83	4	10	69.4	25.853	3.8805e-62	10959000	8146500	14393000	5986800	10354000	9795300	9734400	12332000	12440000	11787000	+
Osteoclast-stimulating factor 1	Ostf1	>sp|Q62422|OSTF1_MOUSE Osteoclast-stimulating factor 1 OS=Mus musculus GN=Ostf1 PE=1 SV=2	Q62422	1	8	46.5	23.782	1.3773e-260	15975000	28963000	33278000	25243000	28961000	22211000	31902000	30812000	32085000	35595000	+
Xaa-Pro aminopeptidase 1	Xpnpep1	>sp|Q6P1B1|XPP1_MOUSE Xaa-Pro aminopeptidase 1 OS=Mus musculus GN=Xpnpep1 PE=2 SV=1;>tr|Q3TL27|Q3TL27_MOUSE Xaa-Pro aminopeptidase 1 OS=Mus musculus GN=Xpnpep1 PE=2 SV=1	Q6P1B1;Q3TL27	2	24	58.3	69.59	0	40390000	12269000	35128000	16878000	33848000	19522000	19859000	26418000	36247000	30796000	+
Serine/threonine-protein kinase OSR1	Oxsr1	>sp|Q6P9R2|OXSR1_MOUSE Serine/threonine-protein kinase OSR1 OS=Mus musculus GN=Oxsr1 PE=1 SV=1	Q6P9R2	1	9	21.8	58.213	5.9361e-63	1254600	1628800	2118800	813650	1940500	1027500	1191300	1562600	2037800	3271400	+
Serine/threonine-protein kinase PAK 2;PAK-2p27;PAK-2p34	Pak2	>sp|Q8CIN4|PAK2_MOUSE Serine/threonine-protein kinase PAK 2 OS=Mus musculus GN=Pak2 PE=1 SV=1	Q8CIN4;Q61036-2;Q61036;B1GX80;B1GX81;A3KGC3;A3KGC4;A3KGC5	8	15	43.3	57.93	7.967e-217	2013000	2555500	6431600	2406200	1660900	1945200	3993800	3541100	3288500	4744700	+
UPF0568 protein C14orf166 homolog		>sp|Q9CQE8|CN166_MOUSE UPF0568 protein C14orf166 homolog OS=Mus musculus PE=2 SV=1	Q9CQE8	1	14	59.8	28.152	2.3774e-291	24368000	28007000	30007000	11740000	23229000	10527000	15755000	39280000	24822000	40282000	+
U2 small nuclear ribonucleoprotein B	Snrpb2	>sp|Q9CQI7|RU2B_MOUSE U2 small nuclear ribonucleoprotein B OS=Mus musculus GN=Snrpb2 PE=2 SV=1;>tr|A2CES4|A2CES4_MOUSE U2 small nuclear ribonucleoprotein B (Fragment) OS=Mus musculus GN=Snrpb2 PE=4 SV=1	Q9CQI7;A2CES4	2	11	51.6	25.323	3.8212e-68	5353900	3886100	4005400	3163900	5459000	2642000	2846800	5991300	2397100	7293000	+
ER membrane protein complex subunit 2	Emc2	>sp|Q9CRD2|EMC2_MOUSE ER membrane protein complex subunit 2 OS=Mus musculus GN=Emc2 PE=2 SV=1	Q9CRD2	1	8	35.4	34.934	5.0839e-170	6295600	4814500	10237000	5397000	5330900	5806000	8049600	11093000	4881700	10820000	+
Ubiquitin-conjugating enzyme E2 variant 2	Ube2v2	>sp|Q9D2M8|UB2V2_MOUSE Ubiquitin-conjugating enzyme E2 variant 2 OS=Mus musculus GN=Ube2v2 PE=2 SV=4;>sp|Q9D2M8-2|UB2V2_MOUSE Isoform 2 of Ubiquitin-conjugating enzyme E2 variant 2 OS=Mus musculus GN=Ube2v2;>tr|A6X925|A6X925_MOUSE Ubiquitin-conjugating enz	Q9D2M8;Q9D2M8-2;A6X925;B2KF55	4	13	78.6	16.367	1.0092e-161	17848000	22030000	16629000	18949000	38544000	16761000	29584000	20213000	19814000	24367000	+
Protein FAM162A	Fam162a	>sp|Q9D6U8|F162A_MOUSE Protein FAM162A OS=Mus musculus GN=Fam162a PE=2 SV=1	Q9D6U8	1	9	38.7	17.725	1.7275e-121	13633000	17634000	15757000	9523600	14100000	19212000	24266000	16734000	19251000	24352000	+
DCN1-like protein 1	Dcun1d1	>sp|Q9QZ73|DCNL1_MOUSE DCN1-like protein 1 OS=Mus musculus GN=Dcun1d1 PE=2 SV=1;>tr|D3Z0B8|D3Z0B8_MOUSE DCN1-like protein 1 (Fragment) OS=Mus musculus GN=Dcun1d1 PE=4 SV=1;>tr|D3Z2L7|D3Z2L7_MOUSE DCN1-like protein 1 (Fragment) OS=Mus musculus GN=Dcun1d1 PE	Q9QZ73;D3Z0B8;D3Z2L7;Q3UT23;D3Z546;D3YUG2	6	8	37.1	30.097	1.0485e-80	1227200	1126600	3172000	902810	1902300	1245200	1297900	1800600	1151400	2824500	+
Lon protease homolog, mitochondrial	Lonp1	>sp|Q8CGK3|LONM_MOUSE Lon protease homolog, mitochondrial OS=Mus musculus GN=Lonp1 PE=1 SV=2;>tr|E9Q120|E9Q120_MOUSE Lon protease homolog OS=Mus musculus GN=Lonp1 PE=3 SV=1	Q8CGK3;E9Q120	2	37	53.5	105.84	0	15387000	26055000	16969000	20801000	29184000	13070000	28486000	23698000	23556000	25859000	+
Afadin	Mllt4	>sp|Q9QZQ1-2|AFAD_MOUSE Isoform 1 of Afadin OS=Mus musculus GN=Mllt4;>tr|E9Q852|E9Q852_MOUSE Afadin OS=Mus musculus GN=Mllt4 PE=4 SV=1;>sp|Q9QZQ1|AFAD_MOUSE Afadin OS=Mus musculus GN=Mllt4 PE=1 SV=3;>tr|E9Q316|E9Q316_MOUSE Afadin OS=Mus musculus GN=Mllt4 P	Q9QZQ1-2;E9Q852;Q9QZQ1;E9Q316;E9Q9C3;E9PYX7;F7C3I9;D3Z7L2;D3YUD2	9	12	11.5	204.55	8.6437e-51	1694000	1565200	1681800	1503100	4224700	1306600	1773300	2357800	1779400	1873100	+
Cleavage and polyadenylation specificity factor subunit 6	Cpsf6	>sp|Q6NVF9|CPSF6_MOUSE Cleavage and polyadenylation specificity factor subunit 6 OS=Mus musculus GN=Cpsf6 PE=1 SV=1;>tr|H3BJ30|H3BJ30_MOUSE Cleavage and polyadenylation-specificity factor subunit 6 OS=Mus musculus GN=Cpsf6 PE=4 SV=1;>tr|H3BJW3|H3BJW3_MOUSE	Q6NVF9;H3BJ30;H3BJW3;H3BKW0;H3BLM9	5	8	21.2	59.152	0	11667000	3427500	15254000	3488700	9536400	6878900	6385800	12255000	5253200	9818300	+
Cytochrome c oxidase subunit 5A, mitochondrial	Cox5a	>sp|P12787|COX5A_MOUSE Cytochrome c oxidase subunit 5A, mitochondrial OS=Mus musculus GN=Cox5a PE=1 SV=2	P12787	1	10	59.6	16.101	1.0317e-145	117530000	313280000	248130000	131520000	207720000	96986000	167100000	310120000	226010000	362220000	+
Mitochondrial 2-oxoglutarate/malate carrier protein	Slc25a11	>sp|Q9CR62|M2OM_MOUSE Mitochondrial 2-oxoglutarate/malate carrier protein OS=Mus musculus GN=Slc25a11 PE=1 SV=3;>tr|Q5SX46|Q5SX46_MOUSE Mitochondrial 2-oxoglutarate/malate carrier protein (Fragment) OS=Mus musculus GN=Slc25a11 PE=2 SV=1	Q9CR62;Q5SX46;Q5SX48	3	19	68.2	34.155	8.8709e-294	32101000	46136000	45509000	41258000	48132000	29829000	49813000	41674000	52284000	75829000	+
Multifunctional protein ADE2;Phosphoribosylaminoimidazole-succinocarboxamide synthase;Phosphoribosylaminoimidazole carboxylase	Paics	>sp|Q9DCL9|PUR6_MOUSE Multifunctional protein ADE2 OS=Mus musculus GN=Paics PE=1 SV=4	Q9DCL9;D3Z6P1;D6RCU8	3	21	60.2	47.006	0	6201800	2920500	9517000	3345200	14517000	4273700	6445600	5180500	3496500	4867800	+
Mitotic spindle-associated MMXD complex subunit MIP18	Fam96b	>tr|F8WHV1|F8WHV1_MOUSE Mitotic spindle-associated MMXD complex subunit MIP18 OS=Mus musculus GN=Fam96b PE=4 SV=1;>sp|Q9D187|MIP18_MOUSE Mitotic spindle-associated MMXD complex subunit MIP18 OS=Mus musculus GN=Fam96b PE=2 SV=1	F8WHV1;Q9D187	2	4	52.2	15.003	2.7593e-47	2155900	1857600	2778300	1271800	2462500	1824800	1415100	3368000	1554300	2862600	+
Cytoplasmic FMR1-interacting protein 1	Cyfip1	>sp|Q7TMB8|CYFP1_MOUSE Cytoplasmic FMR1-interacting protein 1 OS=Mus musculus GN=Cyfip1 PE=1 SV=1;>sp|Q7TMB8-2|CYFP1_MOUSE Isoform 2 of Cytoplasmic FMR1-interacting protein 1 OS=Mus musculus GN=Cyfip1	Q7TMB8;Q7TMB8-2;Q5SQX6;E9Q245;E9PZS0;F6QD74;E9Q594;G3UZI5	8	43	38.9	145.24	0	12133000	8700000	11392000	8280800	9400100	11675000	12444000	11204000	9048100	17181000	+
Tripartite motif-containing protein 29	Trim29	>sp|Q8R2Q0|TRI29_MOUSE Tripartite motif-containing protein 29 OS=Mus musculus GN=Trim29 PE=1 SV=1	Q8R2Q0	1	47	66.3	65.819	0	111200000	70969000	169470000	77636000	125740000	109720000	110080000	161580000	102170000	122640000	+
TAR DNA-binding protein 43	Tardbp	>sp|Q921F2|TADBP_MOUSE TAR DNA-binding protein 43 OS=Mus musculus GN=Tardbp PE=1 SV=1;>tr|Q8R0B4|Q8R0B4_MOUSE MCG16669, isoform CRA_a OS=Mus musculus GN=Tardbp PE=2 SV=1;>tr|Q8BLD4|Q8BLD4_MOUSE MCG16669, isoform CRA_f OS=Mus musculus GN=Tardbp PE=2 SV=1;>t	Q921F2;Q8R0B4;Q8BLD4;Q6VYI5;Q6VYI4;F8WIJ9;E9Q830	7	18	51.2	44.547	0	25478000	19832000	42442000	21160000	29138000	19085000	26725000	35661000	16676000	32145000	+
L-xylulose reductase	Dcxr	>tr|A2AC16|A2AC16_MOUSE Dicarbonyl L-xylulose reductase OS=Mus musculus GN=Dcxr PE=4 SV=1;>sp|Q91X52|DCXR_MOUSE L-xylulose reductase OS=Mus musculus GN=Dcxr PE=2 SV=2	A2AC16;Q91X52	2	3	14.4	24.99	1.1169e-09	569080	584220	720200	332940	755220	498490	885350	1650600	885860	2221500	+
Golgin subfamily A member 2	Golga2	>sp|Q921M4-2|GOGA2_MOUSE Isoform 2 of Golgin subfamily A member 2 OS=Mus musculus GN=Golga2;>sp|Q921M4|GOGA2_MOUSE Golgin subfamily A member 2 OS=Mus musculus GN=Golga2 PE=1 SV=3;>tr|E9PUQ5|E9PUQ5_MOUSE Golgin subfamily A member 2 OS=Mus musculus GN=Golga2	Q921M4-2;Q921M4;E9PUQ5;A2AN46;A2AN48;A2AN44;A2AN45;A2AN42	8	24	36.2	110.05	1.5377e-180	3446000	3372500	4026500	5394700	2958800	1052200	3579900	6576900	3433600	4396900	+
Caprin-1	Caprin1	>sp|Q60865|CAPR1_MOUSE Caprin-1 OS=Mus musculus GN=Caprin1 PE=1 SV=2	Q60865;F6YP03;F6YLI0;A2BH47	4	16	28.4	78.168	0	10452000	9307400	10946000	6457100	11462000	7818900	9820700	17940000	10864000	19834000	+
NADH dehydrogenase [ubiquinone] flavoprotein 3, mitochondrial	Ndufv3	>sp|Q8BK30|NDUV3_MOUSE NADH dehydrogenase [ubiquinone] flavoprotein 3, mitochondrial OS=Mus musculus GN=Ndufv3 PE=2 SV=1	Q8BK30	1	3	36.5	11.813	2.1626e-18	3871500	15329000	6855400	7104600	9165300	6942800	7255400	7360500	8955900	14058000	+
Long-chain-fatty-acid--CoA ligase 5	Acsl5	>sp|Q8JZR0|ACSL5_MOUSE Long-chain-fatty-acid--CoA ligase 5 OS=Mus musculus GN=Acsl5 PE=2 SV=1	Q8JZR0;Q9D9S0;REV__Q8C9X1	3	23	42.9	76.205	3.9263e-210	29744000	19151000	61791000	17798000	21893000	37312000	38418000	29582000	41674000	38570000	+
Methionine adenosyltransferase 2 subunit beta	Mat2b	>sp|Q99LB6-2|MAT2B_MOUSE Isoform 2 of Methionine adenosyltransferase 2 subunit beta OS=Mus musculus GN=Mat2b;>sp|Q99LB6|MAT2B_MOUSE Methionine adenosyltransferase 2 subunit beta OS=Mus musculus GN=Mat2b PE=2 SV=1	Q99LB6-2;Q99LB6;E0CYU5	3	9	37.2	36.21	1.5273e-104	3502200	3035900	3447000	2239000	3527100	2644000	3075000	4495000	3933200	4155600	+
Magnesium-dependent phosphatase 1	Mdp1	>sp|Q9D967|MGDP1_MOUSE Magnesium-dependent phosphatase 1 OS=Mus musculus GN=Mdp1 PE=1 SV=1	Q9D967	1	8	57.9	18.582	0	15729000	11908000	15244000	9409600	15558000	8423500	13729000	24285000	21604000	19538000	+
AP-1 complex subunit mu-1	Ap1m1	>sp|P35585|AP1M1_MOUSE AP-1 complex subunit mu-1 OS=Mus musculus GN=Ap1m1 PE=1 SV=3	P35585	1	12	33.6	48.542	5.1342e-40	1592400	1635900	1250400	669730	1389100	1600900	1473900	1928400	1632200	2338900	+
60S ribosomal protein L6	Rpl6;Gm5428	>sp|P47911|RL6_MOUSE 60S ribosomal protein L6 OS=Mus musculus GN=Rpl6 PE=1 SV=3;>tr|E9PUX4|E9PUX4_MOUSE 60S ribosomal protein L6 OS=Mus musculus GN=Gm5428 PE=3 SV=1;>tr|D3Z4I7|D3Z4I7_MOUSE 60S ribosomal protein L6 OS=Mus musculus GN=Gm6807 PE=3 SV=1	P47911;E9PUX4;D3Z4I7	3	24	48.6	33.509	0	43048000	47913000	41636000	28001000	57792000	64505000	102560000	70656000	43617000	91715000	+
Beta-glucuronidase	Gusb	>tr|Q6IR10|Q6IR10_MOUSE Beta-glucuronidase OS=Mus musculus GN=Gusb PE=2 SV=1;>sp|P12265|BGLR_MOUSE Beta-glucuronidase OS=Mus musculus GN=Gusb PE=2 SV=1	Q6IR10;P12265;Q8BPE3;Q99KJ6;D3YY48	5	9	20.7	74.194	3.4066e-34	1684900	1691000	1861800	1736800	3133600	1903300	3765900	4300500	2208700	2931100	+
Protein LYRIC	Mtdh	>sp|Q80WJ7|LYRIC_MOUSE Protein LYRIC OS=Mus musculus GN=Mtdh PE=1 SV=1	Q80WJ7;E9PUX0;F6QHD1;F6QFT1;F6ZQL0;F6ZSG0	6	15	35.1	63.845	1.22e-95	3415400	3825400	3891700	3328400	4543100	3650600	3398400	3475000	4126700	6593500	+
Wiskott-Aldrich syndrome protein family member 2	Wasf2	>sp|Q8BH43|WASF2_MOUSE Wiskott-Aldrich syndrome protein family member 2 OS=Mus musculus GN=Wasf2 PE=1 SV=1;>tr|E9PWN7|E9PWN7_MOUSE Wiskott-Aldrich syndrome protein family member 2 OS=Mus musculus GN=Wasf2 PE=4 SV=1	Q8BH43;E9PWN7;B1AUN0;Q8R5H6	4	9	19.1	54.073	1.9568e-92	2590900	1297900	5429000	1749500	3059000	2310400	2085600	3412200	2121000	3861600	+
Leucine--tRNA ligase, cytoplasmic	Lars	>sp|Q8BMJ2|SYLC_MOUSE Leucine--tRNA ligase, cytoplasmic OS=Mus musculus GN=Lars PE=2 SV=2;>tr|F8WH45|F8WH45_MOUSE Leucine--tRNA ligase, cytoplasmic OS=Mus musculus GN=Lars PE=3 SV=1	Q8BMJ2;F8WH45	2	52	50.2	134.19	0	7997300	10529000	10034000	6691400	6404100	9105000	13612000	10944000	11503000	14177000	+
Cytochrome b5	Cyb5;Cyb5a	>tr|G5E850|G5E850_MOUSE Cytochrome b-5, isoform CRA_a OS=Mus musculus GN=Cyb5 PE=3 SV=1;>sp|P56395|CYB5_MOUSE Cytochrome b5 OS=Mus musculus GN=Cyb5a PE=1 SV=2	G5E850;P56395;E0CY88	3	8	76.5	11.142	2.8429e-149	225790000	248000000	178540000	218360000	288150000	101120000	186640000	250030000	245570000	295170000	+
Apoptosis inhibitor 5	Api5	>sp|O35841|API5_MOUSE Apoptosis inhibitor 5 OS=Mus musculus GN=Api5 PE=2 SV=2	O35841;REV__Q8BKT5;REV__Q2VPA6-3;REV__E9PXM8;REV__F7DCU7;REV__Q2VPA6-2;REV__Q2VPA6	7	15	33.3	56.784	0	5796800	4029700	11491000	3106700	3386100	7765200	8123600	7910300	5505800	9227100	+
Endoplasmic reticulum resident protein 29	Erp29	>sp|P57759|ERP29_MOUSE Endoplasmic reticulum resident protein 29 OS=Mus musculus GN=Erp29 PE=1 SV=2	P57759;F8WJI4;F8WIM7	3	14	59.5	28.823	6.3999e-225	10691000	15890000	21170000	3078200	10185000	8086500	14757000	34328000	26598000	37983000	+
Proteasome-associated protein ECM29 homolog	Ecm29;AI314180	>sp|Q6PDI5-2|ECM29_MOUSE Isoform 2 of Proteasome-associated protein ECM29 homolog OS=Mus musculus GN=Ecm29;>sp|Q6PDI5|ECM29_MOUSE Proteasome-associated protein ECM29 homolog OS=Mus musculus GN=Ecm29 PE=1 SV=3;>tr|A2ALV7|A2ALV7_MOUSE Novel protein containin	Q6PDI5-2;Q6PDI5;A2ALV7;A2ALV6;A2ALV8;A2ALW1;A2ALV9	7	36	29.4	203.91	6.1618e-266	1346400	1903300	4657600	2022900	1826100	2002500	3133700	6292000	2091700	2812000	+
Cold shock domain-containing protein E1	Csde1	>sp|Q91W50|CSDE1_MOUSE Cold shock domain-containing protein E1 OS=Mus musculus GN=Csde1 PE=2 SV=1;>tr|Q80TP8|Q80TP8_MOUSE Cold shock domain-containing protein E1 (Fragment) OS=Mus musculus GN=Csde1 PE=2 SV=1	Q91W50;Q80TP8	2	29	41.1	88.79	0	1528100	1953300	2750600	1178800	2501900	1925000	1549000	7192400	1471300	2737000	+
Arginine--tRNA ligase, cytoplasmic	Rars	>sp|Q9D0I9|SYRC_MOUSE Arginine--tRNA ligase, cytoplasmic OS=Mus musculus GN=Rars PE=2 SV=2	Q9D0I9	1	35	54.7	75.673	0	16504000	11446000	25517000	12857000	18337000	11798000	13898000	28609000	19791000	20282000	+
Alpha-fetoprotein	Afp	>sp|P02772|FETA_MOUSE Alpha-fetoprotein OS=Mus musculus GN=Afp PE=2 SV=1	P02772	1	50	75.5	67.337	0	15514	7659.7	12207	17276	26978	7366.4	19054	28045	16336	21362	+
Carboxylesterase 1C	Ces1c	>sp|P23953|EST1C_MOUSE Carboxylesterase 1C OS=Mus musculus GN=Ces1c PE=1 SV=4	P23953;F6XTA4;E9PYP1	3	24	55.8	61.055	0	318180000	159540000	202120000	207570000	283660000	191290000	296010000	261130000	337410000	266460000	+
COP9 signalosome complex subunit 2	Cops2	>sp|P61202|CSN2_MOUSE COP9 signalosome complex subunit 2 OS=Mus musculus GN=Cops2 PE=1 SV=1;>sp|P61202-2|CSN2_MOUSE Isoform 2 of COP9 signalosome complex subunit 2 OS=Mus musculus GN=Cops2;>tr|A2AQE4|A2AQE4_MOUSE COP9 (Constitutive photomorphogenic) homolo	P61202;P61202-2;A2AQE4	3	21	59.6	51.596	1.4018e-123	4499900	2491800	7788300	2065900	3180300	3514900	5786700	7865900	8844400	8543000	+
Peroxiredoxin-5, mitochondrial	Prdx5	>sp|P99029-2|PRDX5_MOUSE Isoform Cytoplasmic+peroxisomal of Peroxiredoxin-5, mitochondrial OS=Mus musculus GN=Prdx5;>sp|P99029|PRDX5_MOUSE Peroxiredoxin-5, mitochondrial OS=Mus musculus GN=Prdx5 PE=1 SV=2;>tr|G3UZJ4|G3UZJ4_MOUSE Peroxiredoxin-5, mitochondr	P99029-2;P99029;G3UZJ4;E9Q9H9;H3BJQ7	5	14	77.2	17.015	0	423030000	333130000	425360000	283320000	349360000	400320000	382950000	434900000	444060000	316100000	+
Ganglioside GM2 activator	Gm2a	>sp|Q60648|SAP3_MOUSE Ganglioside GM2 activator OS=Mus musculus GN=Gm2a PE=1 SV=2	Q60648	1	7	30.1	20.824	1.1977e-55	11695000	11417000	13808000	6594100	10339000	7529000	13122000	30725000	16886000	16610000	+
DNA topoisomerase 2-beta	Top2b	>sp|Q64511|TOP2B_MOUSE DNA topoisomerase 2-beta OS=Mus musculus GN=Top2b PE=1 SV=2	Q64511;F6V2E8;F6XX57;F6U5K2	4	56	40.3	181.91	0	11350000	8718900	12246000	8061900	12542000	14382000	14395000	14525000	11166000	14722000	+
Alanine--tRNA ligase, cytoplasmic	Aars	>sp|Q8BGQ7|SYAC_MOUSE Alanine--tRNA ligase, cytoplasmic OS=Mus musculus GN=Aars PE=1 SV=1	Q8BGQ7	1	42	54.5	106.91	0	6017900	8296300	12354000	11813000	8648000	7445500	13849000	14521000	9178800	8176000	+
Non-POU domain-containing octamer-binding protein	Nono	>sp|Q99K48|NONO_MOUSE Non-POU domain-containing octamer-binding protein OS=Mus musculus GN=Nono PE=1 SV=3;>tr|F6XLC7|F6XLC7_MOUSE Uncharacterized protein (Fragment) OS=Mus musculus GN=Nono PE=4 SV=1	Q99K48;F6XLC7;Q99K48-2;B1AXT0	4	34	68.1	54.54	0	18783000	22764000	39530000	26800000	30471000	26176000	31246000	41170000	23280000	35778000	+
Regulator of nonsense transcripts 1	Upf1	>sp|Q9EPU0-2|RENT1_MOUSE Isoform 2 of Regulator of nonsense transcripts 1 OS=Mus musculus GN=Upf1;>sp|Q9EPU0|RENT1_MOUSE Regulator of nonsense transcripts 1 OS=Mus musculus GN=Upf1 PE=1 SV=2	Q9EPU0-2;Q9EPU0	2	47	54.6	122.66	1.06e-296	7842600	6612100	9839800	4526000	6339400	6383300	8516800	27253000	7861800	14057000	+
Methionine aminopeptidase 2	Metap2	>sp|O08663|AMPM2_MOUSE Methionine aminopeptidase 2 OS=Mus musculus GN=Metap2 PE=1 SV=1	O08663	1	13	35.4	52.921	1.0378e-58	837340	821250	1540200	828240	1433200	919450	666050	2770300	722030	683580	+
Phosphorylase b kinase regulatory subunit beta	Phkb	>sp|Q7TSH2|KPBB_MOUSE Phosphorylase b kinase regulatory subunit beta OS=Mus musculus GN=Phkb PE=1 SV=1	Q7TSH2;F7DF70;E9Q0V0;E0CXM1;E0CZ55;E0CX43	6	14	19	123.89	4.9905e-73	2680800	1819200	3140200	1979800	2453200	2529700	7429300	6018400	4865300	6007800	+
Heme-binding protein 2	Hebp2	>sp|Q9WU63|HEBP2_MOUSE Heme-binding protein 2 OS=Mus musculus GN=Hebp2 PE=1 SV=1	Q9WU63	1	7	36.6	23.062	1.825e-75	2912300	2008500	3597100	1167600	2480100	2808700	2286000	3474600	3739600	3497800	+
Vigilin	Hdlbp	>sp|Q8VDJ3|VIGLN_MOUSE Vigilin OS=Mus musculus GN=Hdlbp PE=1 SV=1	Q8VDJ3	1	73	58.9	141.74	0	10304000	13601000	21202000	6257400	7799200	18962000	20537000	30466000	17649000	27021000	+
Myosin-11	Myh11	>tr|E9QPE7|E9QPE7_MOUSE Myosin-11 OS=Mus musculus GN=Myh11 PE=4 SV=1;>tr|Q69ZX3|Q69ZX3_MOUSE MKIAA0866 protein (Fragment) OS=Mus musculus GN=Myh11 PE=2 SV=1;>sp|O08638-2|MYH11_MOUSE Isoform 2 of Myosin-11 OS=Mus musculus GN=Myh11;>sp|O08638|MYH11_MOUSE Myo	E9QPE7;Q69ZX3;O08638-2;O08638	4	137	61.2	223.35	0	464900000	501710000	444900000	547490000	703640000	358140000	175820000	396970000	415590000	628030000		+
3-hydroxyacyl-CoA dehydrogenase type-2	Hsd17b10	>tr|Q99N15|Q99N15_MOUSE 17beta-hydroxysteroid dehydrogenase type 10/short chain L-3-hydroxyacyl-CoA dehydrogenase OS=Mus musculus GN=Hsd17b10 PE=2 SV=1;>tr|A2AFQ2|A2AFQ2_MOUSE 3-hydroxyacyl-CoA dehydrogenase type-2 OS=Mus musculus GN=Hsd17b10 PE=3 SV=1;>sp	Q99N15;A2AFQ2;O08756	3	21	88.9	27.273	0	91728000	115150000	126840000	106780000	191890000	47365000	83922000	81427000	82182000	112760000		+
Junctophilin-2	Jph2	>sp|Q9ET78|JPH2_MOUSE Junctophilin-2 OS=Mus musculus GN=Jph2 PE=1 SV=2	Q9ET78;Q9ET77	2	11	22.4	74.691	9.4038e-68	3066900	13880000	6185800	19426000	19274000	7112800	5937100	4657400	10927000	10377000		+
PDZ and LIM domain protein 3	Pdlim3	>sp|O70209|PDLI3_MOUSE PDZ and LIM domain protein 3 OS=Mus musculus GN=Pdlim3 PE=1 SV=1	O70209	1	11	57.3	34.299	8.3318e-145	17125000	50570000	28175000	35236000	47238000	27900000	31410000	33646000	34699000	48369000		+
NADH-ubiquinone oxidoreductase chain 5	mt-Nd5;Mtnd5	>tr|Q9MD82|Q9MD82_MOUSE NADH-ubiquinone oxidoreductase chain 5 OS=Mus musculus GN=mt-Nd5 PE=2 SV=1;>sp|P03921|NU5M_MOUSE NADH-ubiquinone oxidoreductase chain 5 OS=Mus musculus GN=Mtnd5 PE=2 SV=2	Q9MD82;P03921	2	4	9.4	68.474	2.7077e-53	4951700	8076300	7716600	6921600	6173500	6179200	4399300	3469200	10197000	10920000		+
	Ank1	>sp|Q02357-7|ANK1_MOUSE Isoform Mu7 of Ankyrin-1 OS=Mus musculus GN=Ank1;>tr|G3UXF4|G3UXF4_MOUSE Ankyrin-1 (Fragment) OS=Mus musculus GN=Ank1 PE=4 SV=1;>sp|Q02357-8|ANK1_MOUSE Isoform Mu8 of Ankyrin-1 OS=Mus musculus GN=Ank1	Q02357-7;G3UXF4;Q02357-8	3	7	57.4	17.539	1.7597e-26	1085700	7291700	18815000	13123000	14654000	3299800	1407400	6174600	14056000	11471000		+
Trimeric intracellular cation channel type A	Tmem38a	>sp|Q3TMP8|TM38A_MOUSE Trimeric intracellular cation channel type A OS=Mus musculus GN=Tmem38a PE=1 SV=2	Q3TMP8	1	5	23.8	33.309	9.6883e-169	7747300	16176000	16761000	8406800	29648000	7330700	5722700	4649600	14856000	26059000		+
2-oxoisovalerate dehydrogenase subunit alpha, mitochondrial	Bckdha	>tr|Q3U3J1|Q3U3J1_MOUSE 2-oxoisovalerate dehydrogenase subunit alpha, mitochondrial OS=Mus musculus GN=Bckdha PE=2 SV=1;>sp|P50136|ODBA_MOUSE 2-oxoisovalerate dehydrogenase subunit alpha, mitochondrial OS=Mus musculus GN=Bckdha PE=1 SV=1	Q3U3J1;P50136	2	13	41	50.773	3.6575e-180	5298500	6177100	5797800	10525000	6058200	2881200	4562700	8779300	5318500	6274100		+
Spectrin beta chain, erythrocytic	Sptb	>tr|Q3UGX2|Q3UGX2_MOUSE Protein Spnb1 OS=Mus musculus GN=Spnb1 PE=2 SV=1;>tr|E9Q397|E9Q397_MOUSE Protein Spnb1 OS=Mus musculus GN=Spnb1 PE=4 SV=1;>tr|E9Q5I4|E9Q5I4_MOUSE Protein Spnb1 OS=Mus musculus GN=Spnb1 PE=4 SV=1;>sp|P15508|SPTB1_MOUSE Spectrin beta	Q3UGX2;E9Q397;E9Q5I4;P15508;Q149M1	5	44	28	268.09	0	10401000	8599500	13487000	19256000	11750000	6455500	10020000	12027000	11605000	11982000		+
Aflatoxin B1 aldehyde reductase member 2	Akr7a2	>sp|Q8CG76|ARK72_MOUSE Aflatoxin B1 aldehyde reductase member 2 OS=Mus musculus GN=Akr7a2 PE=1 SV=3	Q8CG76	1	9	33.2	40.612	1.1485e-92	5960000	5923900	5699400	7130200	9889500	4567900	6663500	7361200	7101900	7571300		+
PRA1 family protein 3	Arl6ip5	>sp|Q8R5J9|PRAF3_MOUSE PRA1 family protein 3 OS=Mus musculus GN=Arl6ip5 PE=1 SV=2	Q8R5J9	1	8	28.7	21.557	5.1408e-78	13004000	11939000	12086000	21290000	26993000	11316000	7233500	14599000	14473000	19774000		+
Reticulon-4	Rtn4	>sp|Q99P72|RTN4_MOUSE Reticulon-4 OS=Mus musculus GN=Rtn4 PE=1 SV=2;>sp|Q99P72-3|RTN4_MOUSE Isoform 2 of Reticulon-4 OS=Mus musculus GN=Rtn4;>tr|Q8BH78|Q8BH78_MOUSE RTN4 OS=Mus musculus GN=Rtn4 PE=2 SV=1;>tr|Q8BHF5|Q8BHF5_MOUSE RTN4 OS=Mus musculus GN=Rtn4	Q99P72;Q99P72-3;Q8BH78;Q8BHF5	4	21	33	126.61	7.0999e-255	55948000	81858000	77811000	93802000	73941000	67526000	72292000	56364000	81157000	95220000		+
Ras-related protein Rab-5A	Rab5a	>sp|Q9CQD1|RAB5A_MOUSE Ras-related protein Rab-5A OS=Mus musculus GN=Rab5a PE=1 SV=1	Q9CQD1;A2A5F6	2	11	61.9	23.598	7.9181e-232	14287000	19883000	22559000	17151000	21149000	15893000	12233000	16845000	17401000	21107000		+
Glutathione S-transferase kappa 1	Gstk1	>sp|Q9DCM2|GSTK1_MOUSE Glutathione S-transferase kappa 1 OS=Mus musculus GN=Gstk1 PE=1 SV=3	Q9DCM2	1	13	61.1	25.704	1.4915e-146	13858000	16786000	21723000	21314000	26412000	13155000	11967000	21286000	18875000	15458000		+
Syntaxin-12	Stx12	>sp|Q9ER00|STX12_MOUSE Syntaxin-12 OS=Mus musculus GN=Stx12 PE=1 SV=1	Q9ER00	1	10	51.8	31.195	0	11378000	15208000	12146000	16353000	13596000	12288000	7748800	13831000	10534000	16839000		+
Protein kinase C and casein kinase substrate in neurons protein 2	Pacsin2	>sp|Q9WVE8|PACN2_MOUSE Protein kinase C and casein kinase substrate in neurons protein 2 OS=Mus musculus GN=Pacsin2 PE=1 SV=1	Q9WVE8	1	8	18.1	55.832	1.4194e-35	1904500	4978200	2732100	2232100	3104000	2701400	1083100	1002600	3854700	5199900		+
Leucine-rich repeat-containing protein 57	Lrrc57	>tr|A2AKH7|A2AKH7_MOUSE Leucine rich repeat containing 57 (Fragment) OS=Mus musculus GN=Lrrc57 PE=4 SV=1;>sp|Q9D1G5|LRC57_MOUSE Leucine-rich repeat-containing protein 57 OS=Mus musculus GN=Lrrc57 PE=2 SV=1;>tr|Q8JZX5|Q8JZX5_MOUSE Leucine rich repeat contai	A2AKH7;Q9D1G5;Q8JZX5;F6U0Y0;B0R031	5	6	29.2	24.288	2.155e-22	2078900	2952600	3698600	2761400	3060000	2230000	1767400	2861200	2765500	2897900		+
	Pabpc4;Gm10110	>tr|Q91YZ8|Q91YZ8_MOUSE Poly A binding protein, cytoplasmic 4 OS=Mus musculus GN=Pabpc4 PE=2 SV=1;>tr|D3Z5M2|D3Z5M2_MOUSE Uncharacterized protein OS=Mus musculus GN=Gm10110 PE=4 SV=1;>tr|A3KFU5|A3KFU5_MOUSE Poly A binding protein, cytoplasmic 4 OS=Mus musc	Q91YZ8;D3Z5M2;A3KFU5;A3KFU8;Q6PHQ9;E9PW32;E9PVY5	7	27	44.6	67.852	0	1273000	1793100	857180	1344100	1675700	1195300	1085300	820270	1703000	1690700		+
	Agl	>tr|F8VPN4|F8VPN4_MOUSE Protein Agl OS=Mus musculus GN=Agl PE=4 SV=1;>tr|F6XXE6|F6XXE6_MOUSE Protein Agl (Fragment) OS=Mus musculus GN=Agl PE=4 SV=1	F8VPN4;F6XXE6;E0CYU6;E0CX86;F7CSZ6	5	73	59.9	174.29	0	47341000	53181000	74381000	57132000	80232000	45015000	73960000	40650000	69543000	75750000		+
Flotillin-1	Flot1	>sp|O08917|FLOT1_MOUSE Flotillin-1 OS=Mus musculus GN=Flot1 PE=1 SV=1;>tr|G3UYU4|G3UYU4_MOUSE Flotillin-1 OS=Mus musculus GN=Flot1 PE=4 SV=1	O08917;G3UYU4;G3UZZ5;G3UWW8	4	8	23.4	47.513	8.7697e-89	4973900	4666100	8116700	4832200	10635000	4086600	3942400	5418100	5185600	5455400		+
Calsequestrin-1	Casq1	>sp|O09165|CASQ1_MOUSE Calsequestrin-1 OS=Mus musculus GN=Casq1 PE=2 SV=3	O09165;E9Q489	2	22	57.3	46.377	0	531840000	544580000	1113200000	675650000	1017600000	386740000	285150000	428500000	847610000	740070000		+
Cyclin-dependent kinase 1	Cdk1	>sp|P11440|CDK1_MOUSE Cyclin-dependent kinase 1 OS=Mus musculus GN=Cdk1 PE=1 SV=3;>tr|D3Z2T9|D3Z2T9_MOUSE Cyclin-dependent kinase 1 (Fragment) OS=Mus musculus GN=Cdk1 PE=3 SV=1	P11440;D3Z2T9	2	18	68.4	34.106	2.7776e-90	690760	340120	1045000	1411400	1292100	307810	385270	874110	1061400	623900		+
Tropomodulin-1	Tmod1	>sp|P49813|TMOD1_MOUSE Tropomodulin-1 OS=Mus musculus GN=Tmod1 PE=2 SV=2	P49813	1	9	37.3	40.466	2.7007e-77	3158600	5182300	7144800	3741000	7921200	5110600	895140	3023200	2905400	5395600		+
Elongation factor 1-alpha 2	Eef1a2	>sp|P62631|EF1A2_MOUSE Elongation factor 1-alpha 2 OS=Mus musculus GN=Eef1a2 PE=1 SV=1;>tr|B7ZBW3|B7ZBW3_MOUSE Elongation factor 1-alpha OS=Mus musculus GN=Eef1a2 PE=3 SV=1	P62631;B7ZBW3	2	25	72.1	50.454	0	49290000	49312000	63191000	86466000	106240000	25039000	34886000	32742000	72262000	59881000		+
Actin, aortic smooth muscle;Actin, gamma-enteric smooth muscle	Acta2;Actg2	>sp|P62737|ACTA_MOUSE Actin, aortic smooth muscle OS=Mus musculus GN=Acta2 PE=1 SV=1;>sp|P63268|ACTH_MOUSE Actin, gamma-enteric smooth muscle OS=Mus musculus GN=Actg2 PE=2 SV=1;>tr|D3YZY0|D3YZY0_MOUSE Actin, gamma-enteric smooth muscle (Fragment) OS=Mus mu	P62737;P63268;D3YZY0;D3Z2K3;F6WX90;E9Q3M9	6	43	94.2	42.009	0	111780000	86685000	83455000	124450000	185070000	113800000	48202000	100130000	77026000	155530000		+
Starch-binding domain-containing protein 1	Stbd1	>tr|Q147V6|Q147V6_MOUSE Starch-binding domain-containing protein 1 OS=Mus musculus GN=Stbd1 PE=2 SV=1;>sp|Q8C7E7|STBD1_MOUSE Starch-binding domain-containing protein 1 OS=Mus musculus GN=Stbd1 PE=1 SV=1	Q147V6;Q8C7E7	2	6	28	30.977	9.3248e-25	1924900	4630100	6442300	2926000	6869500	589470	906760	1786500	3460200	3404500		+
Serum deprivation-response protein	Sdpr	>sp|Q63918|SDPR_MOUSE Serum deprivation-response protein OS=Mus musculus GN=Sdpr PE=1 SV=3	Q63918	1	13	37.8	46.763	6.0266e-241	30200000	35381000	30204000	56304000	36455000	18450000	12884000	42282000	45946000	31863000		+
Disks large homolog 1	Dlg1	>sp|Q811D0-2|DLG1_MOUSE Isoform 2 of Disks large homolog 1 OS=Mus musculus GN=Dlg1;>sp|Q811D0-3|DLG1_MOUSE Isoform 3 of Disks large homolog 1 OS=Mus musculus GN=Dlg1;>tr|H7BWY4|H7BWY4_MOUSE Disks large homolog 1 OS=Mus musculus GN=Dlg1 PE=4 SV=1;>sp|Q811D0	Q811D0-2;Q811D0-3;H7BWY4;Q811D0;E9Q9H0;D3Z3B8;F6UDT8;B1AR31;Q62108-3;Q62108;D3YUZ8;Q62108-2;E9Q2L4;F8VQM7;F7ASZ7;E9PW19;E9Q2L2	17	15	27.7	99.629	1.8803e-132	1388200	1323300	1064600	1637500	2216800	934370	1349100	1766500	1455200	1481700		+
Bifunctional purine biosynthesis protein PURH;Phosphoribosylaminoimidazolecarboxamide formyltransferase;IMP cyclohydrolase	Atic	>sp|Q9CWJ9|PUR9_MOUSE Bifunctional purine biosynthesis protein PURH OS=Mus musculus GN=Atic PE=1 SV=2	Q9CWJ9	1	35	77.9	64.217	0	40447000	53523000	35158000	39339000	48830000	52977000	21246000	42078000	48540000	43075000		+
Protein-cysteine N-palmitoyltransferase HHAT-like protein	Hhatl	>sp|Q9D1G3|HHATL_MOUSE Protein-cysteine N-palmitoyltransferase HHAT-like protein OS=Mus musculus GN=Hhatl PE=1 SV=2	Q9D1G3	1	11	23.7	56.43	3.7405e-204	41845000	54950000	66963000	46226000	110480000	23541000	29579000	24991000	50369000	41935000		+
FUN14 domain-containing protein 2	Fundc2	>sp|Q9D6K8|FUND2_MOUSE FUN14 domain-containing protein 2 OS=Mus musculus GN=Fundc2 PE=2 SV=1	Q9D6K8	1	8	35.8	16.564	9.606e-70	14491000	18929000	15145000	23021000	20747000	14036000	10088000	13395000	19860000	15629000		+
Torsin-1A-interacting protein 1	Tor1aip1	>sp|Q921T2-3|TOIP1_MOUSE Isoform 3 of Torsin-1A-interacting protein 1 OS=Mus musculus GN=Tor1aip1;>sp|Q921T2-2|TOIP1_MOUSE Isoform 2 of Torsin-1A-interacting protein 1 OS=Mus musculus GN=Tor1aip1;>tr|E9PZE1|E9PZE1_MOUSE Torsin-1A-interacting protein 1 OS=M	Q921T2-3;Q921T2-2;E9PZE1;Q921T2;F6YC07;E9PWW2	6	7	21.5	58.415	1.918e-29	3382000	2330200	8278600	7710000	9601300	2358000	2533400	2076900	5487800	5833400		+
28S ribosomal protein S23, mitochondrial	Mrps23	>tr|E9Q6N1|E9Q6N1_MOUSE 28S ribosomal protein S23, mitochondrial OS=Mus musculus GN=Mrps23 PE=4 SV=1;>sp|Q8VE22|RT23_MOUSE 28S ribosomal protein S23, mitochondrial OS=Mus musculus GN=Mrps23 PE=2 SV=1;>tr|F7ARZ1|F7ARZ1_MOUSE 28S ribosomal protein S23, mitoc	E9Q6N1;Q8VE22;F7ARZ1;Q3TI14;A7M7Q8;Q5SXC9	6	8	70	13.426	3.1893e-194	1533800	1009600	2616600	1219100	2886300	1023300	1027500	1236600	1330300	1776300		+
SH3 domain-binding glutamic acid-rich protein	Sh3bgr	>sp|Q9WUZ7|SH3BG_MOUSE SH3 domain-binding glutamic acid-rich protein OS=Mus musculus GN=Sh3bgr PE=2 SV=1;>tr|F7ABS0|F7ABS0_MOUSE SH3 domain-binding glutamic acid-rich protein OS=Mus musculus GN=Sh3bgr PE=4 SV=1;>tr|E9Q2Q9|E9Q2Q9_MOUSE SH3 domain-binding gl	Q9WUZ7;F7ABS0;E9Q2Q9;D3Z3Z9;F6X737;F7CKA6;F6QLU8	7	10	57.9	23.102	0	26594000	20347000	31447000	32713000	59021000	16588000	32207000	13817000	35682000	33539000		+
Actin, alpha skeletal muscle	Acta1	>sp|P68134|ACTS_MOUSE Actin, alpha skeletal muscle OS=Mus musculus GN=Acta1 PE=1 SV=1	P68134	1	44	88.1	42.051	0	11562000000	12676000000	13331000000	10831000000	16213000000	8923500000	9764000000	9743700000	18475000000	11380000000		+
Alpha-sarcoglycan	Sgca	>sp|P82350|SGCA_MOUSE Alpha-sarcoglycan OS=Mus musculus GN=Sgca PE=1 SV=1	P82350;Q5SWB4	2	9	28.2	43.286	4.1719e-121	5347200	6257900	9389900	5916800	8469500	3217800	3719200	2991800	7962500	6546900		+
		>sp|Q9JKS4-6|LDB3_MOUSE Isoform 6 of LIM domain-binding protein 3 OS=Mus musculus GN=Ldb3;>sp|Q9JKS4-5|LDB3_MOUSE Isoform 5 of LIM domain-binding protein 3 OS=Mus musculus GN=Ldb3	Q9JKS4-6;Q9JKS4-5	2	23	75.3	31.427	0	9553400	12723000	20099000	19459000	30183000	6571700	4733100	1898700	8459900	14333000		+
Collagen alpha-1(V) chain	Col5a1	>sp|O88207|CO5A1_MOUSE Collagen alpha-1(V) chain OS=Mus musculus GN=Col5a1 PE=2 SV=2	O88207;A3KGE7	2	15	13.1	183.67	0	88977000	84420000	58331000	80225000	74854000	102750000	39556000	38288000	52058000	140570000		+
Carbonic anhydrase 2	Ca2	>sp|P00920|CAH2_MOUSE Carbonic anhydrase 2 OS=Mus musculus GN=Ca2 PE=1 SV=4	P00920	1	15	74.6	29.032	4.4392e-181	158680000	71712000	99653000	121870000	108130000	62487000	53616000	97770000	146660000	95686000		+
Carnitine O-acetyltransferase	Crat	>sp|P47934|CACP_MOUSE Carnitine O-acetyltransferase OS=Mus musculus GN=Crat PE=1 SV=3;>tr|H7BX88|H7BX88_MOUSE Carnitine O-acetyltransferase OS=Mus musculus GN=Crat PE=3 SV=1	P47934;H7BX88;F7BF80;B7ZDD7;A2AWJ5	5	19	35.5	70.839	2.3672e-109	21022000	25852000	26831000	25151000	23633000	13828000	10995000	16170000	24437000	19617000		+
Prefoldin subunit 3	Vbp1	>sp|P61759|PFD3_MOUSE Prefoldin subunit 3 OS=Mus musculus GN=Vbp1 PE=2 SV=2;>tr|Q3TIR6|Q3TIR6_MOUSE Prefoldin subunit 3 OS=Mus musculus GN=Vbp1 PE=2 SV=1	P61759;Q3TIR6	2	11	45.9	22.435	1.1762e-192	8881700	9633100	11294000	11605000	8506300	5606700	7237400	6431300	8494900	9889400		+
Vesicle-associated membrane protein 3	Vamp3	>sp|P63024|VAMP3_MOUSE Vesicle-associated membrane protein 3 OS=Mus musculus GN=Vamp3 PE=1 SV=1	P63024	1	9	67	11.48	0	41406000	60135000	59934000	44410000	55736000	31870000	20600000	29582000	36061000	45224000		+
Ras-related protein Ral-A	Rala	>sp|P63321|RALA_MOUSE Ras-related protein Ral-A OS=Mus musculus GN=Rala PE=1 SV=1	P63321	1	8	48.5	23.553	3.0062e-168	18462000	11938000	15603000	15955000	19590000	11746000	6422600	9162100	14213000	14898000		+
Vacuolar protein sorting-associated protein 45	Vps45	>sp|P97390|VPS45_MOUSE Vacuolar protein sorting-associated protein 45 OS=Mus musculus GN=Vps45 PE=1 SV=1	P97390	1	4	7.5	65.052	1.3746e-11	36560000	37340000	34174000	392840000	39084000	49622000	24685000	22101000	23146000	275840000		+
Dihydrolipoyllysine-residue acetyltransferase component of pyruvate dehydrogenase complex, mitochondrial	Dlat	>sp|Q8BMF4|ODP2_MOUSE Dihydrolipoyllysine-residue acetyltransferase component of pyruvate dehydrogenase complex, mitochondrial OS=Mus musculus GN=Dlat PE=1 SV=2	Q8BMF4	1	19	38.2	67.941	8.6256e-184	98589000	147560000	113040000	87128000	142250000	82139000	45314000	60344000	109270000	100710000		+
Protein kinase C delta-binding protein	Prkcdbp	>sp|Q91VJ2|PRDBP_MOUSE Protein kinase C delta-binding protein OS=Mus musculus GN=Prkcdbp PE=1 SV=1	Q91VJ2	1	15	50.8	27.853	4.0993e-131	88033000	65727000	61874000	81705000	87404000	47622000	31749000	58809000	68580000	56457000		+
Tropomodulin-4	Tmod4	>sp|Q9JLH8|TMOD4_MOUSE Tropomodulin-4 OS=Mus musculus GN=Tmod4 PE=2 SV=1;>tr|D3Z5Q9|D3Z5Q9_MOUSE Tropomodulin-4 (Fragment) OS=Mus musculus GN=Tmod4 PE=4 SV=1	Q9JLH8;D3Z5Q9;F6SI44	3	14	48.7	39.261	2.1294e-137	16644000	24553000	41896000	38411000	43734000	14929000	16439000	10585000	27258000	18597000		+
Dysferlin	Dysf	>tr|E9QL12|E9QL12_MOUSE Dysferlin OS=Mus musculus GN=Dysf PE=4 SV=1;>tr|E9PXU9|E9PXU9_MOUSE Dysferlin OS=Mus musculus GN=Dysf PE=4 SV=1;>sp|Q9ESD7|DYSF_MOUSE Dysferlin OS=Mus musculus GN=Dysf PE=1 SV=3;>sp|Q9ESD7-3|DYSF_MOUSE Isoform 3 of Dysferlin OS=Mus	E9QL12;E9PXU9;Q9ESD7;Q9ESD7-3;E9Q423;Q9ESD7-2	6	27	19.8	237.19	3.994e-167	16069000	10719000	9797800	17729000	16724000	7232200	5905200	13542000	18716000	6823400		+
Neurofilament light polypeptide	Nefl	>sp|P08551|NFL_MOUSE Neurofilament light polypeptide OS=Mus musculus GN=Nefl PE=1 SV=5	P08551	1	35	60.2	61.508	0	160510000	79672000	240470000	273800000	250240000	45318000	33242000	50672000	61777000	59455000		+
Catalase	Cat	>sp|P24270|CATA_MOUSE Catalase OS=Mus musculus GN=Cat PE=1 SV=4	P24270;A2AL20	2	34	74	59.795	0	113150000	95494000	101430000	194460000	112630000	72649000	53737000	113950000	187090000	76301000		+
Parvalbumin alpha	Pvalb	>sp|P32848|PRVA_MOUSE Parvalbumin alpha OS=Mus musculus GN=Pvalb PE=1 SV=3	P32848	1	22	91.8	11.93	0	1311600000	894180000	1461300000	1046300000	1927200000	711750000	489970000	712630000	1609500000	782760000		+
Very long-chain specific acyl-CoA dehydrogenase, mitochondrial	Acadvl	>sp|P50544|ACADV_MOUSE Very long-chain specific acyl-CoA dehydrogenase, mitochondrial OS=Mus musculus GN=Acadvl PE=1 SV=3;>tr|B1AR28|B1AR28_MOUSE Acyl-Coenzyme A dehydrogenase, very long chain OS=Mus musculus GN=Acadvl PE=3 SV=1	P50544;B1AR28	2	42	66.8	70.875	0	181250000	177090000	270220000	158750000	255850000	125610000	104980000	97281000	183900000	170550000		+
Ras-related protein Rab-5B	Rab5b	>sp|P61021|RAB5B_MOUSE Ras-related protein Rab-5B OS=Mus musculus GN=Rab5b PE=1 SV=1	P61021	1	9	59.1	23.707	2.3574e-165	16589000	15416000	13741000	14358000	17425000	17787000	10677000	12976000	15177000	15142000		+
Aquaporin-1	Aqp1	>sp|Q02013|AQP1_MOUSE Aquaporin-1 OS=Mus musculus GN=Aqp1 PE=1 SV=3	Q02013	1	5	17.5	28.793	5.6659e-266	36506000	33409000	28272000	57162000	86149000	28823000	18718000	22965000	28263000	33515000		+
KH domain-containing, RNA-binding, signal transduction-associated protein 1	Khdrbs1	>sp|Q60749|KHDR1_MOUSE KH domain-containing, RNA-binding, signal transduction-associated protein 1 OS=Mus musculus GN=Khdrbs1 PE=1 SV=2	Q60749;Q9WU01-2;Q9WU01;Q9R226	4	10	20.8	48.37	1.2358e-98	2113700	2145900	2988100	1270100	3685500	1835600	1203400	1772100	2748900	1416300		+
Bifunctional 3-phosphoadenosine 5-phosphosulfate synthase 1;Sulfate adenylyltransferase;Adenylyl-sulfate kinase	Papss1	>sp|Q60967|PAPS1_MOUSE Bifunctional 3-phosphoadenosine 5-phosphosulfate synthase 1 OS=Mus musculus GN=Papss1 PE=2 SV=1	Q60967	1	11	25.6	70.793	9.0458e-93	1608200	1928100	2215700	4894100	2949100	2208300	1017000	1435600	1854000	2309600		+
Transmembrane protein 43	Tmem43	>sp|Q9DBS1|TMM43_MOUSE Transmembrane protein 43 OS=Mus musculus GN=Tmem43 PE=1 SV=1	Q9DBS1	1	19	58.8	44.783	2.0785e-200	31593000	34883000	38147000	38635000	39415000	44577000	21424000	35554000	40526000	42888000		+
Methyl-CpG-binding protein 2	Mecp2	>sp|Q9Z2D6-2|MECP2_MOUSE Isoform B of Methyl-CpG-binding protein 2 OS=Mus musculus GN=Mecp2;>sp|Q9Z2D6|MECP2_MOUSE Methyl-CpG-binding protein 2 OS=Mus musculus GN=Mecp2 PE=1 SV=1;>tr|D3Z7U4|D3Z7U4_MOUSE Methyl-CpG-binding protein 2 OS=Mus musculus GN=Mecp2	Q9Z2D6-2;Q9Z2D6;D3Z7U4;D3YY81	4	16	45.9	53.575	9.094e-78	21047000	3516800	16456000	24361000	24420000	9590200	4088700	5576800	9288700	13800000		+
Kelch-like protein 41	Klhl41	>tr|A2AUC9|A2AUC9_MOUSE Kelch repeat and BTB (POZ) domain containing 10 OS=Mus musculus GN=Kbtbd10 PE=4 SV=1	A2AUC9;REV__Q80VM7	2	31	53.3	68.189	0	115290000	84934000	214470000	119620000	125990000	79342000	110320000	55057000	157410000	115500000		+
Myosin light chain kinase, smooth muscle;Myosin light chain kinase, smooth muscle, deglutamylated form	Mylk	>sp|Q6PDN3|MYLK_MOUSE Myosin light chain kinase, smooth muscle OS=Mus musculus GN=Mylk PE=1 SV=3;>tr|B1B1A8|B1B1A8_MOUSE Myosin light chain kinase, smooth muscle OS=Mus musculus GN=Mylk PE=2 SV=1;>sp|Q6PDN3-3|MYLK_MOUSE Isoform 3 of Myosin light chain kina	Q6PDN3;B1B1A8;Q6PDN3-3;Q6PDN3-2;Q6PDN3-4;D3Z1Z4;Q8BJ10;Q9WUI1;F6V672;Q9WTU6-3;Q9WTU6-2;Q91Y86;A6P3E4;Q5SUV5;F8WIP5;Q3TQZ7;Q80W82;Q61831-2;Q9WTU6-4;Q9WTU6;Q78GB8;Q7TSJ7;G3X8U9;Q8C9D4;Q80W80;Q61831;E9QN59;D3Z630;Q3UIZ8-2;Q3UIZ8	30	24	14.7	212.92	2.4644e-114	35798000	21047000	31958000	27869000	33595000	26395000	19795000	28809000	31487000	27892000		+
Glycogenin-1	Gyg1;Gyg	>sp|Q9R062|GLYG_MOUSE Glycogenin-1 OS=Mus musculus GN=Gyg1 PE=2 SV=3;>tr|D3Z5N4|D3Z5N4_MOUSE Protein Gyg OS=Mus musculus GN=Gyg PE=4 SV=1	Q9R062;D3Z5N4	2	7	26.7	37.402	5.1343e-74	14416000	10661000	9813600	12077000	18660000	2635200	3287100	4632100	8736200	6564100		+
Integrin-linked protein kinase	Ilk	>sp|O55222|ILK_MOUSE Integrin-linked protein kinase OS=Mus musculus GN=Ilk PE=1 SV=2	O55222;F6Q5Z1;D3YZA5	3	16	39.2	51.373	3.2542e-56	3749600	2243200	4889100	4806200	4661100	2998600	2391500	3448000	3753300	3285000		+
Hemoglobin subunit beta-2	Hbb-b2	>sp|P02089|HBB2_MOUSE Hemoglobin subunit beta-2 OS=Mus musculus GN=Hbb-b2 PE=1 SV=2	P02089	1	21	95.2	15.878	0	1212100000	692250000	18336000	553000000	861230000	9866200	7728200	482230000	571840000	19838000		+
Nidogen-1	Nid1	>sp|P10493|NID1_MOUSE Nidogen-1 OS=Mus musculus GN=Nid1 PE=1 SV=2	P10493	1	45	45.9	136.54	0	193480000	188960000	158490000	194620000	197830000	148320000	98873000	136240000	179340000	140210000		+
Microtubule-associated protein 1B;MAP1B heavy chain;MAP1 light chain LC1	Map1b	>sp|P14873|MAP1B_MOUSE Microtubule-associated protein 1B OS=Mus musculus GN=Map1b PE=1 SV=2	P14873;Q3UPV4;Q9QYR6;Q9QYR6-2;A2ARP8	5	11	7.1	270.25	8.7614e-77	4090500	1501700	2556800	4100800	2146800	2101000	1273500	1501000	1865200	2164900		+
Ribose-5-phosphate isomerase	Rpia	>sp|P47968|RPIA_MOUSE Ribose-5-phosphate isomerase OS=Mus musculus GN=Rpia PE=2 SV=2	P47968	1	7	30.4	32.45	2.053e-20	2962600	1724900	4808900	2960000	3711500	860490	894580	2481100	1342000	1267200		+
Long-chain fatty acid transport protein 1	Slc27a1	>sp|Q60714|S27A1_MOUSE Long-chain fatty acid transport protein 1 OS=Mus musculus GN=Slc27a1 PE=1 SV=1	Q60714	1	18	43.7	71.275	1.9003e-172	11019000	5852600	10499000	58305000	38154000	11776000	2255500	12418000	23229000	9111700		+
Syntaxin-binding protein 3	Stxbp3	>sp|Q60770|STXB3_MOUSE Syntaxin-binding protein 3 OS=Mus musculus GN=Stxbp3 PE=1 SV=1;>sp|Q60770-2|STXB3_MOUSE Isoform 2 of Syntaxin-binding protein 3 OS=Mus musculus GN=Stxbp3	Q60770;Q60770-2;E9Q6R9;A2AEC9	4	14	30.4	67.942	1.4359e-100	5989300	2031700	9071500	4766200	7124800	5070000	1209400	5631900	6110100	7007900		+
Laminin subunit beta-2	Lamb2	>sp|Q61292|LAMB2_MOUSE Laminin subunit beta-2 OS=Mus musculus GN=Lamb2 PE=2 SV=2	Q61292	1	41	31	196.58	0	82993000	68455000	53411000	77815000	77965000	63833000	48551000	63724000	65180000	66455000		+
GTPase HRas;GTPase HRas, N-terminally processed	Hras1	>sp|Q61411|RASH_MOUSE GTPase HRas OS=Mus musculus GN=Hras1 PE=1 SV=2;>sp|Q61411-2|RASH_MOUSE Isoform 2 of GTPase HRas OS=Mus musculus GN=Hras1	Q61411;Q61411-2	2	10	67.7	21.298	2.8721e-208	21864000	17333000	20662000	30097000	26622000	21539000	14615000	13767000	25475000	18769000		+
Dystroglycan;Alpha-dystroglycan;Beta-dystroglycan	Dag1	>sp|Q62165|DAG1_MOUSE Dystroglycan OS=Mus musculus GN=Dag1 PE=1 SV=4	Q62165	1	13	16	96.904	3.8218e-63	13156000	7424700	9980100	17804000	12788000	8103700	6238400	5266700	6571500	13146000		+
Succinate dehydrogenase [ubiquinone] flavoprotein subunit, mitochondrial	Sdha	>sp|Q8K2B3|DHSA_MOUSE Succinate dehydrogenase [ubiquinone] flavoprotein subunit, mitochondrial OS=Mus musculus GN=Sdha PE=1 SV=1	Q8K2B3	1	33	67.5	72.585	0	191020000	137580000	280970000	174800000	172610000	133360000	150210000	125040000	221490000	145970000		+
Protein kinase C and casein kinase II substrate protein 3	Pacsin3	>sp|Q99JB8|PACN3_MOUSE Protein kinase C and casein kinase II substrate protein 3 OS=Mus musculus GN=Pacsin3 PE=1 SV=1	Q99JB8;B1AW91;A6PWR1;B1AW94;B1AW93;B1AW92;F6W8Y8;B1AW95	8	14	42.5	48.584	5.1105e-287	12970000	14405000	17620000	13034000	13601000	10857000	7247800	7169900	11880000	11134000		+
RNA-binding protein 8A	Rbm8a	>sp|Q9CWZ3-2|RBM8A_MOUSE Isoform 2 of RNA-binding protein 8A OS=Mus musculus GN=Rbm8a;>sp|Q9CWZ3|RBM8A_MOUSE RNA-binding protein 8A OS=Mus musculus GN=Rbm8a PE=1 SV=3	Q9CWZ3-2;Q9CWZ3	2	7	43.4	19.76	4.0609e-168	7653300	4566300	8627800	5650800	10836000	7066100	5496700	6861100	8399700	6765000		+
Kelch-like protein 40	Klhl40	>sp|Q9D783|KBTB5_MOUSE Kelch repeat and BTB domain-containing protein 5 OS=Mus musculus GN=Kbtbd5 PE=2 SV=1;>sp|Q9D783-2|KBTB5_MOUSE Isoform 2 of Kelch repeat and BTB domain-containing protein 5 OS=Mus musculus GN=Kbtbd5	Q9D783;Q9D783-2	2	16	33.2	69.589	2.5922e-115	11840000	6832200	31474000	11667000	23664000	10780000	13163000	3946900	16966000	11353000		+
Tax1-binding protein 3	Tax1bp3	>sp|Q9DBG9|TX1B3_MOUSE Tax1-binding protein 3 OS=Mus musculus GN=Tax1bp3 PE=1 SV=1	Q9DBG9;B1AUD9	2	4	40.3	13.722	5.7241e-34	4826100	7754100	16696000	6269300	9788800	8936200	5390600	4704900	7800800	5937900		+
Gamma-adducin	Add3	>sp|Q9QYB5-2|ADDG_MOUSE Isoform 1 of Gamma-adducin OS=Mus musculus GN=Add3;>sp|Q9QYB5|ADDG_MOUSE Gamma-adducin OS=Mus musculus GN=Add3 PE=1 SV=2	Q9QYB5-2;Q9QYB5	2	20	32.5	75.406	1.1884e-139	14793000	7353800	7078500	11470000	15772000	10516000	5198200	9065100	6894300	11738000		+
Dual specificity protein phosphatase 3	Dusp3	>sp|Q9D7X3|DUS3_MOUSE Dual specificity protein phosphatase 3 OS=Mus musculus GN=Dusp3 PE=1 SV=1;>tr|B1AQF4|B1AQF4_MOUSE Dual specificity phosphatase 3 (Vaccinia virus phosphatase VH1-related) OS=Mus musculus GN=Dusp3 PE=4 SV=1;>tr|H3BKL8|H3BKL8_MOUSE Dual-	Q9D7X3;B1AQF4;H3BKL8;Q3V2Y9;H3BKD1	5	5	40.5	20.472	4.2904e-277	13240000	7937100	8026800	12828000	11668000	9181200	9084600	7157800	14917000	8949000		+
	Hnrnph3	>tr|D3YWT1|D3YWT1_MOUSE MCG11326, isoform CRA_b OS=Mus musculus GN=Hnrnph3 PE=4 SV=1;>tr|D3Z3N4|D3Z3N4_MOUSE MCG11326, isoform CRA_a OS=Mus musculus GN=Hnrnph3 PE=4 SV=1	D3YWT1;D3Z3N4	2	8	40.8	35.181	3.7235e-138	3962200	3765100	4063300	5341300	4985600	3091500	1506600	2613900	1941000	1826000		+
Collagen alpha-1(XVIII) chain;Endostatin	Col18a1	>sp|P39061-1|COIA1_MOUSE Isoform 2 of Collagen alpha-1(XVIII) chain OS=Mus musculus GN=Col18a1;>sp|P39061|COIA1_MOUSE Collagen alpha-1(XVIII) chain OS=Mus musculus GN=Col18a1 PE=1 SV=4;>tr|E9QPX1|E9QPX1_MOUSE Endostatin OS=Mus musculus GN=Col18a1 PE=4 SV=1	P39061-1;P39061;E9QPX1;P39061-2;D3Z5C2	5	16	14.4	155.95	4.1516e-117	29103000	20211000	15287000	25971000	25730000	18938000	12650000	23096000	20844000	16529000		+
	Prx	>tr|Q6NVF7|Q6NVF7_MOUSE Periaxin OS=Mus musculus GN=Prx PE=2 SV=1;>tr|E9QQ57|E9QQ57_MOUSE Periaxin OS=Mus musculus GN=Prx PE=4 SV=1	Q6NVF7;E9QQ57	2	51	49.5	147.53	0	59450000	48248000	172070000	119870000	105320000	30947000	29696000	36275000	26540000	37985000		+
	Prph	>tr|G5E846|G5E846_MOUSE Peripherin OS=Mus musculus GN=Prph PE=3 SV=1;>tr|G3X981|G3X981_MOUSE Peripherin OS=Mus musculus GN=Prph PE=3 SV=1	G5E846;G3X981	2	31	56.8	54.297	0	84132000	52027000	46129000	102690000	72593000	23283000	12431000	23007000	27728000	19155000		+
Myc box-dependent-interacting protein 1	Bin1	>sp|O08539-2|BIN1_MOUSE Isoform 2 of Myc box-dependent-interacting protein 1 OS=Mus musculus GN=Bin1;>tr|Q6P1B9|Q6P1B9_MOUSE Bin1 protein OS=Mus musculus GN=Bin1 PE=2 SV=1;>sp|O08539|BIN1_MOUSE Myc box-dependent-interacting protein 1 OS=Mus musculus GN=Bin	O08539-2;Q6P1B9;O08539;Q7TQF7;REV__D3YV81	5	20	58.1	48.013	5.8806e-160	38407000	37108000	56803000	45494000	97506000	24391000	52311000	14837000	55753000	36720000		+
Alcohol dehydrogenase 1	Adh1	>sp|P00329|ADH1_MOUSE Alcohol dehydrogenase 1 OS=Mus musculus GN=Adh1 PE=2 SV=2	P00329	1	14	42.7	39.771	1.1761e-67	33388000	23862000	15419000	22067000	21623000	20927000	12350000	17231000	23353000	19363000		+
Troponin I, fast skeletal muscle	Tnni2	>sp|P13412|TNNI2_MOUSE Troponin I, fast skeletal muscle OS=Mus musculus GN=Tnni2 PE=1 SV=2;>tr|A2A6J8|A2A6J8_MOUSE Troponin I, fast skeletal muscle (Fragment) OS=Mus musculus GN=Tnni2 PE=4 SV=1;>tr|A2A6K0|A2A6K0_MOUSE Troponin I, fast skeletal muscle (Frag	P13412;A2A6J8;A2A6K0	3	18	61.5	21.357	0	367700000	544000000	513510000	625090000	608890000	405100000	344360000	295880000	645540000	305160000		+
Lamin-B2	Lmnb2	>sp|P21619|LMNB2_MOUSE Lamin-B2 OS=Mus musculus GN=Lmnb2 PE=1 SV=2;>sp|P21619-2|LMNB2_MOUSE Isoform B3 of Lamin-B2 OS=Mus musculus GN=Lmnb2	P21619;P21619-2	2	49	69.5	67.317	0	85351000	34996000	86484000	110940000	112400000	65389000	50598000	47561000	69949000	77846000		+
Myelin protein P0	Mpz	>sp|P27573|MYP0_MOUSE Myelin protein P0 OS=Mus musculus GN=Mpz PE=1 SV=1	P27573	1	10	31	27.621	2.6909e-165	1085800000	707990000	676380000	872430000	685590000	394170000	227540000	391960000	530610000	320490000		+
Transketolase	Tkt	>sp|P40142|TKT_MOUSE Transketolase OS=Mus musculus GN=Tkt PE=1 SV=1	P40142;E0CY51	2	40	74.6	67.63	0	537990000	310240000	744000000	638230000	750940000	553380000	484910000	540660000	690620000	441120000		+
Heparin cofactor 2	Serpind1	>sp|P49182|HEP2_MOUSE Heparin cofactor 2 OS=Mus musculus GN=Serpind1 PE=1 SV=1	P49182	1	6	11.3	54.496	3.7921e-32	12028000	12998000	18053000	14076000	19554000	13993000	6496700	7705800	7326700	13032000		+
Hepatoma-derived growth factor	Hdgf	>sp|P51859|HDGF_MOUSE Hepatoma-derived growth factor OS=Mus musculus GN=Hdgf PE=1 SV=2;>tr|E0CXA0|E0CXA0_MOUSE Hepatoma-derived growth factor (Fragment) OS=Mus musculus GN=Hdgf PE=4 SV=1	P51859;E0CXA0;E0CYW7	3	15	69.6	26.268	6.0085e-110	32075000	18809000	39161000	50286000	54337000	36543000	18571000	32757000	30724000	43402000		+
Isochorismatase domain-containing protein 2A, mitochondrial	Isoc2a	>sp|P85094|ISC2A_MOUSE Isochorismatase domain-containing protein 2A, mitochondrial OS=Mus musculus GN=Isoc2a PE=2 SV=1	P85094	1	6	57.8	22.417	4.467e-151	14987000	22906000	18520000	23037000	25309000	22565000	14199000	11438000	27092000	13634000		+
Histone-lysine N-methyltransferase Smyd1	Smyd1	>sp|P97443|SMYD1_MOUSE SET and MYND domain-containing protein 1 OS=Mus musculus GN=Smyd1 PE=1 SV=3;>sp|P97443-2|SMYD1_MOUSE Isoform 2 of SET and MYND domain-containing protein 1 OS=Mus musculus GN=Smyd1;>tr|G5E8R7|G5E8R7_MOUSE SET and MYND domain-containin	P97443;P97443-2;G5E8R7;P97443-3;G3UZ94;Q8BMV4	6	22	58.6	56.495	2.7115e-216	29435000	31720000	19918000	48267000	16356000	18988000	21524000	16217000	39327000	26645000		+
Spectrin beta chain, non-erythrocytic 1	Sptbn1	>sp|Q62261|SPTB2_MOUSE Spectrin beta chain, non-erythrocytic 1 OS=Mus musculus GN=Sptbn1 PE=1 SV=2	Q62261;F6VV16	2	163	73	274.22	0	247930000	173440000	182390000	232440000	235550000	183310000	140240000	278420000	196450000	205040000		+
Phosphoglucomutase-2	Pgm2	>sp|Q7TSV4|PGM2_MOUSE Phosphoglucomutase-2 OS=Mus musculus GN=Pgm2 PE=1 SV=1	Q7TSV4	1	13	23.9	68.747	2.7909e-103	9300500	2238900	9723200	7259000	14466000	7564300	3003900	4495200	7193000	6223100		+
Phosphoenolpyruvate carboxykinase [GTP], mitochondrial	Pck2	>sp|Q8BH04|PCKGM_MOUSE Phosphoenolpyruvate carboxykinase [GTP], mitochondrial OS=Mus musculus GN=Pck2 PE=2 SV=1;>tr|Q3UGF0|Q3UGF0_MOUSE Phosphoenolpyruvate carboxykinase [GTP], mitochondrial (Fragment) OS=Mus musculus GN=Pck2 PE=2 SV=1	Q8BH04;Q3UGF0	2	15	27.8	70.527	5.3134e-192	3379700	1750300	2176500	2505000	3490400	4294100	1127400	1430300	1920800	4322100		+
EH domain-containing protein 2	Ehd2	>sp|Q8BH64|EHD2_MOUSE EH domain-containing protein 2 OS=Mus musculus GN=Ehd2 PE=1 SV=1;>tr|Q8R2X0|Q8R2X0_MOUSE EH domain-containing protein 2 OS=Mus musculus GN=Ehd2 PE=2 SV=1	Q8BH64;Q8R2X0;D3Z7U7	3	38	78.5	61.174	0	69332000	63212000	82419000	124440000	127180000	88527000	46331000	101230000	101530000	72073000		+
Carboxymethylenebutenolidase homolog	Cmbl	>sp|Q8R1G2|CMBL_MOUSE Carboxymethylenebutenolidase homolog OS=Mus musculus GN=Cmbl PE=2 SV=1;>tr|E0CXH4|E0CXH4_MOUSE Carboxymethylenebutenolidase homolog (Fragment) OS=Mus musculus GN=Cmbl PE=4 SV=1	Q8R1G2;E0CXH4;E0CXT6	3	10	48.6	27.902	2.1939e-57	14064000	7969000	7027100	13086000	29374000	3830700	8495800	4884400	7338100	5566500		+
Myozenin-3	Myoz3	>sp|Q8R4E4|MYOZ3_MOUSE Myozenin-3 OS=Mus musculus GN=Myoz3 PE=2 SV=1;>tr|E9QJU4|E9QJU4_MOUSE Myozenin-3 OS=Mus musculus GN=Myoz3 PE=4 SV=1	Q8R4E4;E9QJU4	2	11	47.8	26.981	6.6443e-53	19346000	21334000	52248000	50077000	45365000	31063000	21472000	29861000	88777000	31615000		+
Microsomal glutathione S-transferase 1	Mgst1	>sp|Q91VS7|MGST1_MOUSE Microsomal glutathione S-transferase 1 OS=Mus musculus GN=Mgst1 PE=1 SV=3;>tr|D3YU60|D3YU60_MOUSE Microsomal glutathione S-transferase 1 OS=Mus musculus GN=Mgst1 PE=4 SV=1;>tr|E9QJW0|E9QJW0_MOUSE Microsomal glutathione S-transferase	Q91VS7;D3YU60;E9QJW0;D3YVR3	4	8	49	17.551	1.6547e-256	42400000	34447000	55018000	88992000	46481000	43032000	33428000	52387000	49092000	51961000		+
	Spr	>tr|Q91XH5|Q91XH5_MOUSE Sepiapterin reductase OS=Mus musculus GN=Spr PE=2 SV=1;>tr|G3UXX3|G3UXX3_MOUSE Sepiapterin reductase OS=Mus musculus GN=Spr PE=4 SV=1	Q91XH5;G3UXX3;G3UZ79	3	15	66.4	27.928	0	59496000	40324000	39863000	42294000	60240000	46054000	35815000	41281000	46684000	30479000		+
ATPase family AAA domain-containing protein 3	Atad3	>sp|Q925I1|ATAD3_MOUSE ATPase family AAA domain-containing protein 3 OS=Mus musculus GN=Atad3 PE=1 SV=1;>sp|Q925I1-2|ATAD3_MOUSE Isoform 2 of ATPase family AAA domain-containing protein 3 OS=Mus musculus GN=Atad3;>tr|F8WI53|F8WI53_MOUSE Protein Atad3a OS=M	Q925I1;Q925I1-2;F8WI53;H3BKI6;H3BK90;H3BKA4;H3BKE0	7	16	31	66.741	1.8881e-205	3277200	2949500	3307500	5021000	7920600	4366500	2104500	4277700	5006800	4708000		+
Myozenin-1	Myoz1	>sp|Q9JK37|MYOZ1_MOUSE Myozenin-1 OS=Mus musculus GN=Myoz1 PE=1 SV=1	Q9JK37	1	19	86.1	31.457	0	448320000	731070000	866590000	669110000	846490000	343110000	430820000	296210000	478930000	456240000		+
Voltage-dependent L-type calcium channel subunit beta-1	Cacnb1	>tr|A2A542|A2A542_MOUSE Calcium channel, voltage-dependent, beta 1 subunit OS=Mus musculus GN=Cacnb1 PE=4 SV=1;>tr|A2A545|A2A545_MOUSE Calcium channel, voltage-dependent, beta 1 subunit OS=Mus musculus GN=Cacnb1 PE=4 SV=1;>sp|Q8R3Z5-2|CACB1_MOUSE Isoform 2	A2A542;A2A545;Q8R3Z5-2;E9Q6K8;Q8R3Z5-3;Q8R3Z5-4;Q8R3Z5;A2A543	8	15	48.6	52.576	1.4152e-86	5066300	3444300	15450000	23442000	10465000	8555100	4041600	8394400	12316000	7222600		+
Heterogeneous nuclear ribonucleoprotein A3	Hnrnpa3	>tr|A2AL12|A2AL12_MOUSE Heterogeneous nuclear ribonucleoprotein A3 OS=Mus musculus GN=Hnrnpa3 PE=4 SV=1;>sp|Q8BG05|ROA3_MOUSE Heterogeneous nuclear ribonucleoprotein A3 OS=Mus musculus GN=Hnrnpa3 PE=1 SV=1;>tr|F8VPW0|F8VPW0_MOUSE Uncharacterized protein (F	A2AL12;Q8BG05;F8VPW0;A2AL13;REV__D6RG95;REV__E9Q7Z8;REV__E9Q5K9;REV__E9PW44	8	32	59.7	34.476	0	178520000	181110000	211070000	257150000	292720000	234500000	160230000	195870000	184590000	296750000		+
Muscle-related coiled-coil protein	Murc	>sp|A2AMM0|MURC_MOUSE Muscle-related coiled-coil protein OS=Mus musculus GN=Murc PE=2 SV=1	A2AMM0	1	7	23.2	41.008	4.1423e-62	13920000	10550000	11900000	11484000	17316000	8182700	9423900	3578100	10584000	11221000		+
Protein-L-isoaspartate(D-aspartate) O-methyltransferase;Protein-L-isoaspartate O-methyltransferase	Pcmt1	>sp|P23506|PIMT_MOUSE Protein-L-isoaspartate(D-aspartate) O-methyltransferase OS=Mus musculus GN=Pcmt1 PE=1 SV=3;>sp|P23506-2|PIMT_MOUSE Isoform 2 of Protein-L-isoaspartate(D-aspartate) O-methyltransferase OS=Mus musculus GN=Pcmt1;>tr|F7D432|F7D432_MOUSE P	P23506;P23506-2;F7D432;E9PWE0;E0CYV0;F6V9F1;F6TXE3	7	13	66.5	24.634	2.5013e-103	18169000	18323000	23332000	21682000	36433000	16440000	19193000	8912400	24204000	15666000		+
Ryanodine receptor 1	Ryr1	>sp|E9PZQ0|RYR1_MOUSE Ryanodine receptor 1 OS=Mus musculus GN=Ryr1 PE=1 SV=1	E9PZQ0	1	129	35.6	565.03	0	77823000	64000000	94380000	116880000	94093000	61943000	75921000	55414000	76988000	76917000		+
Voltage-dependent L-type calcium channel subunit alpha-1S	Cacna1s	>tr|E9Q0L9|E9Q0L9_MOUSE Voltage-dependent L-type calcium channel subunit alpha-1S OS=Mus musculus GN=Cacna1s PE=3 SV=1;>tr|F7CNJ1|F7CNJ1_MOUSE Voltage-dependent L-type calcium channel subunit alpha-1S (Fragment) OS=Mus musculus GN=Cacna1s PE=3 SV=1;>tr|E9Q	E9Q0L9;F7CNJ1;E9QPX8;E9Q7B5;F8VQE0;Q02789-2;E9Q998;Q02789;A3KPC9;Q01815-3;F8WJL1;F8WIW9;F8WGN0;Q01815-2;Q01815;Q99246-3;Q99246-4;C7TQ57;Q99246;B1AVA5;B1AVA6;B1AVA4;Q7TNI3;Q9JIS7	24	11	9	168.93	8.842e-67	2454800	4532600	5841000	6781600	5186000	4179800	2964400	899520	3405600	5393700		+
Myelin basic protein	Mbp	>sp|P04370-5|MBP_MOUSE Isoform 5 of Myelin basic protein OS=Mus musculus GN=Mbp;>sp|P04370-10|MBP_MOUSE Isoform 10 of Myelin basic protein OS=Mus musculus GN=Mbp;>tr|F6VME3|F6VME3_MOUSE Myelin basic protein (Fragment) OS=Mus musculus GN=Mbp PE=4 SV=1;>sp|P	P04370-5;P04370-10;F6VME3;P04370-4;F6RT34;F6ZIA4;P04370-7;P04370-9;F7A0B0;P04370-14;P04370-8;P04370-13;F6RWW8;P04370-6;P04370-11;F6TYB7;P04370;P04370-2	18	10	45	18.487	1.9675e-172	405010000	258440000	396270000	667920000	370740000	241100000	135950000	152720000	183010000	148970000		+
Trans-1,2-dihydrobenzene-1,2-diol dehydrogenase	Dhdh	>sp|Q9DBB8|DHDH_MOUSE Trans-1,2-dihydrobenzene-1,2-diol dehydrogenase OS=Mus musculus GN=Dhdh PE=2 SV=1;>tr|F6Z0K0|F6Z0K0_MOUSE Uncharacterized protein (Fragment) OS=Mus musculus GN=Dhdh PE=4 SV=1	Q9DBB8;F6Z0K0	2	7	24.3	36.3	4.7589e-52	4555800	2517100	3056300	4983700	10209000	3147800	4048700	4582400	7686200	3698000		+
Annexin A7	Anxa7	>sp|Q07076|ANXA7_MOUSE Annexin A7 OS=Mus musculus GN=Anxa7 PE=2 SV=2;>tr|F8WGC2|F8WGC2_MOUSE Annexin OS=Mus musculus GN=Anxa7 PE=3 SV=1	Q07076;F8WGC2	2	20	43.8	49.925	2.0384e-236	38628000	31918000	49699000	41092000	53853000	37995000	38676000	43096000	41955000	31700000		+
Calcium/calmodulin-dependent protein kinase type II subunit alpha	Camk2a	>tr|F8WIS9|F8WIS9_MOUSE Calcium/calmodulin-dependent protein kinase type II subunit alpha OS=Mus musculus GN=Camk2a PE=4 SV=1;>sp|P11798|KCC2A_MOUSE Calcium/calmodulin-dependent protein kinase type II subunit alpha OS=Mus musculus GN=Camk2a PE=1 SV=2;>tr|Q	F8WIS9;P11798;Q80TN1;P11798-2;F8WHB5	5	13	32.3	55.347	1.1885e-209	19429000	9973700	38251000	27125000	20262000	18544000	11011000	8368800	13902000	12450000		+
Voltage-dependent calcium channel subunit alpha-2/delta-1;Voltage-dependent calcium channel subunit alpha-2-1;Voltage-dependent calcium channel subunit delta-1	Cacna2d1	>sp|O08532|CA2D1_MOUSE Voltage-dependent calcium channel subunit alpha-2/delta-1 OS=Mus musculus GN=Cacna2d1 PE=1 SV=1;>sp|O08532-2|CA2D1_MOUSE Isoform 2B of Voltage-dependent calcium channel subunit alpha-2/delta-1 OS=Mus musculus GN=Cacna2d1;>sp|O08532-3	O08532;O08532-2;O08532-3;O08532-5;O08532-4;E9Q1X8;Q8C6Y3;Q6PHS9-4;Q6PHS9-2;Q6PHS9-5;E9Q683;Q6PHS9;Q6PHS9-3;Q6PHS9-6;E9Q5D2	15	33	33.1	124.63	0	44724000	36079000	60801000	62926000	73372000	29536000	40775000	22073000	45729000	27095000		+
Emerin	Emd	>sp|O08579|EMD_MOUSE Emerin OS=Mus musculus GN=Emd PE=1 SV=1;>tr|Q3THM8|Q3THM8_MOUSE Emerin OS=Mus musculus GN=Emd PE=2 SV=1;>tr|B7FAU5|B7FAU5_MOUSE Emerin OS=Mus musculus GN=Emd PE=4 SV=1	O08579;Q3THM8;B7FAU5;D6RFS0	4	12	66	29.435	0	27747000	29915000	33731000	26031000	31745000	21306000	15593000	13427000	30323000	18637000		+
Lamin-B1	Lmnb1	>sp|P14733|LMNB1_MOUSE Lamin-B1 OS=Mus musculus GN=Lmnb1 PE=1 SV=3	P14733	1	73	79.8	66.785	0	340070000	169450000	452530000	389860000	421150000	241550000	288830000	306080000	295520000	339020000		+
Glyceraldehyde-3-phosphate dehydrogenase	Gapdh	>sp|P16858|G3P_MOUSE Glyceraldehyde-3-phosphate dehydrogenase OS=Mus musculus GN=Gapdh PE=1 SV=2;>tr|E9PX42|E9PX42_MOUSE Glyceraldehyde-3-phosphate dehydrogenase OS=Mus musculus GN=Gm2606 PE=3 SV=1;>tr|E9Q9E5|E9Q9E5_MOUSE Glyceraldehyde-3-phosphate dehydro	P16858;E9PX42;E9Q9E5;E9PX72;F8WJL5;F6ZQM8;E9PZH9	7	31	86.2	35.81	0	2153000000	2427900000	2191400000	2012000000	3933300000	1750100000	2474000000	1410400000	2609900000	2196500000		+
Caveolin-1;Caveolin	Cav1	>sp|P49817|CAV1_MOUSE Caveolin-1 OS=Mus musculus GN=Cav1 PE=1 SV=1;>tr|H3BKG0|H3BKG0_MOUSE Caveolin-1 OS=Mus musculus GN=Cav1 PE=4 SV=1;>tr|D3Z148|D3Z148_MOUSE Caveolin (Fragment) OS=Mus musculus GN=Cav1 PE=3 SV=2;>tr|H3BLK5|H3BLK5_MOUSE Caveolin, caveolae	P49817;H3BKG0;D3Z148;H3BLK5	4	14	61.8	20.538	7.8747e-143	172410000	151080000	135790000	356710000	271170000	220330000	152110000	172850000	253550000	176340000		+
Dimethylaniline monooxygenase [N-oxide-forming] 1	Fmo1	>sp|P50285|FMO1_MOUSE Dimethylaniline monooxygenase [N-oxide-forming] 1 OS=Mus musculus GN=Fmo1 PE=1 SV=1;>tr|Q3UNX7|Q3UNX7_MOUSE Dimethylaniline monooxygenase [N-oxide-forming] 1 (Fragment) OS=Mus musculus GN=Fmo1 PE=2 SV=1	P50285;Q3UNX7;D3Z0T2;Q8C9C1	4	16	40	59.914	6.3026e-97	7904200	7271700	3034100	30731000	8905300	5939700	3133500	7769100	9846700	10716000		+
Carnitine O-palmitoyltransferase 2, mitochondrial	Cpt2	>sp|P52825|CPT2_MOUSE Carnitine O-palmitoyltransferase 2, mitochondrial OS=Mus musculus GN=Cpt2 PE=1 SV=2	P52825;A2A8E8;A2A8E7;A2A8E9	4	23	44.2	73.98	0	28577000	13879000	39634000	39760000	38284000	29274000	19569000	31301000	41145000	34911000		+
Hydroxymethylglutaryl-CoA synthase, mitochondrial	Hmgcs2	>sp|P54869|HMCS2_MOUSE Hydroxymethylglutaryl-CoA synthase, mitochondrial OS=Mus musculus GN=Hmgcs2 PE=1 SV=2	P54869	1	10	24.2	56.822	8.9852e-42	6943600	9642700	13084000	8840200	19341000	2693900	1047900	1960900	839120	954910		+
Myosin-binding protein H	Mybph	>sp|P70402|MYBPH_MOUSE Myosin-binding protein H OS=Mus musculus GN=Mybph PE=1 SV=2	P70402	1	22	64.6	52.641	0	46332000	50501000	154060000	131320000	160350000	87692000	26840000	19016000	47103000	43593000		+
Beta-sarcoglycan	Sgcb	>sp|P82349|SGCB_MOUSE Beta-sarcoglycan OS=Mus musculus GN=Sgcb PE=1 SV=1;>tr|F8WIL1|F8WIL1_MOUSE Beta-sarcoglycan OS=Mus musculus GN=Sgcb PE=4 SV=1	P82349;F8WIL1	2	9	40.6	34.872	2.773e-63	4838700	3077800	4258900	8064600	9363900	3545900	4097600	1732300	5129300	4137300		+
Extended synaptotagmin-2	Esyt2	>sp|Q3TZZ7|ESYT2_MOUSE Extended synaptotagmin-2 OS=Mus musculus GN=Esyt2 PE=1 SV=1;>sp|Q3TZZ7-2|ESYT2_MOUSE Isoform 2 of Extended synaptotagmin-2 OS=Mus musculus GN=Esyt2	Q3TZZ7;Q3TZZ7-2	2	18	30.4	94.138	6.6479e-210	16677000	8511000	6823100	16723000	15198000	11258000	6429400	9083700	9790200	15106000		+
Spatacsin	Spg11	>sp|Q3UHA3|SPTCS_MOUSE Spatacsin OS=Mus musculus GN=Spg11 PE=2 SV=3	Q3UHA3;Q3UHA3-2	2	3	2.1	273.93	1.5644e-08	10843000	6992500	9437700	17473000	11015000	4816700	9807000	5907600	9504500	5248500		+
Peptidyl-prolyl cis-trans isomerase FKBP3	Fkbp3	>sp|Q62446|FKBP3_MOUSE Peptidyl-prolyl cis-trans isomerase FKBP3 OS=Mus musculus GN=Fkbp3 PE=1 SV=2	Q62446	1	17	59.8	25.147	1.1065e-145	8145900	5951700	11681000	6950200	10313000	6194000	4540500	9119900	5921000	8159200		+
Dihydropteridine reductase	Qdpr	>sp|Q8BVI4|DHPR_MOUSE Dihydropteridine reductase OS=Mus musculus GN=Qdpr PE=1 SV=2;>tr|D3YWR7|D3YWR7_MOUSE Dihydropteridine reductase OS=Mus musculus GN=Qdpr PE=4 SV=1;>tr|D3Z1A1|D3Z1A1_MOUSE Dihydropteridine reductase (Fragment) OS=Mus musculus GN=Qdpr PE	Q8BVI4;D3YWR7;D3Z1A1;D3Z099	4	11	59.3	25.57	1.4667e-188	19994000	11078000	16923000	15931000	24562000	10964000	17339000	12414000	13146000	14578000		+
	Pdlim7	>tr|Q8BVJ7|Q8BVJ7_MOUSE PDZ and LIM domain 7 OS=Mus musculus GN=Pdlim7 PE=2 SV=1;>sp|Q3TJD7-2|PDLI7_MOUSE Isoform 2 of PDZ and LIM domain protein 7 OS=Mus musculus GN=Pdlim7	Q8BVJ7;Q3TJD7-2	2	12	56.3	24.658	4.1569e-74	5208900	5661000	55320000	33797000	76226000	19045000	12628000	18482000	18481000	21988000		+
RNA-binding protein 14	Rbm14	>sp|Q8C2Q3|RBM14_MOUSE RNA-binding protein 14 OS=Mus musculus GN=Rbm14 PE=1 SV=1;>tr|E9Q205|E9Q205_MOUSE RNA-binding protein 14 OS=Mus musculus GN=Rbm14 PE=4 SV=1;>tr|E9QL13|E9QL13_MOUSE RNA-binding protein 14 OS=Mus musculus GN=Rbm14 PE=4 SV=1;>sp|Q8C2Q3-	Q8C2Q3;E9Q205;E9QL13;Q8C2Q3-2;E9PXP4;B0LM42	6	21	39.5	69.448	1.2157e-206	2677500	1943100	3212100	4716300	4123700	2782300	2408100	3706500	2520600	3711700		+
Long-chain fatty acid transport protein 4	Slc27a4	>sp|Q91VE0|S27A4_MOUSE Long-chain fatty acid transport protein 4 OS=Mus musculus GN=Slc27a4 PE=1 SV=1	Q91VE0	1	15	31.1	72.318	2.9719e-86	5414600	4888300	6916600	3086500	6084400	8457400	1941800	4620200	5167200	2076100		+
NADH dehydrogenase [ubiquinone] 1 beta subcomplex subunit 7	Ndufb7	>sp|Q9CR61|NDUB7_MOUSE NADH dehydrogenase [ubiquinone] 1 beta subcomplex subunit 7 OS=Mus musculus GN=Ndufb7 PE=1 SV=3	Q9CR61	1	9	71.5	16.331	3.064e-145	17130000	23782000	25732000	21953000	24132000	18714000	24799000	12750000	26541000	24988000		+
Centromere protein V	Cenpv	>sp|Q9CXS4|CENPV_MOUSE Centromere protein V OS=Mus musculus GN=Cenpv PE=2 SV=2	Q9CXS4;Q9CXS4-2;F6SS03	3	14	63.5	27.541	0	36193000	20865000	31564000	62010000	42863000	31817000	21746000	17250000	33424000	24945000		+
Heat shock 70 kDa protein 12B	Hspa12b	>sp|Q9CZJ2|HS12B_MOUSE Heat shock 70 kDa protein 12B OS=Mus musculus GN=Hspa12b PE=1 SV=1	Q9CZJ2;H7BX84	2	12	21.5	76.118	1.7106e-70	1953900	1128000	1462100	2748800	3056000	2430700	811100	2386800	1323700	1380600		+
Estradiol 17-beta-dehydrogenase 11	Hsd17b11	>sp|Q9EQ06|DHB11_MOUSE Estradiol 17-beta-dehydrogenase 11 OS=Mus musculus GN=Hsd17b11 PE=2 SV=1;>sp|Q9EQ06-2|DHB11_MOUSE Isoform 2 of Estradiol 17-beta-dehydrogenase 11 OS=Mus musculus GN=Hsd17b11	Q9EQ06;Q9EQ06-2;A8Y5N4;Q8VCR2-2;A8Y5N5;Q8VCR2;A8Y5N6	7	9	43	32.88	8.4271e-76	9950400	8122000	10014000	15975000	20479000	12416000	9171000	10553000	14266000	21130000		+
Heterogeneous nuclear ribonucleoprotein D-like	Hnrpdl	>sp|Q9Z130|HNRDL_MOUSE Heterogeneous nuclear ribonucleoprotein D-like OS=Mus musculus GN=Hnrpdl PE=1 SV=1;>tr|F6VQH5|F6VQH5_MOUSE Heterogeneous nuclear ribonucleoprotein D-like (Fragment) OS=Mus musculus GN=Hnrpdl PE=4 SV=1;>tr|D3YTQ3|D3YTQ3_MOUSE Heteroge	Q9Z130;F6VQH5;D3YTQ3	3	15	43.9	33.558	4.6335e-145	2288200	2399500	2775100	8111000	3134500	2217100	922360	1721100	1150600	1253600		+
	Lama2	>tr|F8VQ43|F8VQ43_MOUSE Laminin subunit alpha-2 OS=Mus musculus GN=Lama2 PE=4 SV=1;>tr|E9QNV4|E9QNV4_MOUSE Laminin subunit alpha-2 OS=Mus musculus GN=Lama2 PE=4 SV=1;>tr|E9Q965|E9Q965_MOUSE Laminin subunit alpha-2 OS=Mus musculus GN=Lama2 PE=4 SV=1	F8VQ43;E9QNV4;E9Q965;F7D9C4	4	80	35.1	343.81	0	99764000	75129000	67666000	108560000	101220000	65144000	72244000	63157000	75483000	67193000		+
Protein fantom	Rpgrip1l	>sp|Q8CG73|FTM_MOUSE Protein fantom OS=Mus musculus GN=Rpgrip1l PE=1 SV=1;>tr|G3X958|G3X958_MOUSE Protein fantom OS=Mus musculus GN=Rpgrip1l PE=4 SV=1;>tr|D6RIK9|D6RIK9_MOUSE Protein fantom OS=Mus musculus GN=Rpgrip1l PE=4 SV=1	Q8CG73;G3X958;D6RIK9	3	2	1.8	144.87	3.5574e-05	143710000	51304000	55743000	90132000	185180000	95029000	96626000	35700000	104940000	139770000		+
Tripeptidyl-peptidase 1	Tpp1	>sp|O89023|TPP1_MOUSE Tripeptidyl-peptidase 1 OS=Mus musculus GN=Tpp1 PE=1 SV=2	O89023	1	5	16.5	61.341	6.1607e-156	18759000	14887000	24565000	26454000	35940000	13660000	17467000	19623000	11170000	17132000		+
Ras-related protein R-Ras	Rras	>sp|P10833|RRAS_MOUSE Ras-related protein R-Ras OS=Mus musculus GN=Rras PE=2 SV=1	P10833	1	12	56	23.764	1.8584e-192	36842000	24329000	29548000	52368000	52363000	32209000	23920000	29189000	19545000	40547000		+
Thioredoxin-dependent peroxide reductase, mitochondrial	Prdx3	>sp|P20108|PRDX3_MOUSE Thioredoxin-dependent peroxide reductase, mitochondrial OS=Mus musculus GN=Prdx3 PE=1 SV=1	P20108	1	9	42.8	28.127	5.9891e-120	24716000	41368000	41859000	50905000	51578000	45839000	37368000	33278000	48471000	35177000		+
Serine/threonine-protein phosphatase PP1-gamma catalytic subunit	Ppp1cc	>sp|P63087|PP1G_MOUSE Serine/threonine-protein phosphatase PP1-gamma catalytic subunit OS=Mus musculus GN=Ppp1cc PE=1 SV=1;>sp|P63087-2|PP1G_MOUSE Isoform Gamma-2 of Serine/threonine-protein phosphatase PP1-gamma catalytic subunit OS=Mus musculus GN=Ppp1cc	P63087;P63087-2	2	18	58.5	36.983	0	8075600	7093800	10107000	9049900	8898200	6880200	6449100	6924600	5792600	5820000		+
Collagen alpha-2(V) chain	Col5a2	>sp|Q3U962|CO5A2_MOUSE Collagen alpha-2(V) chain OS=Mus musculus GN=Col5a2 PE=1 SV=1;>tr|E9QAU6|E9QAU6_MOUSE Collagen alpha-2(V) chain OS=Mus musculus GN=Col5a2 PE=4 SV=1	Q3U962;E9QAU6	2	10	10.9	145.02	7.8927e-58	101440000	53190000	138190000	103340000	107980000	62083000	38180000	86919000	42486000	88888000		+
Lamin-B receptor	Lbr	>sp|Q3U9G9|LBR_MOUSE Lamin-B receptor OS=Mus musculus GN=Lbr PE=1 SV=2	Q3U9G9	1	12	17.4	71.439	1.3186e-141	3057200	3399100	5627400	5849900	7143500	4372100	3833100	3398000	3190800	6489400		+
Drebrin-like protein	Dbnl	>sp|Q62418-3|DBNL_MOUSE Isoform 3 of Drebrin-like protein OS=Mus musculus GN=Dbnl;>sp|Q62418-2|DBNL_MOUSE Isoform 2 of Drebrin-like protein OS=Mus musculus GN=Dbnl;>sp|Q62418|DBNL_MOUSE Drebrin-like protein OS=Mus musculus GN=Dbnl PE=1 SV=2	Q62418-3;Q62418-2;Q62418	3	18	48.1	48.341	0	26424000	7795300	21230000	17275000	19127000	12916000	19417000	15244000	16936000	19185000		+
Dehydrogenase/reductase SDR family member 7C	Dhrs7c	>sp|Q8CHS7|DRS7C_MOUSE Dehydrogenase/reductase SDR family member 7C OS=Mus musculus GN=Dhrs7c PE=2 SV=3	Q8CHS7	1	8	38.9	34.467	9.741e-168	1070900	1112800	7883000	11943000	11465000	3514300	2532300	1395200	1979900	3536100		+
Beta-centractin	Actr1b	>sp|Q8R5C5|ACTY_MOUSE Beta-centractin OS=Mus musculus GN=Actr1b PE=1 SV=1	Q8R5C5;E0CZD4;E0CYB4	3	16	60.1	42.281	4.3739e-267	5157500	4478900	5737600	8762900	12195000	9454100	4751600	6704000	8388200	6123300		+
ES1 protein homolog, mitochondrial	D10Jhu81e	>sp|Q9D172|ES1_MOUSE ES1 protein homolog, mitochondrial OS=Mus musculus GN=D10Jhu81e PE=1 SV=1	Q9D172	1	14	60.2	28.09	8.8845e-75	81401000	83306000	79922000	90633000	116480000	62677000	66991000	39236000	66204000	53936000		+
SH3 domain-binding glutamic acid-rich-like protein	Sh3bgrl	>sp|Q9JJU8|SH3L1_MOUSE SH3 domain-binding glutamic acid-rich-like protein OS=Mus musculus GN=Sh3bgrl PE=2 SV=1	Q9JJU8	1	12	93.9	12.811	2.1287e-111	12832000	13353000	15761000	27857000	19344000	21505000	12799000	15169000	31114000	13471000		+
Protein NDRG2	Ndrg2	>sp|Q9QYG0-2|NDRG2_MOUSE Isoform 2 of Protein NDRG2 OS=Mus musculus GN=Ndrg2;>sp|Q9QYG0|NDRG2_MOUSE Protein NDRG2 OS=Mus musculus GN=Ndrg2 PE=1 SV=1	Q9QYG0-2;Q9QYG0	2	15	70.9	39.28	2.0612e-264	32661000	41011000	45524000	51437000	67716000	45808000	41623000	30714000	48204000	38822000		+
Amyloid beta A4 protein;N-APP;Soluble APP-alpha;Soluble APP-beta;C99;Beta-amyloid protein 42;Beta-amyloid protein 40;C83;P3(42);P3(40);C80;Gamma-secretase C-terminal fragment 59;Gamma-secretase C-terminal fragment 57;Gamma-secretase C-terminal fragment 50;C31	App	>tr|E9PWY4|E9PWY4_MOUSE Gamma-secretase C-terminal fragment 59 OS=Mus musculus GN=App PE=4 SV=1;>tr|Q3TWF3|Q3TWF3_MOUSE Gamma-secretase C-terminal fragment 59 OS=Mus musculus GN=App PE=2 SV=1;>sp|P12023|A4_MOUSE Amyloid beta A4 protein OS=Mus musculus GN=A	E9PWY4;Q3TWF3;P12023;P12023-2;P12023-3;E9QL91	6	4	9.5	65.965	1.6259e-36	11172000	5158600	20517000	14598000	10458000	5332500	16786000	8444300	10715000	12136000		+
	Adh6a	>tr|E9Q4Y1|E9Q4Y1_MOUSE Protein Adh6a OS=Mus musculus GN=Adh6a PE=3 SV=1;>tr|E9Q5Z6|E9Q5Z6_MOUSE Protein Adh6a OS=Mus musculus GN=Adh6a PE=3 SV=1	E9Q4Y1;E9Q5Z6	2	14	55.2	39.11	2.6226e-201	30517000	23863000	2523300	114200000	111320000	7555800	4517000	10962000	5760700	2829100		+
	Utrn	>tr|E9Q6R7|E9Q6R7_MOUSE Protein Utrn OS=Mus musculus GN=Utrn PE=4 SV=1	E9Q6R7;Q61636;E9Q916;Q3TR59	4	57	24.3	392.7	0	10411000	10723000	12640000	15638000	17033000	16822000	9807200	12252000	16886000	16325000		+
Ribosyldihydronicotinamide dehydrogenase [quinone]	Nqo2	>sp|Q9JI75|NQO2_MOUSE Ribosyldihydronicotinamide dehydrogenase [quinone] OS=Mus musculus GN=Nqo2 PE=2 SV=3;>tr|F6Y3F4|F6Y3F4_MOUSE Ribosyldihydronicotinamide dehydrogenase [quinone] OS=Mus musculus GN=Nqo2 PE=4 SV=1	Q9JI75;F6Y3F4	2	7	40.3	26.248	1.1867e-80	14116000	12538000	10273000	14121000	24249000	12129000	14573000	7047000	16165000	11152000		+
Band 4.1-like protein 2	Epb41l2	>sp|O70318|E41L2_MOUSE Band 4.1-like protein 2 OS=Mus musculus GN=Epb41l2 PE=1 SV=1;>tr|G3X9B8|G3X9B8_MOUSE Erythrocyte protein band 4.1-like 2, isoform CRA_b OS=Mus musculus GN=Epb4.1l2 PE=4 SV=1	O70318;G3X9B8	2	36	49.4	109.83	5.9257e-273	16816000	7693800	6218500	26136000	14968000	7354300	10073000	6770300	6783400	14848000		+
Nidogen-2	Nid2	>sp|O88322|NID2_MOUSE Nidogen-2 OS=Mus musculus GN=Nid2 PE=1 SV=2	O88322	1	42	45.3	153.91	0	61171000	44317000	41137000	97226000	83477000	44939000	24182000	103640000	103780000	54468000		+
Creatine kinase M-type	Ckm	>sp|P07310|KCRM_MOUSE Creatine kinase M-type OS=Mus musculus GN=Ckm PE=1 SV=1	P07310	1	44	87.1	43.044	0	2477100000	1778800000	3138300000	2918500000	5327700000	2313300000	2437400000	1119100000	2519100000	1518100000		+
Myosin-8	Myh8	>sp|P13542|MYH8_MOUSE Myosin-8 OS=Mus musculus GN=Myh8 PE=1 SV=2	P13542;Q8BGE8;Q1WNQ0	3	292	79.6	222.7	0	16114000000	18136000000	21369000000	19245000000	21551000000	13555000000	16611000000	12189000000	19305000000	12248000000		+
Alpha-enolase	Eno1	>sp|P17182|ENOA_MOUSE Alpha-enolase OS=Mus musculus GN=Eno1 PE=1 SV=3	P17182;B1ARR7;B1ARR6	3	39	82.9	47.14	0	634600000	500990000	788940000	726220000	856100000	665090000	714220000	542730000	833090000	480080000		+
Adenylosuccinate synthetase isozyme 1	Adssl1	>sp|P28650|PURA1_MOUSE Adenylosuccinate synthetase isozyme 1 OS=Mus musculus GN=Adssl1 PE=1 SV=2;>sp|P28650-2|PURA1_MOUSE Isoform 2 of Adenylosuccinate synthetase isozyme 1 OS=Mus musculus GN=Adssl1	P28650;P28650-2	2	21	52.7	50.254	0	59329000	32581000	88515000	74602000	114910000	50392000	53115000	23817000	48685000	35009000		+
Prelamin-A/C;Lamin-A/C	Lmna	>sp|P48678|LMNA_MOUSE Prelamin-A/C OS=Mus musculus GN=Lmna PE=1 SV=2;>sp|P48678-2|LMNA_MOUSE Isoform C of Prelamin-A/C OS=Mus musculus GN=Lmna;>sp|P48678-3|LMNA_MOUSE Isoform C2 of Prelamin-A/C OS=Mus musculus GN=Lmna	P48678;P48678-2;P48678-3;D3YUF7	4	89	85.6	74.237	0	2637400000	2041700000	2719500000	2289000000	3862000000	2778800000	2256500000	2446300000	2195200000	2663500000		+
Delta-sarcoglycan	Sgcd	>sp|P82347|SGCD_MOUSE Delta-sarcoglycan OS=Mus musculus GN=Sgcd PE=1 SV=1;>tr|A2ACH6|A2ACH6_MOUSE Delta-sarcoglycan OS=Mus musculus GN=Sgcd PE=4 SV=1	P82347;A2ACH6;F8WJ59	3	9	33.2	32.133	2.4296e-91	16275000	11264000	14664000	22175000	17931000	13961000	12711000	11095000	11427000	14606000		+
NADH dehydrogenase [ubiquinone] iron-sulfur protein 8, mitochondrial	Ndufs8	>sp|Q8K3J1|NDUS8_MOUSE NADH dehydrogenase [ubiquinone] iron-sulfur protein 8, mitochondrial OS=Mus musculus GN=Ndufs8 PE=1 SV=1	Q8K3J1	1	9	44.8	24.038	5.6312e-157	9782800	17797000	16133000	24743000	28909000	20356000	21037000	9615600	27016000	16962000		+
3-hydroxyisobutyrate dehydrogenase, mitochondrial	Hibadh	>sp|Q99L13|3HIDH_MOUSE 3-hydroxyisobutyrate dehydrogenase, mitochondrial OS=Mus musculus GN=Hibadh PE=2 SV=1;>tr|E9Q155|E9Q155_MOUSE 3-hydroxyisobutyrate dehydrogenase, mitochondrial OS=Mus musculus GN=Hibadh PE=4 SV=1	Q99L13;E9Q155	2	15	55.2	35.44	0	23255000	33045000	27471000	42112000	39917000	27475000	24288000	15097000	29363000	17479000		+
OCIA domain-containing protein 1	Ociad1	>sp|Q9CRD0|OCAD1_MOUSE OCIA domain-containing protein 1 OS=Mus musculus GN=Ociad1 PE=1 SV=1;>sp|Q9CRD0-2|OCAD1_MOUSE Isoform 2 of OCIA domain-containing protein 1 OS=Mus musculus GN=Ociad1;>sp|Q9CRD0-3|OCAD1_MOUSE Isoform 3 of OCIA domain-containing protei	Q9CRD0;Q9CRD0-2;Q9CRD0-3	3	11	56.7	27.61	1.1805e-189	5749300	8205700	6081200	6427300	9092400	7126300	6367500	4933200	10816000	4398300		+
[Pyruvate dehydrogenase [lipoamide]] kinase isozyme 4, mitochondrial	Pdk4	>sp|O70571|PDK4_MOUSE [Pyruvate dehydrogenase [lipoamide]] kinase isozyme 4, mitochondrial OS=Mus musculus GN=Pdk4 PE=2 SV=1	O70571	1	10	33.7	46.596	1.4256e-54	6743800	2266100	726840	4230100	6704800	950530	1131900	528450	854500	595240		+
Reticulon-2	Rtn2	>sp|O70622-2|RTN2_MOUSE Isoform 2 of Reticulon-2 OS=Mus musculus GN=Rtn2;>sp|O70622|RTN2_MOUSE Reticulon-2 OS=Mus musculus GN=Rtn2 PE=1 SV=1	O70622-2;O70622	2	8	46.1	22.239	3.6415e-198	120470000	212500000	157310000	217180000	209610000	98004000	170370000	89905000	171190000	130170000		+
Cytochrome c oxidase subunit 2	mt-Co2;Mtco2	>tr|Q7JCZ1|Q7JCZ1_MOUSE Cytochrome c oxidase subunit 2 OS=Mus musculus GN=mt-Co2 PE=2 SV=1;>sp|P00405|COX2_MOUSE Cytochrome c oxidase subunit 2 OS=Mus musculus GN=Mtco2 PE=1 SV=1	Q7JCZ1;P00405	2	8	48	25.976	1.4857e-238	172840000	189540000	128190000	228930000	245240000	140720000	207480000	145390000	253530000	195190000		+
2,3-cyclic-nucleotide 3-phosphodiesterase	Cnp	>sp|P16330-2|CN37_MOUSE Isoform CNPI of 2,3-cyclic-nucleotide 3-phosphodiesterase OS=Mus musculus GN=Cnp;>sp|P16330|CN37_MOUSE 2,3-cyclic-nucleotide 3-phosphodiesterase OS=Mus musculus GN=Cnp PE=1 SV=3	P16330-2;P16330	2	24	62.5	44.654	3.9308e-288	32810000	32633000	60794000	107370000	102700000	25900000	17018000	9721900	11322000	12030000		+
Leukotriene A-4 hydrolase	Lta4h	>sp|P24527|LKHA4_MOUSE Leukotriene A-4 hydrolase OS=Mus musculus GN=Lta4h PE=1 SV=4	P24527	1	31	58.8	69.05	0	49914000	25971000	49202000	49445000	74430000	65096000	33756000	12954000	38171000	35380000		+
F-actin-capping protein subunit beta	Capzb	>sp|P47757|CAPZB_MOUSE F-actin-capping protein subunit beta OS=Mus musculus GN=Capzb PE=1 SV=3	P47757	1	22	76.2	31.345	0	6501900	25894000	6080300	18528000	37209000	11594000	8410200	2377100	11533000	6242900		+
Methylcrotonoyl-CoA carboxylase beta chain, mitochondrial	Mccc2	>sp|Q3ULD5|MCCB_MOUSE Methylcrotonoyl-CoA carboxylase beta chain, mitochondrial OS=Mus musculus GN=Mccc2 PE=2 SV=1;>tr|Q6PD20|Q6PD20_MOUSE Mccc2 protein (Fragment) OS=Mus musculus GN=Mccc2 PE=2 SV=1	Q3ULD5;Q6PD20;Q8K1L7;F6ZNH0	4	14	33.2	61.378	4.6148e-82	1368500	967800	3145400	4954700	2916800	3108600	1279200	3391700	3451900	2051400		+
Glycerol-3-phosphate dehydrogenase, mitochondrial	Gpd2	>sp|Q64521|GPDM_MOUSE Glycerol-3-phosphate dehydrogenase, mitochondrial OS=Mus musculus GN=Gpd2 PE=1 SV=2;>tr|A2AQR0|A2AQR0_MOUSE Glycerol phosphate dehydrogenase 2, mitochondrial OS=Mus musculus GN=Gpd2 PE=3 SV=1	Q64521;A2AQR0	2	33	50.9	80.953	3.5408e-217	17128000	13606000	27393000	32491000	41977000	22340000	25109000	11679000	22060000	18458000		+
Dimethylaniline monooxygenase [N-oxide-forming] 2	Fmo2	>sp|Q8K2I3|FMO2_MOUSE Dimethylaniline monooxygenase [N-oxide-forming] 2 OS=Mus musculus GN=Fmo2 PE=1 SV=3	Q8K2I3;D3YVR1	2	10	27.9	60.974	3.3563e-33	2763200	985920	1363600	7234600	3252100	914950	1156800	634420	907140	563590		+
NADH dehydrogenase [ubiquinone] 1 beta subcomplex subunit 10	Ndufb10	>sp|Q9DCS9|NDUBA_MOUSE NADH dehydrogenase [ubiquinone] 1 beta subcomplex subunit 10 OS=Mus musculus GN=Ndufb10 PE=1 SV=3;>tr|D3YUK4|D3YUK4_MOUSE NADH dehydrogenase [ubiquinone] 1 beta subcomplex subunit 10 (Fragment) OS=Mus musculus GN=Ndufb10 PE=4 SV=1	Q9DCS9;D3YUK4	2	11	58	21.024	9.1109e-204	35515000	77372000	80741000	78127000	87227000	57253000	70946000	50115000	52299000	68983000		+
Mitochondrial carnitine/acylcarnitine carrier protein	Slc25a20	>sp|Q9Z2Z6|MCAT_MOUSE Mitochondrial carnitine/acylcarnitine carrier protein OS=Mus musculus GN=Slc25a20 PE=1 SV=1	Q9Z2Z6	1	18	60.5	33.026	1.4776e-132	18135000	30623000	17526000	32750000	23607000	16462000	24352000	16043000	22983000	20470000		+
Fatty acid-binding protein, adipocyte	Fabp4	>sp|P04117|FABP4_MOUSE Fatty acid-binding protein, adipocyte OS=Mus musculus GN=Fabp4 PE=1 SV=3	P04117;P24526;O08716	3	20	85.6	14.65	0	320080000	502480000	319230000	935170000	1018900000	574650000	409770000	425100000	968570000	102680000		+
Asporin	Aspn	>sp|Q99MQ4|ASPN_MOUSE Asporin OS=Mus musculus GN=Aspn PE=1 SV=1	Q99MQ4	1	28	61.1	42.572	0	1173800000	1123200000	1209300000	1342300000	1614000000	1156000000	794730000	559850000	779350000	688080000		+
Fructose-bisphosphate aldolase A;Fructose-bisphosphate aldolase	Aldoa;Aldoart1	>sp|P05064|ALDOA_MOUSE Fructose-bisphosphate aldolase A OS=Mus musculus GN=Aldoa PE=1 SV=2;>tr|A6ZI44|A6ZI44_MOUSE Fructose-bisphosphate aldolase OS=Mus musculus GN=Aldoa PE=2 SV=1;>tr|D3YWI1|D3YWI1_MOUSE Fructose-bisphosphate aldolase (Fragment) OS=Mus mu	P05064;A6ZI44;D3YWI1;Q9CPQ9;D3Z510;D3YV98;A6ZI47;Q91Y97	8	39	94.2	39.355	0	1752100000	1642800000	2584200000	2475100000	2709500000	2594600000	1729400000	2063100000	4046100000	2658700000		+
NADP-dependent malic enzyme	Me1	>sp|P06801|MAOX_MOUSE NADP-dependent malic enzyme OS=Mus musculus GN=Me1 PE=1 SV=2;>tr|Q3TQP6|Q3TQP6_MOUSE Malic enzyme OS=Mus musculus GN=Me1 PE=2 SV=1	P06801;Q3TQP6	2	34	77.8	63.953	0	49936000	92196000	55184000	145430000	155240000	145390000	63157000	54152000	88487000	70471000		+
Gamma-enolase;Enolase	Eno2	>sp|P17183|ENOG_MOUSE Gamma-enolase OS=Mus musculus GN=Eno2 PE=1 SV=2;>tr|D3Z6E4|D3Z6E4_MOUSE Enolase OS=Mus musculus GN=Eno2 PE=3 SV=1	P17183;D3Z6E4;D3Z2S4;D3YVD3	4	9	26.5	47.296	1.5355e-228	7066100	7974000	5111100	28333000	25460000	6504200	18532000	4402400	12833000	8865300		+
Laminin subunit alpha-5	Lama5	>sp|Q61001|LAMA5_MOUSE Laminin subunit alpha-5 OS=Mus musculus GN=Lama5 PE=1 SV=4;>tr|E9Q6Y5|E9Q6Y5_MOUSE Laminin subunit alpha-5 OS=Mus musculus GN=Lama5 PE=4 SV=1	Q61001;E9Q6Y5	2	37	15.7	404.05	1.7343e-253	11675000	9731000	8396600	8981500	12077000	11210000	9776200	7366500	11835000	7678500		+
Ubiquinone biosynthesis protein COQ9, mitochondrial	Coq9	>sp|Q8K1Z0|COQ9_MOUSE Ubiquinone biosynthesis protein COQ9, mitochondrial OS=Mus musculus GN=Coq9 PE=1 SV=1;>tr|F6SFF5|F6SFF5_MOUSE Ubiquinone biosynthesis protein COQ9, mitochondrial (Fragment) OS=Mus musculus GN=Coq9 PE=4 SV=1	Q8K1Z0;F6SFF5	2	10	36.7	35.082	1.997e-195	43230000	85329000	50029000	62224000	64379000	39041000	37518000	13443000	104020000	29515000		+
Phosphate carrier protein, mitochondrial	Slc25a3	>sp|Q8VEM8|MPCP_MOUSE Phosphate carrier protein, mitochondrial OS=Mus musculus GN=Slc25a3 PE=1 SV=1;>tr|G5E902|G5E902_MOUSE MCG10343, isoform CRA_b OS=Mus musculus GN=Slc25a3 PE=3 SV=1	Q8VEM8;G5E902	2	20	54.3	39.632	0	116980000	193100000	138450000	195720000	140300000	144410000	163660000	106940000	164320000	144720000		+
Beta-enolase	Eno3	>sp|P21550|ENOB_MOUSE Beta-enolase OS=Mus musculus GN=Eno3 PE=1 SV=3;>tr|Q5SX59|Q5SX59_MOUSE Enolase (Fragment) OS=Mus musculus GN=Eno3 PE=2 SV=1	P21550;Q5SX59;Q5SX60;Q5SX61	4	38	74.2	47.024	0	1464300000	1461300000	1441400000	1068500000	2443600000	803550000	1320100000	646580000	1690000000	966520000		+
3-mercaptopyruvate sulfurtransferase;Sulfurtransferase	Mpst	>sp|Q99J99|THTM_MOUSE 3-mercaptopyruvate sulfurtransferase OS=Mus musculus GN=Mpst PE=1 SV=3;>tr|Q3UW66|Q3UW66_MOUSE Sulfurtransferase OS=Mus musculus GN=Mpst PE=2 SV=1;>tr|D3YYT8|D3YYT8_MOUSE Sulfurtransferase OS=Mus musculus GN=Mpst PE=4 SV=1	Q99J99;Q3UW66;D3YYT8	3	14	53.2	33.023	1.5194e-191	23169000	23644000	14961000	23226000	22037000	22221000	15945000	18394000	37933000	7327500		+
Mimecan	Ogn	>sp|Q62000|MIME_MOUSE Mimecan OS=Mus musculus GN=Ogn PE=2 SV=1	Q62000	1	25	55.7	34.012	0	1936700000	1783100000	1251800000	1633800000	1731000000	1536300000	1289500000	1103400000	1812900000	1127800000		+
Myomesin-1	Myom1	>sp|Q62234-2|MYOM1_MOUSE Isoform 2 of Myomesin-1 OS=Mus musculus GN=Myom1;>sp|Q62234|MYOM1_MOUSE Myomesin-1 OS=Mus musculus GN=Myom1 PE=1 SV=2	Q62234-2;Q62234	2	107	74.6	175.45	0	170380000	182500000	540960000	297590000	472370000	177970000	434900000	146970000	194020000	245790000		+
		>sp|Q9JKS4-4|LDB3_MOUSE Isoform 4 of LIM domain-binding protein 3 OS=Mus musculus GN=Ldb3;>sp|Q9JKS4-3|LDB3_MOUSE Isoform 3 of LIM domain-binding protein 3 OS=Mus musculus GN=Ldb3	Q9JKS4-4;Q9JKS4-3	2	32	58.4	67.07	0	589590000	728830000	717680000	585180000	919490000	429550000	489880000	331090000	495950000	381070000		+
Triosephosphate isomerase	Tpi1	>sp|P17751|TPIS_MOUSE Triosephosphate isomerase OS=Mus musculus GN=Tpi1 PE=1 SV=4;>tr|H7BXC3|H7BXC3_MOUSE Triosephosphate isomerase OS=Mus musculus GN=Tpi1 PE=3 SV=1	P17751;H7BXC3	2	23	76.3	32.191	0	1722000000	1458400000	1443300000	1195700000	2324100000	1232700000	1462600000	921360000	1506300000	821050000		+
Hemoglobin subunit beta-1	Hbb-b1	>sp|P02088|HBB1_MOUSE Hemoglobin subunit beta-1 OS=Mus musculus GN=Hbb-b1 PE=1 SV=2	P02088	1	21	95.2	15.84	0	1946200000	1752700000	19861000	754620000	1244400000	3374100	2715700	558550000	825250000	19980000		+
Protein DDI1 homolog 2	Ddi2	>sp|A2ADY9|DDI2_MOUSE Protein DDI1 homolog 2 OS=Mus musculus GN=Ddi2 PE=1 SV=1	A2ADY9	1	8	32.8	44.59	7.7951e-90	3327000	3227600	5569600	2906300	1997200	3244500	2589400	7608300	4425900	5787800			+
Programmed cell death protein 6	Pdcd6	>sp|P12815|PDCD6_MOUSE Programmed cell death protein 6 OS=Mus musculus GN=Pdcd6 PE=1 SV=2	P12815	1	10	68.1	21.867	2.8447e-111	65232000	39858000	42234000	28612000	33178000	34446000	23234000	58191000	46018000	45663000			+
26S protease regulatory subunit 7	Psmc2	>sp|P46471|PRS7_MOUSE 26S protease regulatory subunit 7 OS=Mus musculus GN=Psmc2 PE=1 SV=5;>tr|Q8BVQ9|Q8BVQ9_MOUSE 26S protease regulatory subunit 7 OS=Mus musculus GN=Psmc2 PE=2 SV=1	P46471;Q8BVQ9	2	29	64.2	48.647	0	26434000	27522000	36405000	21927000	28717000	24059000	24303000	33874000	31263000	30617000			+
Probable ATP-dependent RNA helicase DDX6	Ddx6	>sp|P54823|DDX6_MOUSE Probable ATP-dependent RNA helicase DDX6 OS=Mus musculus GN=Ddx6 PE=2 SV=1	P54823	1	14	40.8	54.191	7.7092e-240	5783600	6108300	6495200	5264100	3475700	5685700	3971400	8148800	6133400	7333900			+
60S ribosomal protein L31	Rpl31	>sp|P62900|RL31_MOUSE 60S ribosomal protein L31 OS=Mus musculus GN=Rpl31 PE=2 SV=1	P62900;D3YVU2;D3YY62;E9Q4I3;D3YWP7	5	11	56.8	14.463	9.572e-164	65002000	74838000	93833000	47206000	57023000	61996000	58380000	95214000	84024000	96438000			+
40S ribosomal protein S10	Rps10	>sp|P63325|RS10_MOUSE 40S ribosomal protein S10 OS=Mus musculus GN=Rps10 PE=1 SV=1;>tr|Q3UW83|Q3UW83_MOUSE 40S ribosomal protein S10 OS=Mus musculus GN=Rps10 PE=2 SV=1	P63325;Q3UW83	2	15	64.8	18.916	1.3333e-254	54176000	59945000	74994000	28673000	25059000	47985000	43004000	107680000	64954000	75002000			+
SWI/SNF complex subunit SMARCC1	Smarcc1	>sp|P97496-2|SMRC1_MOUSE Isoform 2 of SWI/SNF complex subunit SMARCC1 OS=Mus musculus GN=Smarcc1;>tr|Q3UNN4|Q3UNN4_MOUSE SWI/SNF complex subunit SMARCC1 OS=Mus musculus GN=Smarcc1 PE=2 SV=1;>sp|P97496|SMRC1_MOUSE SWI/SNF complex subunit SMARCC1 OS=Mus musc	P97496-2;Q3UNN4;P97496;D3Z1X8;Q3UZD0	5	28	38.3	120.09	0	2309100	1383600	2212400	444440	1321900	688040	504360	7992000	1876500	1931300			+
Ribosomal protein	Rpl10a	>tr|Q5XJF6|Q5XJF6_MOUSE Ribosomal protein OS=Mus musculus GN=Rpl10a PE=2 SV=1	Q5XJF6	1	17	52.1	24.831	5.1291e-185	97351000	99524000	110820000	61394000	81563000	81905000	78683000	118740000	91437000	99302000			+
Vinculin	Vcl	>sp|Q64727|VINC_MOUSE Vinculin OS=Mus musculus GN=Vcl PE=1 SV=4	Q64727;E9Q9D0	2	80	73.3	116.72	0	295200000	247790000	245950000	203790000	196270000	212540000	219380000	309240000	307710000	187630000			+
Sorting nexin-6	Snx6	>sp|Q6P8X1|SNX6_MOUSE Sorting nexin-6 OS=Mus musculus GN=Snx6 PE=1 SV=2	Q6P8X1	1	15	37.4	46.648	1.3892e-132	2242200	2469500	9037600	2049500	2853000	4586300	3150900	4901400	4668200	8312100			+
Sorting nexin-3	Snx3	>tr|Q78ZM0|Q78ZM0_MOUSE Sorting nexin 3 OS=Mus musculus GN=Snx3 PE=2 SV=1;>sp|O70492|SNX3_MOUSE Sorting nexin-3 OS=Mus musculus GN=Snx3 PE=1 SV=3;>tr|D3Z789|D3Z789_MOUSE Sorting nexin-3 OS=Mus musculus GN=Snx3 PE=4 SV=1;>tr|D3Z6Z0|D3Z6Z0_MOUSE Sorting nexi	Q78ZM0;O70492;D3Z789;D3Z6Z0	4	15	82.7	18.762	3.3769e-126	5886000	5491000	8994900	3829000	5010700	6743600	4382900	13506000	7930200	10829000			+
Glutaredoxin-related protein 5, mitochondrial	Glrx5	>sp|Q80Y14|GLRX5_MOUSE Glutaredoxin-related protein 5, mitochondrial OS=Mus musculus GN=Glrx5 PE=2 SV=2	Q80Y14	1	4	32.9	16.292	2.7624e-77	2613000	5723300	5109400	4797900	2539200	2857800	3599800	10269000	6975200	9924500			+
Eukaryotic peptide chain release factor subunit 1	Etf1	>sp|Q8BWY3|ERF1_MOUSE Eukaryotic peptide chain release factor subunit 1 OS=Mus musculus GN=Etf1 PE=1 SV=4	Q8BWY3	1	14	42.1	49.03	2.6422e-210	6497300	8318700	6646500	3014500	2893900	2916600	1776400	9147100	7757800	3698800			+
Septin-11	2015-09-11	>sp|Q8C1B7-3|SEP11_MOUSE Isoform 3 of Septin-11 OS=Mus musculus GN=Sept11;>sp|Q8C1B7-2|SEP11_MOUSE Isoform 2 of Septin-11 OS=Mus musculus GN=Sept11;>sp|Q8C1B7|SEP11_MOUSE Septin-11 OS=Mus musculus GN=Sept11 PE=1 SV=4;>tr|F6RM49|F6RM49_MOUSE Septin-11 OS=Mu	Q8C1B7-3;Q8C1B7-2;Q8C1B7;F6RM49;F6QE87;F8VPR4	6	22	55.5	48.964	0	18435000	17820000	25325000	18228000	14798000	18173000	18612000	22992000	24778000	36319000			+
CDP-diacylglycerol--inositol 3-phosphatidyltransferase	Cdipt	>sp|Q8VDP6|CDIPT_MOUSE CDP-diacylglycerol--inositol 3-phosphatidyltransferase OS=Mus musculus GN=Cdipt PE=1 SV=1	Q8VDP6	1	3	16	23.599	1.803e-22	4814700	4877300	5979900	2660400	1352500	6006600	1895100	6028700	6537200	9941900			+
ER membrane protein complex subunit 4	Emc4	>sp|Q9CZX9|EMC4_MOUSE ER membrane protein complex subunit 4 OS=Mus musculus GN=Emc4 PE=2 SV=1	Q9CZX9	1	5	27.9	20.116	1.356e-45	2978200	2656600	3420600	1831700	2139200	2173200	2260800	3968800	2584000	4094100			+
Perilipin-3	Plin3	>sp|Q9DBG5|PLIN3_MOUSE Perilipin-3 OS=Mus musculus GN=Plin3 PE=1 SV=1	Q9DBG5	1	18	63.6	47.262	2.2773e-272	21159000	25384000	28197000	15487000	12740000	13125000	14210000	21222000	30351000	24343000			+
Translocon-associated protein subunit gamma	Ssr3	>sp|Q9DCF9-2|SSRG_MOUSE Isoform 2 of Translocon-associated protein subunit gamma OS=Mus musculus GN=Ssr3;>sp|Q9DCF9|SSRG_MOUSE Translocon-associated protein subunit gamma OS=Mus musculus GN=Ssr3 PE=1 SV=1	Q9DCF9-2;Q9DCF9	2	2	10.1	20.699	3.058e-167	10340000	6076800	11022000	9700900	3445400	9571000	3410000	11367000	13575000	17434000			+
Ankycorbin	Rai14	>sp|Q9EP71|RAI14_MOUSE Ankycorbin OS=Mus musculus GN=Rai14 PE=1 SV=1	Q9EP71	1	15	20.7	108.85	2.7936e-79	1646900	2391500	2211900	1916700	1262900	1933600	1795800	2546500	2076400	2605200			+
Protein flightless-1 homolog	Flii	>sp|Q9JJ28|FLII_MOUSE Protein flightless-1 homolog OS=Mus musculus GN=Flii PE=1 SV=1	Q9JJ28	1	20	23.5	144.8	0	4976800	10103000	10438000	4539700	3412200	5602800	4557800	7992000	9642100	8475000			+
Lymphocyte-specific protein 1	Lsp1	>tr|A2A6J4|A2A6J4_MOUSE Lymphocyte specific 1 OS=Mus musculus GN=Lsp1 PE=4 SV=1;>tr|A2A6J7|A2A6J7_MOUSE Lymphocyte specific 1 OS=Mus musculus GN=Lsp1 PE=4 SV=1;>sp|P19973-2|LSP1_MOUSE Isoform 2 of Lymphocyte-specific protein 1 OS=Mus musculus GN=Lsp1;>sp|P	A2A6J4;A2A6J7;P19973-2;P19973	4	6	30.7	35.763	2.437e-167	1416100	2603900	13192000	852550	796250	1979600	1093500	5706000	5820800	21688000			+
Receptor-type tyrosine-protein phosphatase F	Ptprf	>sp|A2A8L5|PTPRF_MOUSE Receptor-type tyrosine-protein phosphatase F OS=Mus musculus GN=Ptprf PE=1 SV=1;>tr|F6Y3V0|F6Y3V0_MOUSE Receptor-type tyrosine-protein phosphatase F (Fragment) OS=Mus musculus GN=Ptprf PE=4 SV=1;>tr|F6S1X8|F6S1X8_MOUSE Receptor-type	A2A8L5;F6Y3V0;F6S1X8;Q64487-2;G3UYU6;Q64487-12;G3UX60;G3UWK6;E9Q7I7;E9PVW8;E9QQ27;B9EJA3;E9QM93;Q64487-3;F7C4P7;G3UY75;Q64487-1;Q64487-11;Q64487-9;Q64487-10;Q64487-7;Q64487-8;Q64487-5;Q64487-6;Q64487	25	17	14	211.49	2.6124e-97	1441700	1698200	1823400	993740	1207300	2337400	1032400	1663000	1977100	1966100			+
E3 ubiquitin-protein ligase HUWE1	Huwe1	>sp|Q7TMY8|HUWE1_MOUSE E3 ubiquitin-protein ligase HUWE1 OS=Mus musculus GN=Huwe1 PE=1 SV=5;>tr|A2AFQ0|A2AFQ0_MOUSE E3 ubiquitin-protein ligase HUWE1 OS=Mus musculus GN=Huwe1 PE=4 SV=1;>sp|Q7TMY8-3|HUWE1_MOUSE Isoform 3 of E3 ubiquitin-protein ligase HUWE1	Q7TMY8;A2AFQ0;Q7TMY8-3;Q7TMY8-4;Q7TMY8-2;F6XP90;E9PZ23;F6UYC1;A6H6E9	9	42	16.2	482.63	8.8146e-246	944670	899280	1139400	602400	798360	1015600	848600	1966500	1290400	1035600			+
116 kDa U5 small nuclear ribonucleoprotein component	Eftud2	>sp|O08810|U5S1_MOUSE 116 kDa U5 small nuclear ribonucleoprotein component OS=Mus musculus GN=Eftud2 PE=2 SV=1;>tr|A2AH85|A2AH85_MOUSE 116 kDa U5 small nuclear ribonucleoprotein component OS=Mus musculus GN=Eftud2 PE=4 SV=1;>tr|G3UZ34|G3UZ34_MOUSE 116 kDa	O08810;A2AH85;G3UZ34;G3UXK8;G3UZ25	5	44	61	109.36	0	42737000	32726000	35620000	14323000	18825000	26899000	17588000	61544000	28540000	31384000			+
Phosphorylase b kinase regulatory subunit alpha, skeletal muscle isoform	Phka1	>tr|A2AI91|A2AI91_MOUSE Phosphorylase b kinase regulatory subunit alpha, skeletal muscle isoform OS=Mus musculus GN=Phka1 PE=4 SV=1;>tr|A2AI89|A2AI89_MOUSE Phosphorylase b kinase regulatory subunit alpha, skeletal muscle isoform OS=Mus musculus GN=Phka1 PE	A2AI91;A2AI89;P18826-2;A2AI88;P18826;A2AI87	6	16	17.5	132.32	8.6575e-97	1521700	1744600	6249400	2045400	1824400	2207200	2586000	7797800	5973200	1612700			+
B-cell receptor-associated protein 31	Bcap31	>sp|Q61335|BAP31_MOUSE B-cell receptor-associated protein 31 OS=Mus musculus GN=Bcap31 PE=1 SV=3;>tr|A2ALM8|A2ALM8_MOUSE B-cell receptor-associated protein 31 OS=Mus musculus GN=Bcap31 PE=4 SV=1	Q61335;A2ALM8	2	16	45.3	27.922	2.5121e-203	82710000	54003000	60901000	34588000	48779000	66623000	56522000	80377000	107190000	77318000			+
26S protease regulatory subunit 6A	Psmc3	>sp|O88685|PRS6A_MOUSE 26S protease regulatory subunit 6A OS=Mus musculus GN=Psmc3 PE=2 SV=2;>tr|B7ZCF1|B7ZCF1_MOUSE 26S protease regulatory subunit 6A OS=Mus musculus GN=Psmc3 PE=3 SV=1;>tr|A2AGN7|A2AGN7_MOUSE 26S protease regulatory subunit 6A OS=Mus mus	O88685;B7ZCF1;A2AGN7;F6Q2E3	4	25	64.9	49.548	0	33664000	36408000	49866000	25304000	22853000	24941000	16305000	43740000	34180000	38629000			+
Nucleosome assembly protein 1-like 4	Nap1l4	>sp|Q78ZA7|NP1L4_MOUSE Nucleosome assembly protein 1-like 4 OS=Mus musculus GN=Nap1l4 PE=1 SV=1;>tr|B7ZNL2|B7ZNL2_MOUSE Nap1l4 protein OS=Mus musculus GN=Nap1l4 PE=2 SV=1;>tr|E9Q6R0|E9Q6R0_MOUSE Nucleosome assembly protein 1-like 4 OS=Mus musculus GN=Nap1l	Q78ZA7;B7ZNL2;E9Q6R0	3	15	53.1	42.679	0	12797000	10520000	10471000	6876100	4051100	7081100	7457800	21908000	21014000	20002000			+
Uncharacterized protein C10orf35 homolog	2010107G23Rik	>tr|D3Z7G3|D3Z7G3_MOUSE Uncharacterized protein (Fragment) OS=Mus musculus GN=2010107G23Rik PE=4 SV=1;>tr|D3YYX8|D3YYX8_MOUSE Uncharacterized protein (Fragment) OS=Mus musculus GN=2010107G23Rik PE=4 SV=1;>sp|Q9D882|CJ035_MOUSE Uncharacterized protein C10or	D3Z7G3;D3YYX8;Q9D882;D3Z2E9;F8WHN9	5	3	38.4	10.843	1.2353e-11	5041400	8514400	3297900	1252100	2622900	2012500	1099700	6747400	9432900	8940700			+
Vacuolar protein sorting-associated protein 29	Vps29	>tr|D3Z645|D3Z645_MOUSE Vacuolar protein sorting-associated protein 29 OS=Mus musculus GN=Vps29 PE=4 SV=1;>sp|Q9QZ88|VPS29_MOUSE Vacuolar protein sorting-associated protein 29 OS=Mus musculus GN=Vps29 PE=1 SV=1;>sp|Q9QZ88-2|VPS29_MOUSE Isoform 2 of Vacuola	D3Z645;Q9QZ88;Q9QZ88-2;D3YYD5;D3YW98	5	8	62.5	16.137	4.1357e-84	18703000	18710000	11868000	12280000	10460000	15075000	8567300	18665000	15928000	24932000			+
MOB-like protein phocein	Mob4	>tr|E0CXA9|E0CXA9_MOUSE MOB-like protein phocein OS=Mus musculus GN=Mob4 PE=4 SV=1;>sp|Q6PEB6|PHOCN_MOUSE MOB-like protein phocein OS=Mus musculus GN=Mob4 PE=1 SV=1;>tr|G8JL35|G8JL35_MOUSE MOB-like protein phocein (Fragment) OS=Mus musculus GN=Mob4 PE=4 SV	E0CXA9;Q6PEB6;G8JL35;E0CYJ0;E0CX17	5	6	41.2	23.513	6.251e-131	2403800	2959000	4655000	1931900	2021400	2022600	2389300	5726800	1836700	3697200			+
Dihydropyrimidinase-related protein 3	Dpysl3	>tr|E9PWE8|E9PWE8_MOUSE Dihydropyrimidinase-related protein 3 OS=Mus musculus GN=Dpysl3 PE=4 SV=1;>tr|Q3TT92|Q3TT92_MOUSE Dihydropyrimidinase-related protein 3 OS=Mus musculus GN=Dpysl3 PE=2 SV=1;>sp|Q62188|DPYL3_MOUSE Dihydropyrimidinase-related protein 3	E9PWE8;Q3TT92;Q62188;D3YUS0;D3Z567	5	27	56.8	73.884	0	58780000	59628000	62456000	44129000	45798000	49728000	37933000	57724000	60874000	70511000			+
Phenylalanine--tRNA ligase alpha subunit	Farsa	>tr|E9PWY9|E9PWY9_MOUSE Phenylalanine--tRNA ligase alpha subunit OS=Mus musculus GN=Farsa PE=3 SV=1;>sp|Q8C0C7|SYFA_MOUSE Phenylalanine--tRNA ligase alpha subunit OS=Mus musculus GN=Farsa PE=2 SV=1;>tr|Q8BJG2|Q8BJG2_MOUSE Phenylalanine--tRNA ligase alpha s	E9PWY9;Q8C0C7;Q8BJG2;E9Q319;D6RIJ2	5	17	48.9	57.47	3.511e-228	3510500	2399800	9215600	2383700	2993400	3275300	1730800	8433300	8314000	5736700			+
Ubiquitin carboxyl-terminal hydrolase 7;Ubiquitin carboxyl-terminal hydrolase	Usp7	>sp|Q6A4J8|UBP7_MOUSE Ubiquitin carboxyl-terminal hydrolase 7 OS=Mus musculus GN=Usp7 PE=1 SV=1;>tr|F8VPX1|F8VPX1_MOUSE Ubiquitin carboxyl-terminal hydrolase OS=Mus musculus GN=Usp7 PE=3 SV=1;>sp|Q6A4J8-2|UBP7_MOUSE Isoform 2 of Ubiquitin carboxyl-terminal	Q6A4J8;F8VPX1;Q6A4J8-2;E9PXY8;Q6A4J8-3;E9QLK0;G3UWR8	7	27	33.5	128.47	8.3768e-242	6766300	10497000	13192000	3317500	4172900	5543700	6851900	9051900	9235800	8241700			+
	Ahnak2	>tr|E9PYB0|E9PYB0_MOUSE Protein Ahnak2 (Fragment) OS=Mus musculus GN=Ahnak2 PE=4 SV=1	E9PYB0	1	34	60.3	182.7	0	7036800	6159900	6890700	3613500	3667500	5069100	2573200	8156000	6579100	4805800			+
40S ribosomal protein S24	Rps24	>sp|P62849-2|RS24_MOUSE Isoform 2 of 40S ribosomal protein S24 OS=Mus musculus GN=Rps24;>sp|P62849-3|RS24_MOUSE Isoform 3 of 40S ribosomal protein S24 OS=Mus musculus GN=Rps24;>tr|E9Q3V8|E9Q3V8_MOUSE 40S ribosomal protein S24 OS=Mus musculus GN=Rps24 PE=3	P62849-2;P62849-3;E9Q3V8;Q9D7P1;P62849	5	9	48.5	15.069	5.7979e-95	31569000	34612000	35934000	14334000	16207000	24527000	18164000	50417000	19628000	28264000			+
Vesicle transport through interaction with t-SNAREs homolog 1B	Vti1b	>tr|E9Q5B1|E9Q5B1_MOUSE Vesicle transport through interaction with t-SNAREs homolog 1B OS=Mus musculus GN=Vti1b PE=4 SV=1;>tr|Q91XH6|Q91XH6_MOUSE Vesicle transport through interaction with t-SNAREs 1B homolog OS=Mus musculus GN=Vti1b PE=2 SV=1;>sp|O88384|V	E9Q5B1;Q91XH6;O88384;F6UHS3;E0CYE5;F6T4B9	6	10	54.5	26.55	6.7627e-87	8666800	15275000	12782000	2912200	2400400	8542900	2683700	13567000	14072000	15320000			+
Integrin alpha-M	Itgam	>tr|G5E8F1|G5E8F1_MOUSE Integrin alpha M, isoform CRA_a OS=Mus musculus GN=Itgam PE=3 SV=1;>tr|E9Q604|E9Q604_MOUSE Integrin alpha-M OS=Mus musculus GN=Itgam PE=3 SV=1;>tr|E9Q5K8|E9Q5K8_MOUSE Integrin alpha-M OS=Mus musculus GN=Itgam PE=3 SV=1;>tr|Q3U1U4|Q3	G5E8F1;E9Q604;E9Q5K8;Q3U1U4;Q3U1W4;F6YBY4;P05555;P05555-2;D6RJ73;D3Z618	10	17	21.7	127.4	4.2073e-117	3475700	2857400	10250000	1876500	1209800	2110100	4935200	12008000	8937900	12442000			+
Serine/arginine-rich splicing factor 2	Srsf2	>sp|Q62093|SRSF2_MOUSE Serine/arginine-rich splicing factor 2 OS=Mus musculus GN=Srsf2 PE=1 SV=4;>tr|E9Q975|E9Q975_MOUSE Serine/arginine-rich-splicing factor 2 OS=Mus musculus GN=Srsf2 PE=4 SV=1	Q62093;E9Q975;F7CZ20	3	9	33	25.476	5.6381e-151	17435000	18944000	25617000	13962000	12086000	17197000	8657600	16021000	13654000	19499000			+
Phosphoserine phosphatase	Psph	>sp|Q99LS3|SERB_MOUSE Phosphoserine phosphatase OS=Mus musculus GN=Psph PE=1 SV=1;>tr|E9QJS2|E9QJS2_MOUSE Phosphoserine phosphatase OS=Mus musculus GN=Psph PE=4 SV=1;>tr|D3Z4T3|D3Z4T3_MOUSE Phosphoserine phosphatase OS=Mus musculus GN=Psph PE=4 SV=1	Q99LS3;E9QJS2;D3Z4T3;D3Z666	4	11	46.2	25.096	5.0072e-58	6715800	6590600	7642300	4189600	4960100	6881400	7080100	7677800	7443000	8115900			+
Serine/arginine-rich splicing factor 5	Srsf5	>tr|E9QKW3|E9QKW3_MOUSE Serine/arginine-rich-splicing factor 5 OS=Mus musculus GN=Srsf5 PE=4 SV=1;>tr|Q640L9|Q640L9_MOUSE MCG7614, isoform CRA_a OS=Mus musculus GN=Srsf5 PE=2 SV=1;>tr|Q9D8S5|Q9D8S5_MOUSE MCG7614, isoform CRA_c OS=Mus musculus GN=Srsf5 PE=2	E9QKW3;Q640L9;Q9D8S5;O35326	4	8	26.9	30.833	1.7772e-89	12067000	15499000	13672000	4429500	8679000	11512000	5464100	17383000	5740300	12877000			+
	Plec	>sp|Q9QXS1-3|PLEC_MOUSE Isoform PLEC-1A of Plectin OS=Mus musculus GN=Plec;>tr|E9QMZ5|E9QMZ5_MOUSE Plectin OS=Mus musculus GN=Plec PE=4 SV=1	Q9QXS1-3;E9QMZ5	2	391	74.7	517.31	0	617480000	662560000	758950000	471410000	618190000	581330000	611980000	870200000	775100000	689290000			+
40S ribosomal protein S18	Rps18;Rps18-ps3	>sp|P62270|RS18_MOUSE 40S ribosomal protein S18 OS=Mus musculus GN=Rps18 PE=1 SV=3;>tr|F5H8M6|F5H8M6_MOUSE Uncharacterized protein OS=Mus musculus GN=Gm10260 PE=3 SV=1;>tr|G3UZW2|G3UZW2_MOUSE 40S ribosomal protein S18 OS=Mus musculus GN=Rps18 PE=3 SV=1	P62270;F5H8M6;G3UZW2;D3YWV7;F6YVP7	5	23	69.1	17.718	0	156780000	182920000	145350000	88164000	107230000	81088000	124110000	227230000	173200000	205360000			+
Fragile X mental retardation syndrome-related protein 1	Fxr1	>tr|F6YLE3|F6YLE3_MOUSE Fragile X mental retardation syndrome-related protein 1 OS=Mus musculus GN=Fxr1 PE=4 SV=1;>sp|Q61584-3|FXR1_MOUSE Isoform B of Fragile X mental retardation syndrome-related protein 1 OS=Mus musculus GN=Fxr1;>sp|Q61584|FXR1_MOUSE Fra	F6YLE3;Q61584-3;Q61584;F6R9D8;Q61584-6;F8WH60;Q61584-7;Q61584-4;F8WHA2;Q61584-5;Q61584-2;F7BNV1;E9PVJ4	13	17	37.1	76.109	2.4672e-158	5118200	12182000	11008000	3231300	4158600	5506900	2788900	7693800	12245000	11081000			+
Serine/threonine-protein phosphatase 2A 56 kDa regulatory subunit alpha isoform	Ppp2r5a	>sp|Q6PD03|2A5A_MOUSE Serine/threonine-protein phosphatase 2A 56 kDa regulatory subunit alpha isoform OS=Mus musculus GN=Ppp2r5a PE=1 SV=1;>tr|F6VYL0|F6VYL0_MOUSE Serine/threonine-protein phosphatase 2A 56 kDa regulatory subunit alpha isoform OS=Mus muscul	Q6PD03;F6VYL0	2	10	26.1	56.346	7.0913e-114	2698800	3061800	1986400	2212200	1427800	2400200	1981600	3102100	3721600	2746800			+
	Ahnak2	>tr|F7DBB3|F7DBB3_MOUSE Protein Ahnak2 (Fragment) OS=Mus musculus GN=Ahnak2 PE=4 SV=1	F7DBB3;Q3URZ6	2	35	43.6	166.49	0	84823000	69613000	112140000	67213000	66588000	85914000	70074000	116090000	91975000	95718000			+
Inter-alpha-trypsin inhibitor heavy chain H1	Itih1	>sp|Q61702|ITIH1_MOUSE Inter-alpha-trypsin inhibitor heavy chain H1 OS=Mus musculus GN=Itih1 PE=1 SV=2;>tr|F8WJ05|F8WJ05_MOUSE Inter-alpha-trypsin inhibitor heavy chain H1 OS=Mus musculus GN=Itih1 PE=4 SV=1	Q61702;F8WJ05;CON__Q0VCM5	3	16	24.5	101.07	9.4294e-159	24659000	30297000	10582000	11108000	7247700	14563000	13250000	29606000	32719000	73026000			+
Hsc70-interacting protein	St13	>tr|F8WJK8|F8WJK8_MOUSE Hsc70-interacting protein OS=Mus musculus GN=St13 PE=4 SV=1;>sp|Q99L47|F10A1_MOUSE Hsc70-interacting protein OS=Mus musculus GN=St13 PE=2 SV=1	F8WJK8;Q99L47;E9Q1V0;E9Q1X9	4	13	30.7	40.538	1.0042e-248	17749000	15335000	18491000	12879000	14359000	14698000	13312000	30495000	25535000	27272000			+
	Reep5	>tr|G3X8R0|G3X8R0_MOUSE Receptor accessory protein 5, isoform CRA_a OS=Mus musculus GN=Reep5 PE=4 SV=1	G3X8R0;Q60870	2	13	33.3	21.447	1.3714e-100	54442000	66503000	47321000	44201000	31970000	33202000	28555000	65080000	61955000	74887000			+
Proteasome activator complex subunit 2	Psme2	>tr|G3X9V0|G3X9V0_MOUSE MCG22048, isoform CRA_a OS=Mus musculus GN=Psme2 PE=4 SV=1;>sp|P97372|PSME2_MOUSE Proteasome activator complex subunit 2 OS=Mus musculus GN=Psme2 PE=2 SV=4;>tr|E0CZ90|E0CZ90_MOUSE Proteasome activator complex subunit 2 (Fragment) OS	G3X9V0;P97372;E0CZ90	3	14	67.1	26.159	3.3274e-253	82104000	94309000	74079000	29782000	46566000	65279000	64266000	74960000	86346000	115960000			+
	Ube4a	>tr|G3X9Y5|G3X9Y5_MOUSE Protein Ube4a OS=Mus musculus GN=Ube4a PE=4 SV=1;>tr|E9Q735|E9Q735_MOUSE Protein Ube4a OS=Mus musculus GN=Ube4a PE=4 SV=1;>tr|D3Z701|D3Z701_MOUSE Protein Ube4a OS=Mus musculus GN=Ube4a PE=4 SV=1;>tr|E9Q442|E9Q442_MOUSE Protein Ube4a	G3X9Y5;E9Q735;D3Z701;E9Q442;D6RGN7;D3YXR7	6	11	15.2	124.46	2.0204e-150	1205400	1588100	1091900	967060	674610	1534500	943060	2092800	1678300	1346100			+
Dipeptidase 1	Dpep1	>tr|G5E824|G5E824_MOUSE Dipeptidase 1 OS=Mus musculus GN=Dpep1 PE=4 SV=1;>sp|P31428|DPEP1_MOUSE Dipeptidase 1 OS=Mus musculus GN=Dpep1 PE=1 SV=1	G5E824;P31428	2	20	68	45.722	7.9352e-152	52693000	45860000	24661000	39992000	17228000	27014000	21428000	48081000	35220000	45917000			+
Fibronectin;Anastellin	Fn1	>tr|G5E8M2|G5E8M2_MOUSE Anastellin OS=Mus musculus GN=Fn1 PE=4 SV=1;>tr|G5E8B8|G5E8B8_MOUSE Anastellin OS=Mus musculus GN=Fn1 PE=4 SV=1;>sp|P11276|FINC_MOUSE Fibronectin OS=Mus musculus GN=Fn1 PE=1 SV=3	G5E8M2;G5E8B8;P11276	3	94	54.4	262.84	0	141380000	313860000	90575000	97784000	63803000	87091000	112850000	185640000	291120000	170480000			+
GTP-binding protein 1	Gtpbp1	>sp|O08582|GTPB1_MOUSE GTP-binding protein 1 OS=Mus musculus GN=Gtpbp1 PE=1 SV=2	O08582	1	18	41.6	72.3	2.8893e-93	1052600	1833400	4234800	632850	564600	1298600	713240	1596900	1060400	955140			+
THO complex subunit 4	Alyref	>sp|O08583|THOC4_MOUSE THO complex subunit 4 OS=Mus musculus GN=Alyref PE=1 SV=3;>sp|O08583-2|THOC4_MOUSE Isoform 2 of THO complex subunit 4 OS=Mus musculus GN=Alyref;>sp|Q9JJW6-2|REFP2_MOUSE Isoform 2 of RNA and export factor-binding protein 2 OS=Mus musc	O08583;O08583-2;Q9JJW6-2;Q9JJW6;G3X9I4	5	12	53.7	26.94	1.96e-245	28345000	20223000	32242000	19502000	23110000	19749000	15116000	49481000	43427000	28028000			+
Protein C10	Grcc10	>sp|O35127|C10_MOUSE Protein C10 OS=Mus musculus GN=Grcc10 PE=2 SV=1	O35127	1	4	53.2	13.194	1.8665e-142	6995500	5550100	9590000	1658100	1769700	1937100	1680200	10487000	7862400	7359800			+
Frataxin, mitochondrial;Frataxin intermediate form;Frataxin mature form	Fxn	>sp|O35943|FRDA_MOUSE Frataxin, mitochondrial OS=Mus musculus GN=Fxn PE=1 SV=1	O35943	1	3	16.9	22.924	6.1348e-19	1444400	1897700	1741300	798300	1233400	1233200	971070	1964900	3091700	2865900			+
Casein kinase II subunit alpha	Csnk2a2	>sp|O54833|CSK22_MOUSE Casein kinase II subunit alpha OS=Mus musculus GN=Csnk2a2 PE=2 SV=1;>tr|E9Q578|E9Q578_MOUSE Casein kinase II subunit alpha OS=Mus musculus GN=Csnk2a2 PE=4 SV=1	O54833;E9Q578	2	14	43.1	41.215	2.6916e-111	8025200	12089000	8666700	2926900	4006600	7830800	4589600	9490000	5538400	9556200			+
Membrane-associated progesterone receptor component 1	Pgrmc1	>tr|Q3TFP8|Q3TFP8_MOUSE Membrane-associated progesterone receptor component 1 OS=Mus musculus GN=Pgrmc1 PE=2 SV=1;>sp|O55022|PGRC1_MOUSE Membrane-associated progesterone receptor component 1 OS=Mus musculus GN=Pgrmc1 PE=1 SV=4	Q3TFP8;O55022	2	14	72.6	19.746	8.63e-134	32796000	36209000	39822000	32010000	32332000	30722000	20592000	44715000	44737000	37120000			+
Transcription elongation factor SPT5	Supt5h	>sp|O55201|SPT5H_MOUSE Transcription elongation factor SPT5 OS=Mus musculus GN=Supt5h PE=1 SV=1;>sp|O55201-2|SPT5H_MOUSE Isoform 2 of Transcription elongation factor SPT5 OS=Mus musculus GN=Supt5h	O55201;O55201-2	2	28	36	120.66	5.2775e-218	2153900	2010300	2697200	2086100	1458300	1620300	1786200	3778700	2238700	1697800			+
Syntaxin-7	Stx7	>tr|Q8BH40|Q8BH40_MOUSE Syntaxin 7 OS=Mus musculus GN=Stx7 PE=2 SV=1;>sp|O70439|STX7_MOUSE Syntaxin-7 OS=Mus musculus GN=Stx7 PE=1 SV=3	Q8BH40;O70439	2	7	39.5	29.736	4.333e-137	6183500	4438300	5024100	4738700	3874900	5676300	3856600	5830900	4774600	9265200			+
14-3-3 protein sigma	Sfn	>sp|O70456|1433S_MOUSE 14-3-3 protein sigma OS=Mus musculus GN=Sfn PE=1 SV=2	O70456	1	29	87.1	27.706	0	629510000	599710000	700620000	338530000	333660000	621080000	308110000	714570000	603770000	478790000			+
Perilipin-4	Plin4	>sp|O88492|PLIN4_MOUSE Perilipin-4 OS=Mus musculus GN=Plin4 PE=1 SV=2;>sp|O88492-2|PLIN4_MOUSE Isoform 2 of Perilipin-4 OS=Mus musculus GN=Plin4	O88492;O88492-2	2	17	40.3	139.41	0	11381000	17231000	14987000	11980000	5969100	5050200	6737200	38532000	50649000	29951000			+
Target of Myb protein 1	Tom1	>sp|O88746|TOM1_MOUSE Target of Myb protein 1 OS=Mus musculus GN=Tom1 PE=1 SV=1;>tr|Q3UDC3|Q3UDC3_MOUSE Target of Myb protein 1 OS=Mus musculus GN=Tom1 PE=2 SV=1	O88746;Q3UDC3;O88746-2	3	9	28.5	54.325	4.0991e-157	5315700	2898700	2717100	2964600	1498300	3320100	1784700	7331700	4330800	3946700			+
Syntaxin-8	Stx8	>sp|O88983|STX8_MOUSE Syntaxin-8 OS=Mus musculus GN=Stx8 PE=1 SV=1	O88983;Q9D0J1	2	6	28.8	26.925	3.3809e-58	2263600	3192400	4224000	3018900	2407100	2286800	2304000	6110000	6017900	4974700			+
Thy-1 membrane glycoprotein	Thy1	>sp|P01831|THY1_MOUSE Thy-1 membrane glycoprotein OS=Mus musculus GN=Thy1 PE=1 SV=1	P01831	1	6	33.3	18.08	4.8864e-223	55771000	57733000	54843000	33495000	38805000	30931000	47987000	87964000	128480000	116610000			+
	Myl1	>sp|P05977-2|MYL1_MOUSE Isoform MLC3 of Myosin light chain 1/3, skeletal muscle isoform OS=Mus musculus GN=Myl1;>tr|E9PWG4|E9PWG4_MOUSE Myosin light chain 1/3, skeletal muscle isoform OS=Mus musculus GN=Myl1 PE=4 SV=1	P05977-2;E9PWG4	2	20	96	16.6	0	215330000	272290000	536220000	68042000	98361000	51765000	69864000	299780000	519640000	538700000			+
Carbonyl reductase [NADPH] 2	Cbr2	>sp|P08074|CBR2_MOUSE Carbonyl reductase [NADPH] 2 OS=Mus musculus GN=Cbr2 PE=1 SV=1;>tr|F6YNX9|F6YNX9_MOUSE Carbonyl reductase [NADPH] 2 (Fragment) OS=Mus musculus GN=Cbr2 PE=4 SV=1	P08074;F6YNX9	2	17	79.5	25.958	6.3715e-282	52794000	61042000	46301000	22996000	36608000	28946000	45777000	88885000	89471000	126360000			+
Integrin beta-1	Itgb1	>sp|P09055|ITB1_MOUSE Integrin beta-1 OS=Mus musculus GN=Itgb1 PE=1 SV=1	P09055;F8WH76	2	25	36	88.231	0	75614000	72094000	59971000	41597000	50735000	49551000	38790000	85662000	74755000	50885000			+
Integrin alpha-5;Integrin alpha-5 heavy chain;Integrin alpha-5 light chain	Itga5	>sp|P11688|ITA5_MOUSE Integrin alpha-5 OS=Mus musculus GN=Itga5 PE=1 SV=3	P11688	1	19	21.4	115.04	8.3684e-147	7217600	5410900	3766200	2500100	2170000	2856900	1622800	5486200	6196200	5833700			+
T-complex protein 1 subunit alpha	Tcp1	>sp|P11983|TCPA_MOUSE T-complex protein 1 subunit alpha OS=Mus musculus GN=Tcp1 PE=1 SV=3;>sp|P11983-2|TCPA_MOUSE Isoform 2 of T-complex protein 1 subunit alpha OS=Mus musculus GN=Tcp1	P11983;P11983-2;F2Z483	3	36	72.3	60.448	0	46578000	74608000	61146000	32618000	16507000	29580000	32031000	57740000	59461000	62274000			+
Vimentin	Vim	>sp|P20152|VIME_MOUSE Vimentin OS=Mus musculus GN=Vim PE=1 SV=3;>tr|E9PZV5|E9PZV5_MOUSE Vimentin OS=Mus musculus GN=Vim PE=3 SV=1	P20152;E9PZV5;A2AKJ2	3	83	94.4	53.687	0	2250900000	3165000000	2654300000	1670200000	1559700000	1998700000	1426800000	2898200000	2925900000	4810600000			+
Inosine-5-monophosphate dehydrogenase 2	Impdh2	>sp|P24547|IMDH2_MOUSE Inosine-5-monophosphate dehydrogenase 2 OS=Mus musculus GN=Impdh2 PE=1 SV=2	P24547	1	22	57.2	55.814	2.7939e-150	2547600	1656300	3765100	1579300	1313800	2087000	1814800	7576400	4448600	4815500			+
Small nuclear ribonucleoprotein-associated protein B;Small nuclear ribonucleoprotein-associated protein N	Snrpb;Snrpn	>sp|P27048|RSMB_MOUSE Small nuclear ribonucleoprotein-associated protein B OS=Mus musculus GN=Snrpb PE=1 SV=1;>sp|P63163|RSMN_MOUSE Small nuclear ribonucleoprotein-associated protein N OS=Mus musculus GN=Snrpn PE=2 SV=1	P27048;P63163	2	10	30.3	23.656	3.2463e-91	18785000	20019000	17216000	11108000	8679700	7399100	8120200	20858000	14063000	20431000			+
Microtubule-associated protein 4;Microtubule-associated protein	Map4	>sp|P27546-2|MAP4_MOUSE Isoform 2 of Microtubule-associated protein 4 OS=Mus musculus GN=Map4;>sp|P27546|MAP4_MOUSE Microtubule-associated protein 4 OS=Mus musculus GN=Map4 PE=1 SV=3;>sp|P27546-3|MAP4_MOUSE Isoform 3 of Microtubule-associated protein 4 OS=	P27546-2;P27546;P27546-3;E9QPW8;E9PZ43;P27546-4;E9PWC0;E9QKJ8;Q78TF3;F6XPV7;F6V4Z1	11	40	46.2	117.34	0	17099000	21852000	36809000	13556000	11263000	15576000	8109700	30556000	27911000	39417000			+
Nucleosome assembly protein 1-like 1	Nap1l1	>tr|Q8BSH9|Q8BSH9_MOUSE Nucleosome assembly protein 1-like 1 OS=Mus musculus GN=Nap1l1 PE=2 SV=1;>sp|P28656|NP1L1_MOUSE Nucleosome assembly protein 1-like 1 OS=Mus musculus GN=Nap1l1 PE=1 SV=2;>tr|E9PW66|E9PW66_MOUSE Nucleosome assembly protein 1-like 1 OS	Q8BSH9;P28656;E9PW66	3	14	47.5	44.597	1.2122e-274	13683000	10647000	16599000	11136000	3848800	11084000	7317100	30844000	27976000	29239000			+
High mobility group protein B2	Hmgb2	>sp|P30681|HMGB2_MOUSE High mobility group protein B2 OS=Mus musculus GN=Hmgb2 PE=1 SV=3	P30681	1	17	48.6	24.162	1.0415e-129	24496000	19103000	45397000	15938000	6540000	19162000	5857700	39339000	17494000	16698000			+
Aminoacyl tRNA synthase complex-interacting multifunctional protein 1;Endothelial monocyte-activating polypeptide 2	Aimp1	>sp|P31230|AIMP1_MOUSE Aminoacyl tRNA synthase complex-interacting multifunctional protein 1 OS=Mus musculus GN=Aimp1 PE=1 SV=2;>tr|Q3UZG4|Q3UZG4_MOUSE Aminoacyl tRNA synthase complex-interacting multifunctional protein 1 OS=Mus musculus GN=Aimp1 PE=2 SV=1	P31230;Q3UZG4	2	17	70.6	33.997	5.73e-142	12203000	13819000	16896000	5911900	7273600	13973000	6806200	14668000	14524000	16711000			+
Cytochrome P450 2F2	Cyp2f2	>sp|P33267|CP2F2_MOUSE Cytochrome P450 2F2 OS=Mus musculus GN=Cyp2f2 PE=2 SV=1	P33267	1	21	52.5	55.948	5.9612e-162	38194000	48022000	22646000	23332000	9247900	39995000	10574000	56562000	53349000	99723000			+
Ras-related protein Rab-21	Rab21	>sp|P35282|RAB21_MOUSE Ras-related protein Rab-21 OS=Mus musculus GN=Rab21 PE=1 SV=4;>tr|Q6A0C7|Q6A0C7_MOUSE MKIAA0118 protein (Fragment) OS=Mus musculus GN=Rab21 PE=2 SV=1	P35282;Q6A0C7	2	7	33.8	24.106	1.9438e-76	8244900	8446200	7773800	6291500	7793900	11327000	5211600	8259900	8166000	9441300			+
60S ribosomal protein L12	Rpl12	>sp|P35979|RL12_MOUSE 60S ribosomal protein L12 OS=Mus musculus GN=Rpl12 PE=1 SV=2	P35979;D3YX33;F8VQK7	3	13	70.9	17.804	4.4688e-301	134300000	115460000	153500000	83522000	62902000	159050000	77121000	187760000	94168000	171310000			+
60S ribosomal protein L18	Rpl18	>sp|P35980|RL18_MOUSE 60S ribosomal protein L18 OS=Mus musculus GN=Rpl18 PE=2 SV=3;>tr|G3UZK4|G3UZK4_MOUSE 60S ribosomal protein L18 OS=Mus musculus GN=Rpl18 PE=4 SV=1;>tr|G3UZJ6|G3UZJ6_MOUSE 60S ribosomal protein L18 (Fragment) OS=Mus musculus GN=Rpl18 PE	P35980;G3UZK4;G3UZJ6;G3UX28;G3UYV6	5	13	45.2	21.644	1.3294e-217	30547000	31560000	31383000	16847000	13530000	23287000	30455000	29127000	25214000	45700000			+
Coproporphyrinogen-III oxidase, mitochondrial	Cpox	>sp|P36552|HEM6_MOUSE Coproporphyrinogen-III oxidase, mitochondrial OS=Mus musculus GN=Cpox PE=1 SV=2	P36552	1	8	24.6	49.714	5.0351e-45	1573700	1297500	1598900	860910	1174100	2005100	1126100	2550800	2008500	2195200			+
Integrin alpha-V;Integrin alpha-V heavy chain;Integrin alpha-V light chain	Itgav	>sp|P43406|ITAV_MOUSE Integrin alpha-V OS=Mus musculus GN=Itgav PE=1 SV=2;>tr|A2AKI5|A2AKI5_MOUSE Integrin alpha V OS=Mus musculus GN=Itgav PE=3 SV=1	P43406;A2AKI5;F6W6Q6;B7ZCI9	4	22	28.2	115.36	9.2315e-163	6280500	4914400	6767400	3662400	3364200	7348800	5044200	7885400	6487400	10266000			+
Peptidyl-prolyl cis-trans isomerase FKBP2	Fkbp2	>sp|P45878|FKBP2_MOUSE Peptidyl-prolyl cis-trans isomerase FKBP2 OS=Mus musculus GN=Fkbp2 PE=1 SV=1	P45878	1	6	53.6	15.344	7.0602e-45	7834800	8880500	17130000	10144000	7459400	8244900	7520900	10651000	20321000	9476500			+
V-type proton ATPase subunit E 1	Atp6v1e1	>sp|P50518|VATE1_MOUSE V-type proton ATPase subunit E 1 OS=Mus musculus GN=Atp6v1e1 PE=1 SV=2	P50518;Q9D593	2	18	59.7	26.157	3.1404e-127	18402000	13573000	19801000	15930000	15840000	14907000	13374000	21813000	23858000	21772000			+
Calpastatin	Cast	>tr|Q8CE80|Q8CE80_MOUSE Calpastatin OS=Mus musculus GN=Cast PE=2 SV=1;>sp|P51125-6|ICAL_MOUSE Isoform 6 of Calpastatin OS=Mus musculus GN=Cast;>sp|P51125-2|ICAL_MOUSE Isoform 2 of Calpastatin OS=Mus musculus GN=Cast;>sp|P51125|ICAL_MOUSE Calpastatin OS=Mus	Q8CE80;P51125-6;P51125-2;P51125;Q921U7;P51125-7;P51125-3;P51125-5;P51125-4	9	21	42.8	81.44	0	12115000	10785000	14919000	6877200	6691900	9221200	7928200	18668000	10087000	9294300			+
1-phosphatidylinositol 4,5-bisphosphate phosphodiesterase beta-3	Plcb3	>sp|P51432|PLCB3_MOUSE 1-phosphatidylinositol 4,5-bisphosphate phosphodiesterase beta-3 OS=Mus musculus GN=Plcb3 PE=2 SV=2	P51432	1	28	28.4	139.49	0	7034200	4827900	7319000	2657100	4240200	6387600	4170600	4612400	5461200	6887700			+
UV excision repair protein RAD23 homolog B	Rad23b	>tr|Q3TJ52|Q3TJ52_MOUSE UV excision repair protein RAD23 homolog B OS=Mus musculus GN=Rad23b PE=2 SV=1;>sp|P54728|RD23B_MOUSE UV excision repair protein RAD23 homolog B OS=Mus musculus GN=Rad23b PE=1 SV=2	Q3TJ52;P54728	2	14	43.1	34.613	1.4399e-152	10269000	7269900	10009000	7032600	3908500	9496100	5210500	13321000	14101000	11828000			+
26S protease regulatory subunit 6B	Psmc4	>sp|P54775|PRS6B_MOUSE 26S protease regulatory subunit 6B OS=Mus musculus GN=Psmc4 PE=1 SV=2	P54775	1	25	74.9	47.408	0	24018000	31027000	32932000	26802000	22013000	19540000	23158000	34345000	33530000	31063000			+
ATP-binding cassette sub-family D member 3	Abcd3	>sp|P55096|ABCD3_MOUSE ATP-binding cassette sub-family D member 3 OS=Mus musculus GN=Abcd3 PE=1 SV=2	P55096	1	13	25.5	75.474	1.4479e-116	14403000	15860000	15809000	8316400	10427000	20195000	6478000	10762000	14066000	22856000			+
U2 small nuclear ribonucleoprotein A	Snrpa1	>sp|P57784|RU2A_MOUSE U2 small nuclear ribonucleoprotein A OS=Mus musculus GN=Snrpa1 PE=1 SV=2	P57784;G5E883	2	20	75.7	28.357	0	21360000	19456000	23712000	14731000	12709000	20256000	14740000	22723000	12648000	34590000			+
Actin-related protein 2/3 complex subunit 4	Arpc4	>sp|P59999|ARPC4_MOUSE Actin-related protein 2/3 complex subunit 4 OS=Mus musculus GN=Arpc4 PE=1 SV=3;>tr|E9PWA7|E9PWA7_MOUSE Actin-related protein 2/3 complex subunit 4 OS=Mus musculus GN=Arpc4 PE=4 SV=1	P59999;E9PWA7	2	12	75	19.667	9.6897e-199	100460000	123870000	122830000	58192000	62510000	80134000	54156000	112660000	99786000	142310000			+
40S ribosomal protein S20	Rps20	>sp|P60867|RS20_MOUSE 40S ribosomal protein S20 OS=Mus musculus GN=Rps20 PE=1 SV=1	P60867	1	10	66.4	13.373	5.4222e-69	47707000	37055000	42369000	33483000	33625000	36732000	42308000	56992000	39258000	53856000			+
Ubiquitin-conjugating enzyme E2 D3	Ube2d3	>sp|P61079|UB2D3_MOUSE Ubiquitin-conjugating enzyme E2 D3 OS=Mus musculus GN=Ube2d3 PE=1 SV=1	P61079;Q6ZWY6	2	5	43.5	16.687	3.1181e-35	9178200	8973000	13351000	8082800	5799000	8101300	8506400	17191000	8891300	12151000			+
Coatomer subunit zeta-1	Copz1	>sp|P61924|COPZ1_MOUSE Coatomer subunit zeta-1 OS=Mus musculus GN=Copz1 PE=2 SV=1;>tr|Q8R3M1|Q8R3M1_MOUSE Coatomer subunit zeta-1 OS=Mus musculus GN=Copz1 PE=2 SV=1	P61924;Q8R3M1	2	8	39	20.198	1.8886e-69	17277000	15172000	21782000	8382400	7912200	10846000	5547600	27420000	17346000	33077000			+
40S ribosomal protein S13	Rps13	>sp|P62301|RS13_MOUSE 40S ribosomal protein S13 OS=Mus musculus GN=Rps13 PE=1 SV=2;>tr|Q921R2|Q921R2_MOUSE MCG123365, isoform CRA_a OS=Mus musculus GN=Rps13 PE=2 SV=1	P62301;Q921R2	2	17	64.9	17.222	5.5747e-138	70186000	101110000	83882000	59013000	79592000	69672000	61235000	120660000	104750000	96990000			+
U6 snRNA-associated Sm-like protein LSm3	Lsm3	>sp|P62311|LSM3_MOUSE U6 snRNA-associated Sm-like protein LSm3 OS=Mus musculus GN=Lsm3 PE=2 SV=2	P62311	1	4	42.2	11.845	1.8556e-148	11319000	8905900	18018000	8451700	8409500	8701300	5288300	17889000	9953300	18335000			+
40S ribosomal protein S15	Rps15	>sp|P62843|RS15_MOUSE 40S ribosomal protein S15 OS=Mus musculus GN=Rps15 PE=2 SV=2;>tr|D3YTQ9|D3YTQ9_MOUSE 40S ribosomal protein S15 OS=Mus musculus GN=Rps15 PE=3 SV=1;>tr|Q3UXS6|Q3UXS6_MOUSE 40S ribosomal protein S15 OS=Mus musculus GN=Rps15 PE=2 SV=1	P62843;D3YTQ9;Q3UXS6	3	9	72.4	17.04	9.0211e-243	10633000	36351000	31838000	7272800	3296900	11524000	7122800	39252000	25283000	43729000			+
60 kDa heat shock protein, mitochondrial	Hspd1	>sp|P63038|CH60_MOUSE 60 kDa heat shock protein, mitochondrial OS=Mus musculus GN=Hspd1 PE=1 SV=1	P63038;P63038-2;D3Z2F2;D3Z7J9	4	54	81.3	60.955	0	176200000	329580000	239200000	108740000	68659000	96588000	96799000	208960000	261010000	259020000			+
Mitogen-activated protein kinase 1	Mapk1	>sp|P63085|MK01_MOUSE Mitogen-activated protein kinase 1 OS=Mus musculus GN=Mapk1 PE=1 SV=3;>tr|E9QAJ2|E9QAJ2_MOUSE Mitogen-activated protein kinase 1 OS=Mus musculus GN=Mapk1 PE=4 SV=1	P63085;E9QAJ2;F6VEI7	3	20	65.6	41.275	7.6749e-258	30512000	21739000	15646000	17550000	14394000	18392000	11050000	31145000	25710000	24013000			+
Na(+)/H(+) exchange regulatory cofactor NHE-RF1	Slc9a3r1	>sp|P70441|NHRF1_MOUSE Na(+)/H(+) exchange regulatory cofactor NHE-RF1 OS=Mus musculus GN=Slc9a3r1 PE=1 SV=3	P70441	1	8	30.1	38.6	3.5286e-30	1404000	1349500	3310000	1446500	1393300	1510300	1480000	3592600	2257900	5925800			+
T-complex protein 1 subunit eta	Cct7	>sp|P80313|TCPH_MOUSE T-complex protein 1 subunit eta OS=Mus musculus GN=Cct7 PE=1 SV=1	P80313	1	36	66.4	59.652	0	23250000	32447000	55493000	16212000	12444000	23103000	27174000	30735000	28735000	29898000			+
T-complex protein 1 subunit epsilon	Cct5	>sp|P80316|TCPE_MOUSE T-complex protein 1 subunit epsilon OS=Mus musculus GN=Cct5 PE=1 SV=1	P80316;E0CZA1	2	40	76.7	59.623	0	45508000	81327000	52125000	38274000	20008000	34138000	28211000	49397000	52717000	75657000			+
T-complex protein 1 subunit gamma	Cct3	>sp|P80318|TCPG_MOUSE T-complex protein 1 subunit gamma OS=Mus musculus GN=Cct3 PE=1 SV=1;>tr|E9Q133|E9Q133_MOUSE T-complex protein 1 subunit gamma OS=Mus musculus GN=Cct3 PE=3 SV=1;>tr|Q3U0I3|Q3U0I3_MOUSE T-complex protein 1 subunit gamma OS=Mus musculus	P80318;E9Q133;Q3U0I3;F6Q609;F6ZVG8	5	40	74.3	60.629	0	34555000	50054000	39064000	23973000	23323000	32969000	21164000	47553000	32905000	52463000			+
Transcription elongation factor B polypeptide 1	Tceb1	>sp|P83940|ELOC_MOUSE Transcription elongation factor B polypeptide 1 OS=Mus musculus GN=Tceb1 PE=1 SV=1	P83940	1	6	58.9	12.473	1.0338e-90	5442900	9993600	7436800	5785600	5801200	8504300	6182500	8280100	12174000	12083000			+
Rho-related GTP-binding protein RhoG	Rhog	>sp|P84096|RHOG_MOUSE Rho-related GTP-binding protein RhoG OS=Mus musculus GN=Rhog PE=2 SV=1	P84096	1	12	62.3	21.308	0	29961000	25573000	40360000	25154000	21400000	24326000	24180000	36889000	25995000	43775000			+
Ubiquinone biosynthesis protein COQ7 homolog	Coq7	>sp|P97478|COQ7_MOUSE Ubiquinone biosynthesis protein COQ7 homolog OS=Mus musculus GN=Coq7 PE=2 SV=3;>tr|Q3TYT1|Q3TYT1_MOUSE Ubiquinone biosynthesis protein COQ7 homolog OS=Mus musculus GN=Coq7 PE=2 SV=1	P97478;Q3TYT1	2	5	32.3	24.041	9.114e-38	7655300	11353000	7891200	3452300	2006800	2984000	2609500	4354800	8441900	7694700			+
Ras GTPase-activating protein-binding protein 1	G3bp1	>sp|P97855|G3BP1_MOUSE Ras GTPase-activating protein-binding protein 1 OS=Mus musculus GN=G3bp1 PE=1 SV=1;>tr|Q3UR88|Q3UR88_MOUSE Ras GTPase-activating protein-binding protein 1 OS=Mus musculus GN=G3bp1 PE=2 SV=1	P97855;Q3UR88	2	22	52	51.828	9.9113e-203	13549000	17899000	20539000	4348800	4862000	7204800	5311200	15844000	10423000	16456000			+
60S acidic ribosomal protein P2	Rplp2	>sp|P99027|RLA2_MOUSE 60S acidic ribosomal protein P2 OS=Mus musculus GN=Rplp2 PE=1 SV=3;>tr|G3UW69|G3UW69_MOUSE MCG10050 OS=Mus musculus GN=Rplp2-ps1 PE=4 SV=1	P99027;G3UW69	2	19	100	11.651	0	377030000	435560000	458540000	105770000	84724000	145020000	105290000	269450000	325050000	299550000			+
Catenin beta-1	Ctnnb1	>sp|Q02248|CTNB1_MOUSE Catenin beta-1 OS=Mus musculus GN=Ctnnb1 PE=1 SV=1;>tr|E9Q6A9|E9Q6A9_MOUSE Catenin beta-1 OS=Mus musculus GN=Ctnnb1 PE=4 SV=1	Q02248;E9Q6A9;F7BAC9;F7CRC6;D3YUH4;F6QZ47;D3Z5Q1;E9PW26;D3Z7S6	9	32	54.9	85.47	0	66100000	55614000	48228000	44369000	54465000	60692000	34602000	72682000	48087000	59346000			+
Nucleobindin-1	Nucb1	>sp|Q02819|NUCB1_MOUSE Nucleobindin-1 OS=Mus musculus GN=Nucb1 PE=1 SV=2;>tr|H3BK79|H3BK79_MOUSE Nucleobindin-1 (Fragment) OS=Mus musculus GN=Nucb1 PE=4 SV=1	Q02819;H3BK79;D3Z7D7;D3Z1N1	4	22	52.3	53.408	7.5525e-193	3225600	5641700	6169200	2516800	2135800	2231300	2051200	10624000	10905000	11073000			+
Apoptosis regulator BAX	Bax	>sp|Q07813|BAX_MOUSE Apoptosis regulator BAX OS=Mus musculus GN=Bax PE=1 SV=1;>tr|Q8K3J2|Q8K3J2_MOUSE Apoptosis regulator BAX OS=Mus musculus GN=Bax PE=2 SV=1	Q07813;Q8K3J2	2	8	44.3	21.394	3.6654e-277	4026300	2432600	3538200	1405800	2363600	4041100	2090300	5962400	4186400	5108900			+
Heterogeneous nuclear ribonucleoprotein A/B	Hnrnpab	>sp|Q99020|ROAA_MOUSE Heterogeneous nuclear ribonucleoprotein A/B OS=Mus musculus GN=Hnrnpab PE=1 SV=1;>tr|Q20BD0|Q20BD0_MOUSE Heterogeneous nuclear ribonucleoprotein A/B OS=Mus musculus GN=Hnrnpab PE=2 SV=1;>tr|Q9D6G1|Q9D6G1_MOUSE Heterogeneous nuclear ri	Q99020;Q20BD0;Q9D6G1;Q80XR6	4	20	48.4	30.831	0	90275000	95889000	89907000	71666000	51757000	78525000	68088000	167620000	91218000	99877000			+
Eukaryotic translation initiation factor 4B	Eif4b	>tr|Q3TDD8|Q3TDD8_MOUSE Eukaryotic translation initiation factor 4B OS=Mus musculus GN=Eif4b PE=2 SV=1;>sp|Q8BGD9|IF4B_MOUSE Eukaryotic translation initiation factor 4B OS=Mus musculus GN=Eif4b PE=1 SV=1	Q3TDD8;Q8BGD9	2	15	34	68.709	1.8984e-168	11191000	9306100	17040000	3644400	2954200	11590000	3379600	5036000	15329000	11001000			+
FAS-associated factor 2	Faf2	>sp|Q3TDN2|FAF2_MOUSE FAS-associated factor 2 OS=Mus musculus GN=Faf2 PE=2 SV=2;>sp|Q3TDN2-2|FAF2_MOUSE Isoform 2 of FAS-associated factor 2 OS=Mus musculus GN=Faf2;>tr|D3Z2H4|D3Z2H4_MOUSE FAS-associated factor 2 (Fragment) OS=Mus musculus GN=Faf2 PE=4 SV=	Q3TDN2;Q3TDN2-2;D3Z2H4;D3YUP4;D6RE51;D3Z4G9	6	10	32.8	52.471	5.4944e-37	4360000	4586900	4023100	2715000	2439400	5004900	2302500	5828800	5316200	6798100			+
Leucine-rich repeat-containing protein 59	Lrrc59	>tr|Q3TF84|Q3TF84_MOUSE Leucine-rich repeat-containing protein 59 OS=Mus musculus GN=Lrrc59 PE=2 SV=1;>sp|Q922Q8|LRC59_MOUSE Leucine-rich repeat-containing protein 59 OS=Mus musculus GN=Lrrc59 PE=2 SV=1	Q3TF84;Q922Q8	2	15	72.6	20.408	3.1168e-186	40928000	53566000	47252000	31323000	33829000	42093000	42453000	61046000	41157000	58222000			+
Serine/arginine-rich splicing factor 10	Srsf10	>tr|Q3TFP0|Q3TFP0_MOUSE FUS interacting protein (Serine-arginine rich) 1 OS=Mus musculus GN=Srsf10 PE=2 SV=1;>sp|Q9R0U0-3|SRS10_MOUSE Isoform 3 of Serine/arginine-rich splicing factor 10 OS=Mus musculus GN=Srsf10;>sp|Q9R0U0-2|SRS10_MOUSE Isoform 2 of Serin	Q3TFP0;Q9R0U0-3;Q9R0U0-2;Q9R0U0;Q3UYX6;A3KG57	6	7	34.6	22.135	1.6987e-43	5538600	8226000	7085700	3601200	6153200	5871100	3151400	8204100	5126700	9681800			+
Probable ATP-dependent RNA helicase DDX17	Ddx17	>sp|Q501J6|DDX17_MOUSE Probable ATP-dependent RNA helicase DDX17 OS=Mus musculus GN=Ddx17 PE=2 SV=1;>tr|Q3U741|Q3U741_MOUSE DEAD (Asp-Glu-Ala-Asp) box polypeptide 17, isoform CRA_a OS=Mus musculus GN=Ddx17 PE=2 SV=1;>sp|Q501J6-2|DDX17_MOUSE Isoform 2 of Pr	Q501J6;Q3U741;Q501J6-2	3	38	51.4	72.399	0	11473000	6432500	8748500	3584300	8326700	12145000	5302700	11797000	7309300	13327000			+
28 kDa heat- and acid-stable phosphoprotein	Pdap1	>sp|Q3UHX2|HAP28_MOUSE 28 kDa heat- and acid-stable phosphoprotein OS=Mus musculus GN=Pdap1 PE=1 SV=1	Q3UHX2	1	8	34.8	20.605	9.885e-103	1552500	1306600	4255500	894670	1157200	1210600	944410	6801000	2163900	1605900			+
	Sf3b2	>tr|Q3UJB0|Q3UJB0_MOUSE Protein Sf3b2 OS=Mus musculus GN=Sf3b2 PE=2 SV=1	Q3UJB0	1	40	54.1	98.197	5.4357e-267	7071100	7483900	7734600	7586500	8862700	6402000	3233700	20688000	7833500	11793000			+
Protein Niban	Fam129a	>sp|Q3UW53|NIBAN_MOUSE Protein Niban OS=Mus musculus GN=Fam129a PE=1 SV=2;>tr|E9PYV4|E9PYV4_MOUSE Protein Niban OS=Mus musculus GN=Fam129a PE=4 SV=1;>tr|D3Z233|D3Z233_MOUSE Protein Niban OS=Mus musculus GN=Fam129a PE=4 SV=1	Q3UW53;E9PYV4;D3Z233;D3YYZ9	4	14	20.3	102.65	1.5159e-68	5017400	5088200	4036500	2814300	4605300	6044400	2609500	6139200	4260200	8068000			+
Protein CDV3	Cdv3	>sp|Q4VAA2-2|CDV3_MOUSE Isoform 2 of Protein CDV3 OS=Mus musculus GN=Cdv3;>sp|Q4VAA2|CDV3_MOUSE Protein CDV3 OS=Mus musculus GN=Cdv3 PE=1 SV=2	Q4VAA2-2;Q4VAA2;F8WGL9	3	7	56.8	24.338	8.7321e-56	1935800	2117100	1427900	410950	445570	674390	626030	4802800	853760	827080			+
Thyroid hormone receptor-associated protein 3	Thrap3	>sp|Q569Z6|TR150_MOUSE Thyroid hormone receptor-associated protein 3 OS=Mus musculus GN=Thrap3 PE=1 SV=1;>tr|Q8BZN7|Q8BZN7_MOUSE Thyroid hormone receptor associated protein 3 OS=Mus musculus GN=Thrap3 PE=2 SV=1	Q569Z6;Q8BZN7;F6YSQ2;F7AB07;F6YH92	5	21	22.6	108.18	1.8943e-166	3312000	3899500	7413800	2431900	1417200	1624800	1149000	5976300	2373700	2782500			+
Heat shock protein beta-6	Hspb6	>sp|Q5EBG6|HSPB6_MOUSE Heat shock protein beta-6 OS=Mus musculus GN=Hspb6 PE=1 SV=1	Q5EBG6	1	10	93.8	17.521	9.0676e-198	96448000	225290000	172750000	35092000	19928000	42226000	50410000	117470000	210630000	199710000			+
Phosphoribosylformylglycinamidine synthase	Pfas	>sp|Q5SUR0|PUR4_MOUSE Phosphoribosylformylglycinamidine synthase OS=Mus musculus GN=Pfas PE=2 SV=1	Q5SUR0;F6RUL9;Q14BH5;G3UY86	4	32	41.2	144.63	9.4661e-209	4801200	2444700	3186400	1481800	1447400	2049100	2451500	4810800	2737200	1851300			+
Microtubule-associated protein RP/EB family member 1	Mapre1	>sp|Q61166|MARE1_MOUSE Microtubule-associated protein RP/EB family member 1 OS=Mus musculus GN=Mapre1 PE=1 SV=3	Q61166;D3YUY6;D3Z6G3;Q6PER3	4	20	74.3	30.016	2.3437e-223	14308000	12739000	20876000	9354800	8530100	13856000	9274300	30215000	18411000	21015000			+
Kinesin-1 heavy chain	Kif5b	>sp|Q61768|KINH_MOUSE Kinesin-1 heavy chain OS=Mus musculus GN=Kif5b PE=1 SV=3;>tr|E9QAK5|E9QAK5_MOUSE Kinesin-1 heavy chain (Fragment) OS=Mus musculus GN=Kif5b PE=3 SV=1	Q61768;E9QAK5;A2ARD4	3	61	63.6	109.55	0	58639000	51547000	59212000	33204000	28779000	54376000	50715000	103180000	69052000	53301000			+
U1 small nuclear ribonucleoprotein 70 kDa	Snrnp70	>sp|Q62376|RU17_MOUSE U1 small nuclear ribonucleoprotein 70 kDa OS=Mus musculus GN=Snrnp70 PE=1 SV=2;>sp|Q62376-2|RU17_MOUSE Isoform 2 of U1 small nuclear ribonucleoprotein 70 kDa OS=Mus musculus GN=Snrnp70	Q62376;Q62376-2;Q99LY5	3	13	32.6	51.991	1.04e-72	7120600	4605100	2698300	1564500	1364600	2194500	1405600	4661500	2005100	3434900			+
Tumor protein D52	Tpd52	>sp|Q62393-2|TPD52_MOUSE Isoform 2 of Tumor protein D52 OS=Mus musculus GN=Tpd52;>tr|D3Z125|D3Z125_MOUSE Tumor protein D52 (Fragment) OS=Mus musculus GN=Tpd52 PE=4 SV=1;>tr|E9PUA7|E9PUA7_MOUSE Tumor protein D52 OS=Mus musculus GN=Tpd52 PE=4 SV=1;>sp|Q62393	Q62393-2;D3Z125;E9PUA7;Q62393-3;D3Z7X7;Q62393;D3Z637;F8WHQ1;D3Z2U2	9	12	67.6	20.059	3.9371e-181	18791000	16491000	26757000	11605000	8175100	12059000	10492000	28475000	18256000	26740000			+
Transcription factor BTF3	Btf3	>sp|Q64152-2|BTF3_MOUSE Isoform 2 of Transcription factor BTF3 OS=Mus musculus GN=Btf3;>sp|Q64152|BTF3_MOUSE Transcription factor BTF3 OS=Mus musculus GN=Btf3 PE=2 SV=3	Q64152-2;Q64152	2	12	84.6	17.699	2.5043e-296	18104000	16508000	33399000	9913900	11638000	25456000	13452000	41246000	21937000	18123000			+
Surfeit locus protein 4	Surf4	>sp|Q64310|SURF4_MOUSE Surfeit locus protein 4 OS=Mus musculus GN=Surf4 PE=2 SV=1;>tr|E0CXD9|E0CXD9_MOUSE Surfeit locus protein 4 OS=Mus musculus GN=Surf4 PE=4 SV=1	Q64310;E0CXD9;F7CH13	3	4	21.2	30.381	6.4803e-116	7373100	5178200	12156000	8883700	7003600	5795800	6003400	13402000	10186000	12098000			+
Nodal modulator 1	Nomo1	>sp|Q6GQT9|NOMO1_MOUSE Nodal modulator 1 OS=Mus musculus GN=Nomo1 PE=1 SV=1	Q6GQT9	1	28	35.3	133.42	2.0756e-199	5091800	4557900	4318300	3060000	2791800	3703900	4299400	7342300	9305700	8019700			+
Tropomyosin alpha-4 chain	Tpm4	>sp|Q6IRU2|TPM4_MOUSE Tropomyosin alpha-4 chain OS=Mus musculus GN=Tpm4 PE=2 SV=3	Q6IRU2	1	40	86.7	28.467	0	146520000	102420000	104690000	38735000	71726000	73389000	39779000	88346000	135460000	100650000			+
Clathrin light chain B	Cltb	>sp|Q6IRU5-2|CLCB_MOUSE Isoform 2 of Clathrin light chain B OS=Mus musculus GN=Cltb;>sp|Q6IRU5|CLCB_MOUSE Clathrin light chain B OS=Mus musculus GN=Cltb PE=2 SV=1;>tr|F7BHJ0|F7BHJ0_MOUSE Clathrin light chain B (Fragment) OS=Mus musculus GN=Cltb PE=4 SV=1;>	Q6IRU5-2;Q6IRU5;F7BHJ0;Q6IRU5-3	4	12	35.5	23.174	2.3018e-75	25398000	19917000	15253000	6387300	5600700	11402000	4243200	20250000	20019000	17502000			+
Sorcin	Sri	>sp|Q6P069-2|SORCN_MOUSE Isoform 2 of Sorcin OS=Mus musculus GN=Sri;>sp|Q6P069|SORCN_MOUSE Sorcin OS=Mus musculus GN=Sri PE=1 SV=1	Q6P069-2;Q6P069;F6T867	3	11	53.6	20.296	1.2352e-99	40677000	27945000	25148000	23148000	20735000	29054000	18084000	30995000	34609000	43924000			+
Leucine-rich PPR motif-containing protein, mitochondrial	Lrpprc	>sp|Q6PB66|LPPRC_MOUSE Leucine-rich PPR motif-containing protein, mitochondrial OS=Mus musculus GN=Lrpprc PE=1 SV=2	Q6PB66;F6V2A3	2	68	54.5	156.61	0	9164200	9641600	11537000	7977700	6490200	7136500	11910000	10030000	12321000	18609000			+
U5 small nuclear ribonucleoprotein 40 kDa protein	Snrnp40	>sp|Q6PE01|SNR40_MOUSE U5 small nuclear ribonucleoprotein 40 kDa protein OS=Mus musculus GN=Snrnp40 PE=2 SV=1	Q6PE01;Q3UFK4	2	9	40.8	39.275	1.8431e-99	3897600	4599700	2783100	2984700	2542400	4378300	1753200	4474900	3102700	6574700			+
Myosin-14	Myh14	>sp|Q6URW6|MYH14_MOUSE Myosin-14 OS=Mus musculus GN=Myh14 PE=1 SV=1;>sp|Q6URW6-2|MYH14_MOUSE Isoform 2 of Myosin-14 OS=Mus musculus GN=Myh14;>tr|B3F3T1|B3F3T1_MOUSE Myosin-14 OS=Mus musculus GN=Myh14 PE=2 SV=1	Q6URW6;Q6URW6-2;B3F3T1;D3Z5V8	4	96	51.2	228.58	0	39264000	38712000	60729000	34957000	30009000	47271000	39674000	88245000	38064000	51919000			+
BTB/POZ domain-containing protein KCTD12	Kctd12	>sp|Q6WVG3|KCD12_MOUSE BTB/POZ domain-containing protein KCTD12 OS=Mus musculus GN=Kctd12 PE=1 SV=1	Q6WVG3	1	14	52	35.892	3.5604e-242	39715000	26035000	50746000	29454000	21860000	32011000	26022000	44628000	43866000	58340000			+
Matrin-3	Matr3	>sp|Q8K310|MATR3_MOUSE Matrin-3 OS=Mus musculus GN=Matr3 PE=1 SV=1;>tr|Q6ZQ61|Q6ZQ61_MOUSE MCG121979, isoform CRA_c (Fragment) OS=Mus musculus GN=Matr3 PE=2 SV=1	Q8K310;Q6ZQ61	2	38	45.9	94.629	0	27876000	28842000	38919000	18220000	16564000	30068000	12471000	43244000	29225000	28867000			+
Cullin-associated NEDD8-dissociated protein 2	Cand2	>sp|Q6ZQ73|CAND2_MOUSE Cullin-associated NEDD8-dissociated protein 2 OS=Mus musculus GN=Cand2 PE=1 SV=2	Q6ZQ73	1	24	26.2	135.63	0	4035600	6843000	4806600	1819200	3569900	2905200	3330700	3596600	9412800	7344300			+
	Myl12a	>tr|Q6ZWQ9|Q6ZWQ9_MOUSE MCG5400 OS=Mus musculus GN=Myl12a PE=2 SV=1;>tr|D3YV37|D3YV37_MOUSE Protein Myl12a (Fragment) OS=Mus musculus GN=Myl12a PE=4 SV=1	Q6ZWQ9;D3YV37	2	12	62.8	19.895	0	122140000	124650000	147630000	84028000	106480000	106410000	64623000	151380000	99375000	141440000			+
Protein DEK	Dek	>sp|Q7TNV0|DEK_MOUSE Protein DEK OS=Mus musculus GN=Dek PE=1 SV=1;>tr|E9Q8Y1|E9Q8Y1_MOUSE Protein DEK (Fragment) OS=Mus musculus GN=Dek PE=4 SV=1;>tr|E9Q8P4|E9Q8P4_MOUSE Protein DEK OS=Mus musculus GN=Dek PE=4 SV=1;>tr|D3YVJ6|D3YVJ6_MOUSE Protein DEK (Frag	Q7TNV0;E9Q8Y1;E9Q8P4;D3YVJ6	4	9	22.4	43.158	5.4357e-75	4309600	3164000	6396600	2671600	2319600	5977000	2608700	8880800	5896700	6002000			+
Elongation factor 1-delta	Eef1d	>tr|Q80T06|Q80T06_MOUSE Elongation factor 1-delta OS=Mus musculus GN=Eef1d PE=2 SV=1;>sp|P57776|EF1D_MOUSE Elongation factor 1-delta OS=Mus musculus GN=Eef1d PE=1 SV=3;>sp|P57776-3|EF1D_MOUSE Isoform 3 of Elongation factor 1-delta OS=Mus musculus GN=Eef1d;	Q80T06;P57776;P57776-3;D3YY68;E9QN08;D3YUQ9	6	22	76.9	31.292	0	73728000	91335000	108400000	53069000	69669000	87166000	71163000	109780000	80229000	120960000			+
Ankyrin repeat and FYVE domain-containing protein 1	Ankfy1	>sp|Q810B6|ANFY1_MOUSE Ankyrin repeat and FYVE domain-containing protein 1 OS=Mus musculus GN=Ankfy1 PE=2 SV=2;>sp|Q810B6-2|ANFY1_MOUSE Isoform 2 of Ankyrin repeat and FYVE domain-containing protein 1 OS=Mus musculus GN=Ankfy1	Q810B6;Q810B6-2	2	24	30.5	128.65	7.2464e-211	3510100	3660500	4114600	2695900	2152500	4129600	3365700	5454200	5743000	6288800			+
	Gm8991;Gm6793	>sp|Q8BG05-2|ROA3_MOUSE Isoform 2 of Heterogeneous nuclear ribonucleoprotein A3 OS=Mus musculus GN=Hnrnpa3;>tr|E9Q7H5|E9Q7H5_MOUSE Uncharacterized protein OS=Mus musculus GN=Gm8991 PE=4 SV=1;>tr|B2RXM2|B2RXM2_MOUSE EG627828 protein OS=Mus musculus GN=Gm679	Q8BG05-2;E9Q7H5;B2RXM2	3	31	52.7	37.086	0	23075000	11656000	31813000	12700000	15232000	6982100	11076000	31813000	38420000	46852000			+
Choline dehydrogenase, mitochondrial	Chdh	>sp|Q8BJ64|CHDH_MOUSE Choline dehydrogenase, mitochondrial OS=Mus musculus GN=Chdh PE=1 SV=1;>tr|F8WIG7|F8WIG7_MOUSE Choline dehydrogenase, mitochondrial OS=Mus musculus GN=Chdh PE=3 SV=1	Q8BJ64;F8WIG7;F6RSP9	3	12	30.5	66.414	4.1803e-41	6284400	8817600	7670200	3357100	2455500	3587100	3580700	5998800	6828700	5787600			+
Calcium-binding mitochondrial carrier protein SCaMC-1	Slc25a24	>sp|Q8BMD8|SCMC1_MOUSE Calcium-binding mitochondrial carrier protein SCaMC-1 OS=Mus musculus GN=Slc25a24 PE=2 SV=1	Q8BMD8	1	12	34.9	52.901	5.9604e-119	6666700	8006500	7116100	5354300	6022000	5444100	5996400	7260400	7035600	10104000			+
ER membrane protein complex subunit 1	Emc1	>sp|Q8C7X2-2|EMC1_MOUSE Isoform 2 of ER membrane protein complex subunit 1 OS=Mus musculus GN=Emc1;>sp|Q8C7X2|EMC1_MOUSE ER membrane protein complex subunit 1 OS=Mus musculus GN=Emc1 PE=1 SV=1	Q8C7X2-2;Q8C7X2;Q8C7X2-3	3	24	32.4	111.29	1.4346e-208	8299100	7250700	8411800	3664100	4004500	6816300	4697000	11480000	9543600	7126300			+
Acyl-CoA dehydrogenase family member 9, mitochondrial	Acad9	>sp|Q8JZN5|ACAD9_MOUSE Acyl-CoA dehydrogenase family member 9, mitochondrial OS=Mus musculus GN=Acad9 PE=2 SV=2	Q8JZN5;F6W0S5;F6TBZ5	3	30	56.8	68.721	0	43777000	78981000	60288000	16893000	12846000	41810000	37198000	52871000	58512000	64953000			+
cAMP-dependent protein kinase type II-alpha regulatory subunit	Prkar2a	>tr|Q8K1M3|Q8K1M3_MOUSE Protein kinase, cAMP dependent regulatory, type II alpha OS=Mus musculus GN=Prkar2a PE=2 SV=1;>sp|P12367|KAP2_MOUSE cAMP-dependent protein kinase type II-alpha regulatory subunit OS=Mus musculus GN=Prkar2a PE=1 SV=2	Q8K1M3;P12367;Q9CYV3	3	14	49.8	45.589	0	29080000	28864000	23555000	18324000	10556000	15849000	11345000	23007000	39905000	24945000			+
Alanine aminotransferase 1	Gpt	>sp|Q8QZR5|ALAT1_MOUSE Alanine aminotransferase 1 OS=Mus musculus GN=Gpt PE=2 SV=3	Q8QZR5	1	9	24.4	55.142	1.6687e-59	3564000	4132300	2334300	2214700	903590	3236300	1443400	4818000	7447000	3742900			+
Eukaryotic translation initiation factor 3 subunit L	Eif3l	>sp|Q8QZY1|EIF3L_MOUSE Eukaryotic translation initiation factor 3 subunit L OS=Mus musculus GN=Eif3l PE=1 SV=1	Q8QZY1	1	32	59.4	66.612	0	14418000	25149000	16012000	10765000	9453500	11934000	9787500	14205000	14562000	21424000			+
C-Myc-binding protein	Mycbp	>tr|Q8R048|Q8R048_MOUSE C-Myc-binding protein OS=Mus musculus GN=Mycbp PE=2 SV=1;>sp|Q9EQS3|MYCBP_MOUSE C-Myc-binding protein OS=Mus musculus GN=Mycbp PE=2 SV=4;>tr|A2A7K5|A2A7K5_MOUSE C-Myc-binding protein OS=Mus musculus GN=Mycbp PE=4 SV=1	Q8R048;Q9EQS3;A2A7K5	3	6	73.8	11.97	3.2991e-37	10878000	12918000	14677000	1936600	2747500	2535800	3318400	15181000	13464000	16315000			+
PDZ and LIM domain protein 2	Pdlim2	>sp|Q8R1G6|PDLI2_MOUSE PDZ and LIM domain protein 2 OS=Mus musculus GN=Pdlim2 PE=1 SV=1	Q8R1G6;F7C957;E9Q996	3	7	24.6	37.703	2.055e-117	3943000	5349300	8187000	1506600	2004500	6177800	1793000	5693800	3775700	5957600			+
Ubiquilin-1	Ubqln1	>sp|Q8R317|UBQL1_MOUSE Ubiquilin-1 OS=Mus musculus GN=Ubqln1 PE=1 SV=1;>sp|Q8R317-2|UBQL1_MOUSE Isoform 2 of Ubiquilin-1 OS=Mus musculus GN=Ubqln1	Q8R317;Q8R317-2	2	11	30.9	61.976	3.0286e-292	8142900	4319000	7767200	2314600	4851000	4200500	1208600	7681700	5272200	9268700			+
Paraspeckle component 1	Pspc1	>sp|Q8R326-2|PSPC1_MOUSE Isoform 2 of Paraspeckle component 1 OS=Mus musculus GN=Pspc1;>sp|Q8R326|PSPC1_MOUSE Paraspeckle component 1 OS=Mus musculus GN=Pspc1 PE=1 SV=1	Q8R326-2;Q8R326;F7D909	3	9	26.6	53.022	1.9138e-58	3305000	6112200	5627200	3144200	3068800	3290100	1422800	6198700	5612100	5729300			+
COP9 signalosome complex subunit 8	Cops8	>sp|Q8VBV7|CSN8_MOUSE COP9 signalosome complex subunit 8 OS=Mus musculus GN=Cops8 PE=1 SV=1	Q8VBV7	1	10	87.1	23.255	2.2259e-180	21397000	12304000	19549000	12937000	12693000	13937000	8827200	18438000	32382000	19742000			+
ATP-dependent RNA helicase DDX39A	Ddx39a;Ddx39	>sp|Q8VDW0|DX39A_MOUSE ATP-dependent RNA helicase DDX39A OS=Mus musculus GN=Ddx39a PE=2 SV=1;>tr|Q3UAF1|Q3UAF1_MOUSE Protein Ddx39 OS=Mus musculus GN=Ddx39 PE=2 SV=1	Q8VDW0;Q3UAF1;Q8VDW0-2;D6RHT5	4	16	38.9	49.067	4.3217e-122	940560	954000	1582500	954350	1001900	734290	920210	3550700	1344600	911310			+
RNA-binding protein 39	Rbm39	>sp|Q8VH51-2|RBM39_MOUSE Isoform 2 of RNA-binding protein 39 OS=Mus musculus GN=Rbm39;>sp|Q8VH51|RBM39_MOUSE RNA-binding protein 39 OS=Mus musculus GN=Rbm39 PE=1 SV=2;>sp|Q8VH51-3|RBM39_MOUSE Isoform 3 of RNA-binding protein 39 OS=Mus musculus GN=Rbm39;>tr	Q8VH51-2;Q8VH51;Q8VH51-3;E9Q8F0;F7AA45;B7ZD61;B7ZD63;B7ZD64;E9PZF9;D6RCZ8;E9Q999;D6RJ85	12	12	29.4	58.683	2.0459e-156	4566100	2773800	9044300	2607500	3701500	3589100	2812800	3604100	4067400	6701700			+
Importin-4	Ipo4	>sp|Q8VI75|IPO4_MOUSE Importin-4 OS=Mus musculus GN=Ipo4 PE=1 SV=1;>tr|Q5U4C5|Q5U4C5_MOUSE Importin-4 OS=Mus musculus GN=Ipo4 PE=2 SV=1	Q8VI75;Q5U4C5;D6RES6	3	15	15.2	119.27	1.5938e-68	1823300	2195400	1635400	581050	676150	736130	1315900	3294700	1101200	2157200			+
Brain acid soluble protein 1	Basp1	>sp|Q91XV3|BASP1_MOUSE Brain acid soluble protein 1 OS=Mus musculus GN=Basp1 PE=1 SV=3	Q91XV3	1	16	85.8	22.086	3.5992e-261	3407100	5277700	3557200	2558200	698190	1835100	809840	2284900	9773100	3419600			+
UTP--glucose-1-phosphate uridylyltransferase	Ugp2	>sp|Q91ZJ5|UGPA_MOUSE UTP--glucose-1-phosphate uridylyltransferase OS=Mus musculus GN=Ugp2 PE=2 SV=3	Q91ZJ5	1	27	60	56.979	0	113730000	95397000	115460000	61084000	70227000	50127000	71316000	94995000	191510000	94749000			+
SWI/SNF-related matrix-associated actin-dependent regulator of chromatin subfamily A member 5	Smarca5	>sp|Q91ZW3|SMCA5_MOUSE SWI/SNF-related matrix-associated actin-dependent regulator of chromatin subfamily A member 5 OS=Mus musculus GN=Smarca5 PE=1 SV=1	Q91ZW3;REV__F6Z1R4;REV__E9Q434;Q8BS67	4	45	41	121.63	0	7849400	4207000	8961600	3040200	3946200	4039200	4742800	14371000	6553600	8395700			+
Poly [ADP-ribose] polymerase 1	Parp1	>tr|Q921K2|Q921K2_MOUSE Poly (ADP-ribose) polymerase family, member 1 OS=Mus musculus GN=Parp1 PE=2 SV=1;>sp|P11103|PARP1_MOUSE Poly [ADP-ribose] polymerase 1 OS=Mus musculus GN=Parp1 PE=1 SV=3;>sp|P11103-2|PARP1_MOUSE Isoform 2 of Poly [ADP-ribose] polyme	Q921K2;P11103;P11103-2	3	26	36.4	112.72	3.581e-145	5961600	2568600	3954900	3706300	1901700	1718700	3119900	10487000	4678500	7520800			+
UBX domain-containing protein 1	Ubxn1	>sp|Q922Y1|UBXN1_MOUSE UBX domain-containing protein 1 OS=Mus musculus GN=Ubxn1 PE=1 SV=1	Q922Y1	1	7	33.7	33.572	7.8438e-68	540740	540370	1276700	401060	590160	609690	407970	1648100	828980	1142200			+
Serine/threonine-protein kinase 24;Serine/threonine-protein kinase 24 35 kDa subunit;Serine/threonine-protein kinase 24 12 kDa subunit	Stk24	>sp|Q99KH8|STK24_MOUSE Serine/threonine-protein kinase 24 OS=Mus musculus GN=Stk24 PE=1 SV=1	Q99KH8;A2AD84;Q99JT2;D3Z359;Q9Z2W1	5	11	37.1	47.953	1.6059e-148	1909700	1774300	2862600	1227200	1394300	1793700	1211400	4015900	1802100	1858500			+
ATP-binding cassette sub-family F member 2	Abcf2	>sp|Q99LE6|ABCF2_MOUSE ATP-binding cassette sub-family F member 2 OS=Mus musculus GN=Abcf2 PE=2 SV=1	Q99LE6	1	19	34.4	71.781	3.7145e-60	3103500	2603000	2325600	1383500	2559700	4625100	1328700	3716900	1998500	3494500			+
Protein dpy-30 homolog	Dpy30	>sp|Q99LT0|DPY30_MOUSE Protein dpy-30 homolog OS=Mus musculus GN=Dpy30 PE=2 SV=1	Q99LT0	1	6	87.9	11.213	3.3243e-165	17189000	13234000	11061000	1343700	973440	499210	2682000	5630400	6545400	10076000			+
RNA-binding protein with serine-rich domain 1	Rnps1	>sp|Q99M28-2|RNPS1_MOUSE Isoform 2 of RNA-binding protein with serine-rich domain 1 OS=Mus musculus GN=Rnps1;>sp|Q99M28|RNPS1_MOUSE RNA-binding protein with serine-rich domain 1 OS=Mus musculus GN=Rnps1 PE=2 SV=1;>tr|E9PVX3|E9PVX3_MOUSE RNA-binding protein	Q99M28-2;Q99M28;E9PVX3	3	6	26.6	31.709	2.8633e-126	1111000	1353900	915200	499460	587190	1242800	601070	2260700	1424800	1535500			+
Nuclear pore complex protein Nup155	Nup155	>sp|Q99P88|NU155_MOUSE Nuclear pore complex protein Nup155 OS=Mus musculus GN=Nup155 PE=2 SV=1;>tr|Q6ZQ45|Q6ZQ45_MOUSE MKIAA0791 protein (Fragment) OS=Mus musculus GN=Nup155 PE=2 SV=1	Q99P88;Q6ZQ45	2	26	30.1	155.12	0	2328900	1798900	4802400	1424100	2071100	2547700	1922600	5641000	2474600	3799800			+
Pre-mRNA-processing-splicing factor 8	Prpf8	>sp|Q99PV0|PRP8_MOUSE Pre-mRNA-processing-splicing factor 8 OS=Mus musculus GN=Prpf8 PE=1 SV=2	Q99PV0;B7ZC27;E9Q3K7	3	91	48.1	273.61	0	11990000	9340900	11408000	7285700	8456800	8822700	7278600	17104000	13578000	10668000			+
Ragulator complex protein LAMTOR1	Lamtor1	>sp|Q9CQ22|LTOR1_MOUSE Ragulator complex protein LAMTOR1 OS=Mus musculus GN=Lamtor1 PE=1 SV=1	Q9CQ22	1	8	65.2	17.749	6.5611e-94	9008300	11429000	10658000	5642500	7781300	7103600	6220900	11941000	10883000	10193000			+
Vacuolar protein-sorting-associated protein 25	Vps25	>sp|Q9CQ80|VPS25_MOUSE Vacuolar protein-sorting-associated protein 25 OS=Mus musculus GN=Vps25 PE=2 SV=1;>tr|A8XY17|A8XY17_MOUSE Vacuolar protein sorting 25 (Yeast) OS=Mus musculus GN=Vps25 PE=4 SV=1;>tr|A2A4J8|A2A4J8_MOUSE Vacuolar protein sorting 25 (Yea	Q9CQ80;A8XY17;A2A4J8;Q9CQ80-2;A2A4K0;E9PXS9	6	10	65.9	20.747	1.3591e-135	15011000	7725000	10078000	4058900	6387700	8077300	7349100	11731000	8043800	12953000			+
Mitochondrial fission 1 protein	Fis1	>sp|Q9CQ92|FIS1_MOUSE Mitochondrial fission 1 protein OS=Mus musculus GN=Fis1 PE=1 SV=1;>tr|G3X9U9|G3X9U9_MOUSE Fission 1 (Mitochondrial outer membrane) homolog (Yeast), isoform CRA_c OS=Mus musculus GN=Fis1 PE=4 SV=1	Q9CQ92;G3X9U9;D3YZ32	3	9	59.9	17.008	2.6131e-221	35688000	52711000	44721000	24868000	32483000	29691000	35070000	53570000	55376000	54823000			+
Cytochrome b5 type B	Cyb5b	>sp|Q9CQX2|CYB5B_MOUSE Cytochrome b5 type B OS=Mus musculus GN=Cyb5b PE=1 SV=1	Q9CQX2	1	8	66.4	16.318	4.1145e-78	69544000	45355000	66474000	45803000	47124000	50675000	33260000	71563000	70209000	66803000			+
Vacuolar protein sorting-associated protein VTA1 homolog	Vta1	>sp|Q9CR26|VTA1_MOUSE Vacuolar protein sorting-associated protein VTA1 homolog OS=Mus musculus GN=Vta1 PE=1 SV=1;>tr|E9Q194|E9Q194_MOUSE Vacuolar protein sorting-associated protein VTA1 homolog OS=Mus musculus GN=Vta1 PE=4 SV=1;>tr|F6W5Q8|F6W5Q8_MOUSE Vacu	Q9CR26;E9Q194;F6W5Q8;F8WJC2	4	6	27.5	33.913	1.443e-196	3248300	4676500	9419100	1374100	3401200	3910700	3385000	9561400	5723500	8358800			+
Regulation of nuclear pre-mRNA domain-containing protein 1B	Rprd1b	>sp|Q9CSU0|RPR1B_MOUSE Regulation of nuclear pre-mRNA domain-containing protein 1B OS=Mus musculus GN=Rprd1b PE=1 SV=2;>sp|Q9CSU0-2|RPR1B_MOUSE Isoform 2 of Regulation of nuclear pre-mRNA domain-containing protein 1B OS=Mus musculus GN=Rprd1b;>sp|Q9CSU0-3|	Q9CSU0;Q9CSU0-2;Q9CSU0-3;F6YB25;F7DAY5	5	12	49.1	36.883	3.736e-262	74181000	51289000	77998000	42388000	37232000	42555000	42148000	86428000	67410000	51104000			+
Structural maintenance of chromosomes protein 1A	Smc1a	>sp|Q9CU62|SMC1A_MOUSE Structural maintenance of chromosomes protein 1A OS=Mus musculus GN=Smc1a PE=1 SV=4	Q9CU62	1	56	48.1	143.23	0	16512000	16678000	18416000	11408000	11215000	19520000	13624000	24700000	18336000	18043000			+
Calcyclin-binding protein	Cacybp	>sp|Q9CXW3|CYBP_MOUSE Calcyclin-binding protein OS=Mus musculus GN=Cacybp PE=1 SV=1	Q9CXW3	1	14	69.9	26.51	1.5408e-160	3107800	5247200	15636000	2144100	2612100	4305400	3180100	13792000	16855000	9207100			+
COP9 signalosome complex subunit 7a	Cops7a	>sp|Q9CZ04|CSN7A_MOUSE COP9 signalosome complex subunit 7a OS=Mus musculus GN=Cops7a PE=1 SV=2;>sp|Q9CZ04-2|CSN7A_MOUSE Isoform 2 of COP9 signalosome complex subunit 7a OS=Mus musculus GN=Cops7a;>tr|D3Z440|D3Z440_MOUSE COP9 signalosome complex subunit 7a (	Q9CZ04;Q9CZ04-2;D3Z440;D3YVI6;D3Z0S0	5	13	57.8	30.224	4.0575e-299	7963300	5877700	6397500	4823400	6698400	4683800	4381800	13606000	12129000	13257000			+
Superkiller viralicidic activity 2-like 2	Skiv2l2	>sp|Q9CZU3|SK2L2_MOUSE Superkiller viralicidic activity 2-like 2 OS=Mus musculus GN=Skiv2l2 PE=2 SV=1	Q9CZU3	1	22	30.8	117.64	1.896e-232	5426500	5163100	4768900	1995900	1612900	1463100	1687600	6603700	4110500	2927500			+
40S ribosomal protein S19	Rps19	>sp|Q9CZX8|RS19_MOUSE 40S ribosomal protein S19 OS=Mus musculus GN=Rps19 PE=1 SV=3;>tr|F8VQH5|F8VQH5_MOUSE Uncharacterized protein OS=Mus musculus GN=Rps19-ps4 PE=4 SV=1;>tr|D3Z722|D3Z722_MOUSE 40S ribosomal protein S19 OS=Mus musculus GN=Rps19 PE=4 SV=1;>	Q9CZX8;F8VQH5;D3Z722;D3Z5R8;D3YUG3;F6Q5Z8;D3YUT3;F8VQL3	8	18	72.4	16.085	4.3913e-246	93973000	125330000	120370000	79790000	77921000	105290000	87154000	148920000	104020000	113860000			+
SAP domain-containing ribonucleoprotein	Sarnp	>sp|Q9D1J3|SARNP_MOUSE SAP domain-containing ribonucleoprotein OS=Mus musculus GN=Sarnp PE=1 SV=3	Q9D1J3	1	9	43.3	23.532	7.9777e-103	9521700	5832600	15225000	4962300	6433500	7892600	7373200	19368000	10041000	8524800			+
Nucleolar protein 3	Nol3	>sp|Q9D1X0|NOL3_MOUSE Nucleolar protein 3 OS=Mus musculus GN=Nol3 PE=1 SV=1	Q9D1X0	1	7	49.1	24.567	5.2654e-60	1869700	3146200	2079200	836350	1101100	1037500	1372600	3814700	8559900	4105400			+
Cytochrome c oxidase assembly protein 3 homolog, mitochondrial	Coa3	>sp|Q9D2R6|CCD56_MOUSE Coiled-coil domain-containing protein 56 OS=Mus musculus GN=Ccdc56 PE=2 SV=1;>tr|E9Q6W2|E9Q6W2_MOUSE Coiled-coil domain-containing protein 56 OS=Mus musculus GN=Ccdc56 PE=4 SV=1	Q9D2R6;E9Q6W2	2	5	46.3	11.987	4.3424e-16	4403000	10070000	8440600	2628400	2910900	2725800	2012800	8803900	12288000	10594000			+
Peptidyl-prolyl cis-trans isomerase H	Ppih	>sp|Q9D868-2|PPIH_MOUSE Isoform 2 of Peptidyl-prolyl cis-trans isomerase H OS=Mus musculus GN=Ppih;>tr|A2BGI8|A2BGI8_MOUSE Peptidyl-prolyl cis-trans isomerase (Fragment) OS=Mus musculus GN=Ppih PE=3 SV=1;>tr|A2BGI9|A2BGI9_MOUSE Peptidyl-prolyl cis-trans is	Q9D868-2;A2BGI8;A2BGI9;Q9D868	4	10	65	19.208	4.9125e-55	6683200	3699100	5866900	3635800	3780100	7224200	1692500	6725400	4957000	5274300			+
Charged multivesicular body protein 4b	Chmp4b	>sp|Q9D8B3|CHM4B_MOUSE Charged multivesicular body protein 4b OS=Mus musculus GN=Chmp4b PE=2 SV=2	Q9D8B3	1	7	39.7	24.936	9.2809e-208	5331200	5708500	5442700	1614600	1435000	2198100	2298700	8276800	9135200	5239400			+
39S ribosomal protein L12, mitochondrial	Mrpl12	>sp|Q9DB15|RM12_MOUSE 39S ribosomal protein L12, mitochondrial OS=Mus musculus GN=Mrpl12 PE=1 SV=2	Q9DB15	1	9	56.7	21.708	2.8144e-91	11290000	12242000	9963500	1852400	1919500	2630200	1550600	8867500	9334500	7852400			+
Mitochondrial-processing peptidase subunit alpha	Pmpca	>sp|Q9DC61|MPPA_MOUSE Mitochondrial-processing peptidase subunit alpha OS=Mus musculus GN=Pmpca PE=1 SV=1;>tr|A2AIW9|A2AIW9_MOUSE Mitochondrial-processing peptidase subunit alpha OS=Mus musculus GN=Pmpca PE=3 SV=1	Q9DC61;A2AIW9	2	9	23.7	58.278	1.4406e-70	2698600	3636400	2292400	1846300	690490	2322500	1951200	4767600	5247900	3812500			+
Pyrroline-5-carboxylate reductase 3	Pycrl	>sp|Q9DCC4|P5CR3_MOUSE Pyrroline-5-carboxylate reductase 3 OS=Mus musculus GN=Pycrl PE=2 SV=2	Q9DCC4	1	7	35.8	28.721	1.1603e-37	6046800	5091700	4697700	4365900	1780200	2242300	3224700	8252800	7609100	6514500			+
tRNA methyltransferase 112 homolog	Trmt112	>sp|Q9DCG9|TR112_MOUSE tRNA methyltransferase 112 homolog OS=Mus musculus GN=Trmt112 PE=2 SV=1;>tr|Q8VCR4|Q8VCR4_MOUSE 0610038D11Rik protein OS=Mus musculus GN=Trmt112 PE=2 SV=1	Q9DCG9;Q8VCR4	2	4	36.8	14.141	1.1262e-18	6620300	3875100	5741500	1352400	2557700	2385800	1748200	5812600	5695600	4815700			+
Electron transfer flavoprotein subunit beta	Etfb	>sp|Q9DCW4|ETFB_MOUSE Electron transfer flavoprotein subunit beta OS=Mus musculus GN=Etfb PE=1 SV=3	Q9DCW4	1	19	76.1	27.623	0	182360000	206890000	182340000	114510000	136080000	123290000	145290000	171720000	221850000	157890000			+
ADP-sugar pyrophosphatase	Nudt5	>sp|Q9JKX6|NUDT5_MOUSE ADP-sugar pyrophosphatase OS=Mus musculus GN=Nudt5 PE=1 SV=1	Q9JKX6;A2ATT5	2	8	41.3	23.984	1.5407e-59	2306100	1675300	2538500	977260	1222900	1923300	1843900	2279700	2454700	2473800			+
Cell differentiation protein RCD1 homolog	Rqcd1	>sp|Q9JKY0|RCD1_MOUSE Cell differentiation protein RCD1 homolog OS=Mus musculus GN=Rqcd1 PE=1 SV=1	Q9JKY0	1	9	33.8	33.601	2.9967e-93	989090	612720	1104300	827730	368380	617900	478980	2153000	1444900	2235900			+
Actin-related protein 2/3 complex subunit 3	Arpc3	>sp|Q9JM76|ARPC3_MOUSE Actin-related protein 2/3 complex subunit 3 OS=Mus musculus GN=Arpc3 PE=1 SV=3;>tr|H7BWZ3|H7BWZ3_MOUSE Actin-related protein 2/3 complex subunit 3 OS=Mus musculus GN=Arpc3 PE=4 SV=1;>tr|D3Z2F7|D3Z2F7_MOUSE Actin-related protein 2/3 c	Q9JM76;H7BWZ3;D3Z2F7;D3Z2F8	4	13	62.9	20.524	1.0584e-197	46425000	36279000	73068000	37545000	40543000	57046000	48201000	50387000	48331000	62901000			+
Peptidyl-prolyl cis-trans isomerase NIMA-interacting 1	Pin1	>sp|Q9QUR7|PIN1_MOUSE Peptidyl-prolyl cis-trans isomerase NIMA-interacting 1 OS=Mus musculus GN=Pin1 PE=1 SV=1	Q9QUR7	1	9	72.7	18.37	1.8602e-224	6382400	5473600	9330800	3229900	4483000	5076300	5361900	8226800	8297300	4216300			+
Mitochondrial dicarboxylate carrier	Slc25a10	>sp|Q9QZD8|DIC_MOUSE Mitochondrial dicarboxylate carrier OS=Mus musculus GN=Slc25a10 PE=2 SV=2	Q9QZD8	1	12	48.8	31.715	0	13277000	16843000	12084000	21626000	5741100	10960000	4814900	22307000	30200000	21505000			+
Core histone macro-H2A.1	H2afy	>sp|Q9QZQ8|H2AY_MOUSE Core histone macro-H2A.1 OS=Mus musculus GN=H2afy PE=1 SV=3;>sp|Q9QZQ8-2|H2AY_MOUSE Isoform 1 of Core histone macro-H2A.1 OS=Mus musculus GN=H2afy	Q9QZQ8;Q9QZQ8-2	2	20	69.1	39.735	0	76559000	86020000	96817000	74510000	59987000	83267000	50349000	137680000	108040000	131910000			+
Pre-mRNA-processing factor 40 homolog A	Prpf40a	>sp|Q9R1C7-2|PR40A_MOUSE Isoform 2 of Pre-mRNA-processing factor 40 homolog A OS=Mus musculus GN=Prpf40a;>sp|Q9R1C7|PR40A_MOUSE Pre-mRNA-processing factor 40 homolog A OS=Mus musculus GN=Prpf40a PE=1 SV=1	Q9R1C7-2;Q9R1C7;A2AQW6	3	17	17.9	103.96	9.3422e-156	1349100	1149000	1279200	594640	432990	767540	774160	1998700	1171000	884050			+
Proteasome subunit alpha type-4;Proteasome subunit alpha type	Psma4	>sp|Q9R1P0|PSA4_MOUSE Proteasome subunit alpha type-4 OS=Mus musculus GN=Psma4 PE=1 SV=1;>tr|E9PW69|E9PW69_MOUSE Proteasome subunit alpha type (Fragment) OS=Mus musculus GN=Psma4 PE=3 SV=1	Q9R1P0;E9PW69;E9Q0X0	3	15	75.1	29.47	8.0067e-255	67048000	44540000	51160000	43436000	37853000	54803000	35718000	70804000	48584000	66410000			+
Heme-binding protein 1	Hebp1	>sp|Q9R257|HEBP1_MOUSE Heme-binding protein 1 OS=Mus musculus GN=Hebp1 PE=1 SV=1;>tr|E9QKH1|E9QKH1_MOUSE Heme-binding protein 1 OS=Mus musculus GN=Hebp1 PE=4 SV=1	Q9R257;E9QKH1	2	12	81.6	21.053	1.5029e-131	19330000	18186000	20336000	12768000	11760000	9794700	11293000	50882000	35469000	24920000			+
RuvB-like 2	Ruvbl2	>sp|Q9WTM5|RUVB2_MOUSE RuvB-like 2 OS=Mus musculus GN=Ruvbl2 PE=2 SV=3	Q9WTM5;D3YXQ8	2	21	48.6	51.112	0	8861300	9911200	13736000	9451400	6693300	11004000	7182600	14182000	9685400	12001000			+
Phenylalanine--tRNA ligase beta subunit	Farsb	>sp|Q9WUA2|SYFB_MOUSE Phenylalanine--tRNA ligase beta subunit OS=Mus musculus GN=Farsb PE=2 SV=2;>tr|E9PXM4|E9PXM4_MOUSE Phenylalanine--tRNA ligase beta subunit OS=Mus musculus GN=Farsb PE=4 SV=1	Q9WUA2;E9PXM4	2	20	40.4	65.696	1.4875e-132	7249700	4052600	11206000	4159900	7085700	8288500	3208200	14001000	11005000	11041000			+
Coronin-1C	Coro1c	>sp|Q9WUM4|COR1C_MOUSE Coronin-1C OS=Mus musculus GN=Coro1c PE=1 SV=2	Q9WUM4;E9PX03;E9PZJ0;E9PVJ1	4	20	45.4	53.12	1.4955e-247	31691000	30577000	35594000	24088000	21349000	41753000	20220000	30699000	28759000	36788000			+
Vesicle-associated membrane protein-associated protein A	Vapa	>sp|Q9WV55|VAPA_MOUSE Vesicle-associated membrane protein-associated protein A OS=Mus musculus GN=Vapa PE=1 SV=2	Q9WV55	1	12	45.8	27.855	1.1009e-74	28046000	28307000	38145000	18648000	16030000	19869000	11436000	34145000	37807000	32085000			+
Mitochondrial import inner membrane translocase subunit Tim8 A	Timm8a1	>sp|Q9WVA2|TIM8A_MOUSE Mitochondrial import inner membrane translocase subunit Tim8 A OS=Mus musculus GN=Timm8a1 PE=1 SV=1	Q9WVA2;Q4FZG7	2	5	60.8	11.042	1.3119e-78	5149400	4450500	17520000	3040300	2900200	1845400	2505400	8773900	12275000	11620000			+
Transgelin-2	Tagln2	>sp|Q9WVA4|TAGL2_MOUSE Transgelin-2 OS=Mus musculus GN=Tagln2 PE=1 SV=4	Q9WVA4	1	24	91	22.395	0	152020000	127460000	182600000	77954000	145370000	137630000	119280000	253870000	186700000	178770000			+
EH domain-containing protein 1	Ehd1	>sp|Q9WVK4|EHD1_MOUSE EH domain-containing protein 1 OS=Mus musculus GN=Ehd1 PE=1 SV=1;>tr|F6YBI4|F6YBI4_MOUSE EH domain-containing protein 1 OS=Mus musculus GN=Ehd1 PE=4 SV=1;>tr|F6Y7R7|F6Y7R7_MOUSE EH domain-containing protein 1 OS=Mus musculus GN=Ehd1 P	Q9WVK4;F6YBI4;F6Y7R7	3	36	71.2	60.602	8.7175e-292	11499000	11263000	15081000	11252000	9204900	13199000	8013000	12356000	10278000	13688000			+
PDZ domain-containing protein GIPC1	Gipc1	>sp|Q9Z0G0|GIPC1_MOUSE PDZ domain-containing protein GIPC1 OS=Mus musculus GN=Gipc1 PE=1 SV=1	Q9Z0G0;Q8R5M0	2	7	25.8	36.129	1.5724e-44	1737500	1596100	1996700	858350	943790	1803100	1413600	2262100	1198300	1596200			+
Eukaryotic translation initiation factor 2 subunit 3, X-linked	Eif2s3x	>sp|Q9Z0N1|IF2G_MOUSE Eukaryotic translation initiation factor 2 subunit 3, X-linked OS=Mus musculus GN=Eif2s3x PE=1 SV=2;>tr|A2AAW9|A2AAW9_MOUSE Eukaryotic translation initiation factor 2, subunit 3, structural gene X-linked OS=Mus musculus GN=Eif2s3x PE=	Q9Z0N1;A2AAW9	2	20	53.6	51.065	1.9987e-270	13155000	16087000	25236000	12651000	8244400	17715000	13435000	32036000	18357000	24054000			+
Tight junction protein ZO-2	Tjp2	>sp|Q9Z0U1|ZO2_MOUSE Tight junction protein ZO-2 OS=Mus musculus GN=Tjp2 PE=1 SV=2	Q9Z0U1	1	21	23.4	131.28	8.531e-158	1995200	1070900	2616500	392430	1178000	774340	752780	2437000	2097700	930450			+
Chloride intracellular channel protein 1	Clic1	>sp|Q9Z1Q5|CLIC1_MOUSE Chloride intracellular channel protein 1 OS=Mus musculus GN=Clic1 PE=1 SV=3	Q9Z1Q5	1	18	79.7	27.013	0	151380000	133760000	151910000	100660000	81383000	133170000	78854000	182180000	205840000	162290000			+
Serine-threonine kinase receptor-associated protein	Strap	>sp|Q9Z1Z2|STRAP_MOUSE Serine-threonine kinase receptor-associated protein OS=Mus musculus GN=Strap PE=1 SV=2	Q9Z1Z2	1	18	62.6	38.442	3.1734e-301	10947000	7623400	9976400	4410000	6885600	8027800	5877700	12862000	7674100	9952800			+
Ubiquitin-like modifier-activating enzyme 1	Uba1	>sp|Q02053|UBA1_MOUSE Ubiquitin-like modifier-activating enzyme 1 OS=Mus musculus GN=Uba1 PE=1 SV=1	Q02053	1	57	62.1	117.81	0	201200000	157010000	173710000	125390000	178610000	190640000	139360000	265770000	195000000	136250000			+
Proteasome subunit beta type-6	Psmb6	>sp|Q60692|PSB6_MOUSE Proteasome subunit beta type-6 OS=Mus musculus GN=Psmb6 PE=1 SV=3	Q60692	1	7	39.9	25.378	2.8699e-60	57707000	35587000	42725000	33105000	43655000	41440000	33364000	43548000	49717000	40080000			+
V-type proton ATPase subunit G 1	Atp6v1g1	>sp|Q9CR51|VATG1_MOUSE V-type proton ATPase subunit G 1 OS=Mus musculus GN=Atp6v1g1 PE=2 SV=3	Q9CR51	1	8	45.8	13.724	4.6854e-293	24867000	19895000	18974000	6634700	8824000	11229000	6149300	12046000	9614500	15885000			+
Enoyl-CoA delta isomerase 2, mitochondrial	Eci2	>sp|Q9WUR2-2|ECI2_MOUSE Isoform 2 of Enoyl-CoA delta isomerase 2, mitochondrial OS=Mus musculus GN=Eci2;>tr|Q3TCD4|Q3TCD4_MOUSE Enoyl-CoA delta isomerase 2, mitochondrial OS=Mus musculus GN=Eci2 PE=2 SV=1;>sp|Q9WUR2|ECI2_MOUSE Enoyl-CoA delta isomerase 2,	Q9WUR2-2;Q3TCD4;Q9WUR2;E9PYC6;E9Q858;E9PUY9;E9PYA9;E9PVM6;E9Q7A8;E9PY42;Q78JN3	11	9	31.6	39.503	2.7553e-138	6304200	7460600	9957600	8085100	7724900	8421900	4896400	11273000	9472400	7172200			+
NAD-dependent malic enzyme, mitochondrial	Me2	>sp|Q99KE1|MAOM_MOUSE NAD-dependent malic enzyme, mitochondrial OS=Mus musculus GN=Me2 PE=2 SV=1	Q99KE1	1	4	11.9	65.798	2.5034e-57	1000600	1158900	1488100	1213600	880570	1006700	977730	1146400	1797400	2920800			+
Ubiquitin carboxyl-terminal hydrolase 10	Usp10	>sp|P52479|UBP10_MOUSE Ubiquitin carboxyl-terminal hydrolase 10 OS=Mus musculus GN=Usp10 PE=1 SV=3;>sp|P52479-2|UBP10_MOUSE Isoform 2 of Ubiquitin carboxyl-terminal hydrolase 10 OS=Mus musculus GN=Usp10	P52479;P52479-2;G3X9U6	3	13	26.8	87.021	3.2171e-72	1293700	1829100	1428900	1343900	1558400	1153900	768700	2841700	1206600	1985700			+
RNA-binding protein FUS	Fus	>tr|Q8CFQ9|Q8CFQ9_MOUSE Fusion, derived from t(12;16) malignant liposarcoma (Human) OS=Mus musculus GN=Fus PE=2 SV=1;>sp|P56959|FUS_MOUSE RNA-binding protein FUS OS=Mus musculus GN=Fus PE=2 SV=1;>tr|G3UXT7|G3UXT7_MOUSE RNA-binding protein FUS (Fragment) OS	Q8CFQ9;P56959;G3UXT7;G3UZD2;Q91VQ2	5	13	24.4	52.601	4.8103e-185	25162000	16242000	27619000	16757000	19500000	17087000	11451000	24105000	17874000	23078000			+
DNA replication licensing factor MCM2	Mcm2	>sp|P97310|MCM2_MOUSE DNA replication licensing factor MCM2 OS=Mus musculus GN=Mcm2 PE=1 SV=3	P97310	1	31	45.1	102.08	0	598540	1009200	1487500	732550	786950	701240	525630	2561600	636180	1213700			+
General transcription factor II-I	Gtf2i	>tr|Q3UHU8|Q3UHU8_MOUSE General transcription factor II-I OS=Mus musculus GN=Gtf2i PE=2 SV=1;>tr|G3UYD0|G3UYD0_MOUSE General transcription factor II-I OS=Mus musculus GN=Gtf2i PE=4 SV=1;>sp|Q9ESZ8-5|GTF2I_MOUSE Isoform 5 of General transcription factor II-	Q3UHU8;G3UYD0;Q9ESZ8-5;Q9ESZ8-4;Q9ESZ8-3;Q9ESZ8-6;Q9ESZ8-2;Q9ESZ8;G3UYJ6;G3UX27;G3UWV2;G3UYD7;G3UZU4;Q99NI3;G3UY14	15	30	36.9	108.35	1.3523e-172	1188200	501010	1287200	572310	913800	833680	343140	3719200	591250	1405300			+
Regulator of chromosome condensation	Rcc1	>sp|Q8VE37|RCC1_MOUSE Regulator of chromosome condensation OS=Mus musculus GN=Rcc1 PE=1 SV=1;>tr|Q6PFB2|Q6PFB2_MOUSE Rcc1 protein OS=Mus musculus GN=Rcc1 PE=2 SV=1	Q8VE37;Q6PFB2;A2CER2	3	11	38.7	44.93	1.5617e-136	4579600	4750000	4899500	4171100	4819400	2336600	3166800	9589800	4728200	4678700			+
		>sp|Q7M6Y3-2|PICA_MOUSE Isoform 2 of Phosphatidylinositol-binding clathrin assembly protein OS=Mus musculus GN=Picalm;>sp|Q7M6Y3-3|PICA_MOUSE Isoform 3 of Phosphatidylinositol-binding clathrin assembly protein OS=Mus musculus GN=Picalm;>sp|Q7M6Y3-5|PICA_MO	Q7M6Y3-2;Q7M6Y3-3;Q7M6Y3-5;Q8BQA2;Q3TWS4;E9Q9A3;E9QQ05;Q61548-3;E9QLK9;Q61548-2;Q61548	11	14	27.1	64.647	6.6566e-167	5412800	7291700	10348000	10096000	6247500	4709700	5337000	12009000	5477000	31654000			+
Desmin	Des	>sp|P31001|DESM_MOUSE Desmin OS=Mus musculus GN=Des PE=1 SV=3	P31001	1	62	85.7	53.497	0	327650000	925160000	1063600000	391540000	246080000	271320000	187100000	459590000	981570000	905430000			+
Cytochrome c oxidase subunit 5B, mitochondrial	Cox5b	>sp|P19536|COX5B_MOUSE Cytochrome c oxidase subunit 5B, mitochondrial OS=Mus musculus GN=Cox5b PE=1 SV=1;>tr|E9PWM0|E9PWM0_MOUSE Cytochrome c oxidase subunit 5B, mitochondrial OS=Mus musculus GN=Cox5b PE=4 SV=1;>tr|Q9D881|Q9D881_MOUSE Cytochrome c oxidase	P19536;E9PWM0;Q9D881	3	8	43	13.813	2.5476e-27	51395000	123030000	48836000	51661000	33935000	25453000	29234000	66673000	61003000	77682000			+
	Cald1	>tr|Q8VCQ8|Q8VCQ8_MOUSE Caldesmon 1 OS=Mus musculus GN=Cald1 PE=2 SV=1;>tr|E9QA16|E9QA16_MOUSE Protein Cald1 OS=Mus musculus GN=Cald1 PE=4 SV=1;>tr|E9Q0M9|E9Q0M9_MOUSE Protein Cald1 OS=Mus musculus GN=Cald1 PE=4 SV=1	Q8VCQ8;E9QA16;E9Q0M9;F6ZAW1;E9Q9F3;F6RGN9	6	26	41.9	60.452	6.6383e-157	8207700	21473000	20248000	12974000	10773000	14626000	4814100	14237000	11667000	36155000			+
Histone H2A;Histone H2A type 2-C;Histone H2A type 2-A	Hist1h2al;Hist2h2ac;Hist2h2aa1	>tr|F8WIX8|F8WIX8_MOUSE Histone H2A OS=Mus musculus GN=Hist1h2al PE=3 SV=1;>sp|Q64523|H2A2C_MOUSE Histone H2A type 2-C OS=Mus musculus GN=Hist2h2ac PE=1 SV=3;>sp|Q6GSS7|H2A2A_MOUSE Histone H2A type 2-A OS=Mus musculus GN=Hist2h2aa1 PE=1 SV=3	F8WIX8;Q64523;Q6GSS7	3	13	66.4	13.607	0	5892200000	4707900000	7012500000	2519700000	4663300000	2203000000	2743000000	5365700000	6618000000	5896700000			+
Heat shock 70 kDa protein 1B	Hspa1b	>sp|P17879|HS71B_MOUSE Heat shock 70 kDa protein 1B OS=Mus musculus GN=Hspa1b PE=1 SV=3	P17879	1	44	69.9	70.175	0	298000000	167600000	395470000	227650000	271340000	245950000	208220000	298650000	289140000	268790000			+
Fumarate hydratase, mitochondrial	Fh	>sp|P97807-2|FUMH_MOUSE Isoform Cytoplasmic of Fumarate hydratase, mitochondrial OS=Mus musculus GN=Fh;>sp|P97807|FUMH_MOUSE Fumarate hydratase, mitochondrial OS=Mus musculus GN=Fh PE=1 SV=3	P97807-2;P97807;H3BKG7	3	29	72.4	50.052	0	96114000	100150000	91772000	80065000	75204000	87143000	57761000	80391000	124300000	108160000			+
RNA-binding protein EWS	Ewsr1	>tr|Q5SUT0|Q5SUT0_MOUSE Ewing sarcoma breakpoint region 1 OS=Mus musculus GN=Ewsr1 PE=2 SV=1;>sp|Q61545|EWS_MOUSE RNA-binding protein EWS OS=Mus musculus GN=Ewsr1 PE=1 SV=2;>tr|Q5SUS9|Q5SUS9_MOUSE Ewing sarcoma breakpoint region 1 OS=Mus musculus GN=Ewsr1	Q5SUT0;Q61545;Q5SUS9;Q5SUS8	4	9	21.8	64.988	6.3249e-122	41855000	24703000	14048000	20452000	15390000	14233000	11989000	44630000	12412000	15938000			+
		>sp|Q60605-2|MYL6_MOUSE Isoform Smooth muscle of Myosin light polypeptide 6 OS=Mus musculus GN=Myl6;>tr|E9QLM0|E9QLM0_MOUSE Protein Gm8894 OS=Mus musculus GN=Gm8894 PE=4 SV=1	Q60605-2;E9QLM0	2	18	96	16.961	0	556440000	546270000	625170000	405260000	590690000	356990000	306110000	602470000	583270000	860040000			+
Leukocyte surface antigen CD47	Cd47	>sp|Q61735|CD47_MOUSE Leukocyte surface antigen CD47 OS=Mus musculus GN=Cd47 PE=1 SV=2;>sp|Q61735-2|CD47_MOUSE Isoform 2 of Leukocyte surface antigen CD47 OS=Mus musculus GN=Cd47	Q61735;Q61735-2	2	2	8.9	33.097	9.411e-122	24719000	17659000	19958000	18144000	15227000	18057000	11086000	18374000	21036000	21094000			+
Secretory carrier-associated membrane protein 1	Scamp1	>sp|Q8K021|SCAM1_MOUSE Secretory carrier-associated membrane protein 1 OS=Mus musculus GN=Scamp1 PE=1 SV=1;>tr|Q3TSA8|Q3TSA8_MOUSE Secretory carrier-associated membrane protein 1 OS=Mus musculus GN=Scamp1 PE=2 SV=1	Q8K021;Q3TSA8;D3YTP4	3	7	34.6	38.028	9.07e-105	9658700	9683600	10585000	10057000	7645200	8226800	6478000	14657000	7151400	9464200			+
Synaptopodin-2	Synpo2	>sp|Q91YE8|SYNP2_MOUSE Synaptopodin-2 OS=Mus musculus GN=Synpo2 PE=1 SV=2;>sp|Q91YE8-2|SYNP2_MOUSE Isoform 2 of Synaptopodin-2 OS=Mus musculus GN=Synpo2;>tr|E9Q1U2|E9Q1U2_MOUSE Synaptopodin-2 OS=Mus musculus GN=Synpo2 PE=4 SV=1	Q91YE8;Q91YE8-2;E9Q1U2	3	31	41.3	116.53	3.0205e-217	18493000	52729000	14628000	23046000	17638000	12764000	11225000	27026000	53568000	29377000			+
Dynactin subunit 2	Dctn2	>sp|Q99KJ8|DCTN2_MOUSE Dynactin subunit 2 OS=Mus musculus GN=Dctn2 PE=1 SV=3	Q99KJ8	1	25	59.7	44.116	0	22047000	17172000	18842000	15454000	23937000	11407000	12488000	29441000	23654000	26056000			+
BAG family molecular chaperone regulator 3	Bag3	>sp|Q9JLV1|BAG3_MOUSE BAG family molecular chaperone regulator 3 OS=Mus musculus GN=Bag3 PE=1 SV=2	Q9JLV1	1	11	25.5	61.859	8.3086e-62	4859000	6154700	2594000	4909900	2946200	2662000	1091000	5729900	10693000	12016000			+
Agrin;Agrin N-terminal 110 kDa subunit;Agrin C-terminal 110 kDa subunit;Agrin C-terminal 90 kDa fragment;Agrin C-terminal 22 kDa fragment	Agrn	>sp|A2ASQ1-3|AGRIN_MOUSE Isoform 3 of Agrin OS=Mus musculus GN=Agrn;>sp|A2ASQ1-2|AGRIN_MOUSE Isoform 2 of Agrin OS=Mus musculus GN=Agrn;>sp|A2ASQ1|AGRIN_MOUSE Agrin OS=Mus musculus GN=Agrn PE=1 SV=1	A2ASQ1-3;A2ASQ1-2;A2ASQ1	3	39	31.2	198.25	2.2716e-292	7964700	2800300	6127500	3756200	3999600	4891800	3703000	5620200	3516200	7351700			+
Protein phosphatase 1 regulatory subunit 12B	Ppp1r12b	>tr|F6UIT9|F6UIT9_MOUSE Protein phosphatase 1 regulatory subunit 12B (Fragment) OS=Mus musculus GN=Ppp1r12b PE=4 SV=1;>sp|Q8BG95|MYPT2_MOUSE Protein phosphatase 1 regulatory subunit 12B OS=Mus musculus GN=Ppp1r12b PE=1 SV=2;>tr|A6H644|A6H644_MOUSE MCG13049	F6UIT9;Q8BG95;A6H644	3	5	14.3	44.973	3.3419e-40	1954700	4967500	10632000	1908900	5178400	3216900	1463800	3931700	8606200	11198000			+
Transformer-2 protein homolog beta	Tra2b	>tr|F8WJG3|F8WJG3_MOUSE Transformer-2 protein homolog beta OS=Mus musculus GN=Tra2b PE=4 SV=1;>sp|P62996|TRA2B_MOUSE Transformer-2 protein homolog beta OS=Mus musculus GN=Tra2b PE=1 SV=1	F8WJG3;P62996	2	9	53.7	21.935	6.9268e-137	9276300	11981000	9636900	5291600	10843000	5431800	4290100	10272000	13516000	13154000			+
Non-specific lipid-transfer protein	Scp2	>sp|P32020|NLTP_MOUSE Non-specific lipid-transfer protein OS=Mus musculus GN=Scp2 PE=1 SV=3;>sp|P32020-2|NLTP_MOUSE Isoform SCP2 of Non-specific lipid-transfer protein OS=Mus musculus GN=Scp2	P32020;P32020-2	2	16	25.4	59.125	1.6586e-120	56862000	101340000	160500000	79718000	56708000	46271000	38619000	80519000	179500000	89583000			+
		>sp|P58774-2|TPM2_MOUSE Isoform 2 of Tropomyosin beta chain OS=Mus musculus GN=Tpm2	P58774-2	1	57	89.1	32.957	0	35217000	26098000	14438000	6777900	15666000	4691700	1947500	18276000	15523000	33468000			+
Calmodulin	Calm1	>sp|P62204|CALM_MOUSE Calmodulin OS=Mus musculus GN=Calm1 PE=1 SV=2;>tr|Q3UKW2|Q3UKW2_MOUSE Calmodulin OS=Mus musculus GN=Calm1 PE=2 SV=1	P62204;Q3UKW2;G3UX57;G3UZ90	4	17	99.3	16.837	0	522660000	585970000	547930000	259160000	479200000	219030000	159420000	545370000	363860000	522370000			+
Pre-B-cell leukemia transcription factor-interacting protein 1	Pbxip1	>sp|Q3TVI8|PBIP1_MOUSE Pre-B-cell leukemia transcription factor-interacting protein 1 OS=Mus musculus GN=Pbxip1 PE=1 SV=2	Q3TVI8;D3Z2F0;D3YUE1;D3YY15	4	22	42.1	81.163	0	9095900	17172000	42958000	18121000	15998000	10412000	15216000	16787000	26671000	35554000			+
Transmembrane protein 109	Tmem109	>sp|Q3UBX0|TM109_MOUSE Transmembrane protein 109 OS=Mus musculus GN=Tmem109 PE=1 SV=2;>tr|D3Z7P2|D3Z7P2_MOUSE Transmembrane protein 109 (Fragment) OS=Mus musculus GN=Tmem109 PE=4 SV=1;>tr|D3Z3Z2|D3Z3Z2_MOUSE Transmembrane protein 109 (Fragment) OS=Mus musc	Q3UBX0;D3Z7P2;D3Z3Z2;D3YX08;D3Z0I8	5	5	16	26.306	3.3335e-48	32774000	42808000	42749000	24734000	18283000	36899000	17378000	25027000	37421000	37402000			+
Eukaryotic translation initiation factor 2A	Eif2a	>sp|Q8BJW6|EIF2A_MOUSE Eukaryotic translation initiation factor 2A OS=Mus musculus GN=Eif2a PE=2 SV=2;>sp|Q8BJW6-2|EIF2A_MOUSE Isoform 2 of Eukaryotic translation initiation factor 2A OS=Mus musculus GN=Eif2a	Q8BJW6;Q8BJW6-2;D3YZZ6;D6RFN2;D6RGA6	5	17	40.3	64.403	1.2007e-110	3283300	3720000	7824600	2581500	3651100	3345400	2054700	7950700	2682000	4313200			+
Protein QIL1	Qil1	>sp|Q8R404|QIL1_MOUSE Protein QIL1 OS=Mus musculus GN=Qil1 PE=2 SV=1	Q8R404	1	8	80.7	13.373	7.0441e-185	17465000	14890000	11113000	9443000	17478000	12727000	10292000	13272000	21088000	18526000			+
	Lgals7	>tr|Q9CRB1|Q9CRB1_MOUSE Galectin-7 OS=Mus musculus GN=Lgals7 PE=2 SV=1;>tr|D3Z141|D3Z141_MOUSE Galectin-7 (Fragment) OS=Mus musculus GN=Lgals7 PE=4 SV=1	Q9CRB1;D3Z141;O54974	3	19	91.2	15.202	0	3832900000	2781800000	3180200000	1287800000	2042300000	2530500000	1829900000	2282500000	2209300000	2605900000			+
Iron-sulfur cluster assembly 2 homolog, mitochondrial	Isca2	>sp|Q9DCB8|ISCA2_MOUSE Iron-sulfur cluster assembly 2 homolog, mitochondrial OS=Mus musculus GN=Isca2 PE=2 SV=2	Q9DCB8	1	4	36.4	16.718	2.3191e-15	2069300	3091700	2309900	1455100	2020100	1301800	836890	1908900	3062500	2376400			+
Septin-5	2015-09-05	>sp|Q9Z2Q6|SEPT5_MOUSE Septin-5 OS=Mus musculus GN=Sept5 PE=1 SV=2;>tr|B7ZNM7|B7ZNM7_MOUSE Sept5 protein OS=Mus musculus GN=Sept5 PE=2 SV=1;>tr|Q52KH2|Q52KH2_MOUSE Sept5 protein (Fragment) OS=Mus musculus GN=Sept5 PE=2 SV=1	Q9Z2Q6;B7ZNM7;Q52KH2;Q5ND13;Q5ND09;P28661-5;P28661-4;P28661-3;P28661-2;P28661	10	8	26.6	42.747	1.4567e-70	3486300	3867800	3632300	3336200	3042900	3671900	2231100	4253100	7668300	4883800			+
	Ces2g	>tr|E9PV38|E9PV38_MOUSE Protein Ces2g OS=Mus musculus GN=Ces2g PE=4 SV=1	E9PV38;Q6PDB7;D3YWM6;Q91WG0;Q149K3;Q8BK48;Q08ED5;Q9D998;E9Q3D0;F6Z9B9;Q8QZR3;Q6AW46	12	14	38.6	62.72	1.0504e-115	505140	1166400	602170	415070	1722300	739020	236330	1090700	1423200	2094800			+
Echinoderm microtubule-associated protein-like 2	Eml2	>tr|E9QK48|E9QK48_MOUSE Echinoderm microtubule-associated protein-like 2 OS=Mus musculus GN=Eml2 PE=4 SV=1;>tr|D3YWS2|D3YWS2_MOUSE Echinoderm microtubule-associated protein-like 2 OS=Mus musculus GN=Eml2 PE=4 SV=1;>sp|Q7TNG5|EMAL2_MOUSE Echinoderm microtub	E9QK48;D3YWS2;Q7TNG5;Q7TNG5-2;D6RGM3	5	12	20	90.791	1.7251e-62	11547000	13107000	19308000	10221000	7045700	11021000	4336600	7439900	14956000	13612000			+
Synaptosomal-associated protein 23;Synaptosomal-associated protein	Snap23	>sp|O09044|SNP23_MOUSE Synaptosomal-associated protein 23 OS=Mus musculus GN=Snap23 PE=1 SV=1;>tr|Q9D3L3|Q9D3L3_MOUSE Synaptosomal-associated protein OS=Mus musculus GN=Snap23 PE=2 SV=1;>tr|B0R030|B0R030_MOUSE Synaptosomal-associated protein (Fragment) OS=	O09044;Q9D3L3;B0R030;B0R029;E9Q8A1;P60879	6	11	63.3	23.261	0	7702600	9534800	14553000	8669500	11807000	5331600	6110300	13473000	9890800	15717000			+
Lipoamide acyltransferase component of branched-chain alpha-keto acid dehydrogenase complex, mitochondrial	Dbt	>sp|P53395|ODB2_MOUSE Lipoamide acyltransferase component of branched-chain alpha-keto acid dehydrogenase complex, mitochondrial OS=Mus musculus GN=Dbt PE=2 SV=2	P53395	1	11	27	53.246	3.1703e-129	3926600	4059300	4917700	8235200	2233100	1984500	1608000	6370500	6221800	3621700			+
Poly(U)-binding-splicing factor PUF60	Puf60	>sp|Q3UEB3-3|PUF60_MOUSE Isoform 3 of Poly(U)-binding-splicing factor PUF60 OS=Mus musculus GN=Puf60;>sp|Q3UEB3-2|PUF60_MOUSE Isoform 2 of Poly(U)-binding-splicing factor PUF60 OS=Mus musculus GN=Puf60;>sp|Q3UEB3|PUF60_MOUSE Poly(U)-binding-splicing factor	Q3UEB3-3;Q3UEB3-2;Q3UEB3	3	18	51.3	54.028	4.9206e-176	3966500	3521100	10846000	2137500	2158000	6921600	2186500	4141200	3715300	3959100			+
Growth factor receptor-bound protein 2	Grb2	>sp|Q60631|GRB2_MOUSE Growth factor receptor-bound protein 2 OS=Mus musculus GN=Grb2 PE=1 SV=1;>tr|B1AT92|B1AT92_MOUSE Growth factor receptor bound protein 2 OS=Mus musculus GN=Grb2 PE=4 SV=1;>sp|Q60631-2|GRB2_MOUSE Isoform 2 of Growth factor receptor-boun	Q60631;B1AT92;Q60631-2;B1AT95	4	12	59.9	25.238	3.17e-178	20253000	20585000	25057000	21009000	21921000	17682000	14761000	22422000	24940000	26143000			+
	Sptbn2	>tr|Q68FG2|Q68FG2_MOUSE Protein Spnb3 OS=Mus musculus GN=Spnb3 PE=2 SV=1	Q68FG2;REV__E9Q974;REV__Q7TMK6;REV__F6SH61;Q69ZT1;REV__Q58A65-6;REV__Q58A65-3;REV__E9QJU2;REV__E9PUD1;REV__Q58A65-4;REV__F8WH31;REV__Q58A65-5;REV__Q58A65-2;REV__H7BX66;REV__E9Q460;REV__Q58A65;REV__H7BX85	17	103	51.1	270.92	0	31313000	20186000	26922000	18131000	18163000	22835000	17667000	30368000	17671000	17353000			+
EH domain-containing protein 4	Ehd4	>sp|Q9EQP2|EHD4_MOUSE EH domain-containing protein 4 OS=Mus musculus GN=Ehd4 PE=1 SV=1	Q9EQP2	1	24	49.5	61.48	0	17303000	18776000	17910000	15954000	12955000	14951000	8053400	13160000	13187000	20790000			+
60S ribosomal protein L7a	Rpl7a;Rpl7a-ps10;Gm5619;Rpl7a-ps3;Rpl7a-ps5;Gm17415;Gm5459	>sp|P12970|RL7A_MOUSE 60S ribosomal protein L7a OS=Mus musculus GN=Rpl7a PE=2 SV=2;>tr|D3Z3R0|D3Z3R0_MOUSE Uncharacterized protein OS=Mus musculus GN=Gm16477 PE=4 SV=1;>tr|F6TJZ4|F6TJZ4_MOUSE Uncharacterized protein (Fragment) OS=Mus musculus GN=Rpl7a PE=4	P12970;D3Z3R0;F6TJZ4;D3YVE6;D3YXT4;D3YU93;F6U2H0;F6YI27;F6ZVW4;F6VBB8;F6TIC7;F7AMA9;F6SSI5	13	22	45.9	29.976	0	83132000	102280000	95458000	47711000	52841000	53524000	61578000	91693000	52052000	88910000			+
Eukaryotic translation initiation factor 3 subunit D	Eif3d	>sp|O70194|EIF3D_MOUSE Eukaryotic translation initiation factor 3 subunit D OS=Mus musculus GN=Eif3d PE=1 SV=2	O70194	1	19	47.3	63.988	7.3698e-302	9954100	7270700	13236000	8471000	9715000	9091800	4610100	9434300	11562000	11361000			+
Isobutyryl-CoA dehydrogenase, mitochondrial	Acad8	>sp|Q9D7B6|ACAD8_MOUSE Isobutyryl-CoA dehydrogenase, mitochondrial OS=Mus musculus GN=Acad8 PE=2 SV=2;>tr|D3YTT4|D3YTT4_MOUSE Isobutyryl-CoA dehydrogenase, mitochondrial OS=Mus musculus GN=Acad8 PE=3 SV=1	Q9D7B6;D3YTT4;D6RDD5	3	9	27.8	45.019	2.1555e-59	4982400	4484100	4830200	4508900	5080600	1664800	2029200	6358800	9154400	4334400			+
	Lmo7	>tr|E9PYP5|E9PYP5_MOUSE Protein Lmo7 OS=Mus musculus GN=Lmo7 PE=4 SV=1;>tr|B7ZN52|B7ZN52_MOUSE Lmo7 protein OS=Mus musculus GN=Lmo7 PE=2 SV=1;>tr|F6TFN2|F6TFN2_MOUSE Protein Lmo7 (Fragment) OS=Mus musculus GN=Lmo7 PE=4 SV=1;>tr|E9PYI7|E9PYI7_MOUSE Protein	E9PYP5;B7ZN52;F6TFN2;E9PYI7;F6VG99;Q3UPW3	6	13	20	130.8	9.2955e-85	3322200	3061800	4613500	2306000	1907600	3677900	1994000	2770300	3102100	3160600			+
Dynamin-1-like protein	Dnm1l	>sp|Q8K1M6-3|DNM1L_MOUSE Isoform 3 of Dynamin-1-like protein OS=Mus musculus GN=Dnm1l;>tr|E9PUD2|E9PUD2_MOUSE Dynamin-1-like protein OS=Mus musculus GN=Dnm1l PE=3 SV=1;>sp|Q8K1M6-2|DNM1L_MOUSE Isoform 2 of Dynamin-1-like protein OS=Mus musculus GN=Dnm1l;>s	Q8K1M6-3;E9PUD2;Q8K1M6-2;Q8K1M6;Q8K1M6-4;Q8K1M6-5	6	29	57.2	78.01	0	13153000	12622000	14290000	11797000	13306000	15208000	8967200	13106000	23989000	18107000			+
Histone H2A type 1-H;Histone H2A type 1-K;Histone H2A type 1-F;Histone H2A type 3;Histone H2A type 1;Histone H2A.J	Hist1h2ah;Hist1h2ak;Hist1h2af;Hist3h2a;Hist1h2ab;H2afj	>sp|Q8CGP6|H2A1H_MOUSE Histone H2A type 1-H OS=Mus musculus GN=Hist1h2ah PE=1 SV=3;>sp|Q8CGP7|H2A1K_MOUSE Histone H2A type 1-K OS=Mus musculus GN=Hist1h2ak PE=1 SV=3;>sp|Q8CGP5|H2A1F_MOUSE Histone H2A type 1-F OS=Mus musculus GN=Hist1h2af PE=1 SV=3;>sp|Q8B	Q8CGP6;Q8CGP7;Q8CGP5;Q8BFU2;P22752;Q8R1M2	6	13	67.2	13.95	0	790180000	280070000	728080000	81972000	229540000	25586000	109140000	571430000	483040000	545160000			+
Heterogeneous nuclear ribonucleoprotein Q	Syncrip	>sp|Q7TMK9-2|HNRPQ_MOUSE Isoform 2 of Heterogeneous nuclear ribonucleoprotein Q OS=Mus musculus GN=Syncrip;>sp|Q7TMK9|HNRPQ_MOUSE Heterogeneous nuclear ribonucleoprotein Q OS=Mus musculus GN=Syncrip PE=1 SV=2;>tr|G3UZI2|G3UZI2_MOUSE Heterogeneous nuclear r	Q7TMK9-2;Q7TMK9;G3UZI2;G3V018;G3UZ48;G3UXJ6;G3UWM1;G3XA76;G3UXU5;G3UY67;G3UYK7	11	33	53.9	62.672	0	54637000	39047000	68589000	38828000	54315000	42362000	25782000	64172000	36154000	46813000			+
Polypyrimidine tract-binding protein 1	Ptbp1	>tr|Q8BGJ5|Q8BGJ5_MOUSE MCG13402, isoform CRA_a OS=Mus musculus GN=Ptbp1 PE=2 SV=1;>tr|Q922I7|Q922I7_MOUSE MCG13402, isoform CRA_c OS=Mus musculus GN=Ptbp1 PE=2 SV=1;>tr|Q8CB58|Q8CB58_MOUSE MCG13402, isoform CRA_d OS=Mus musculus GN=Ptbp1 PE=2 SV=1;>tr|E9Q	Q8BGJ5;Q922I7;Q8CB58;E9Q4L8;P17225;Q8C2R5;E9QMW9;F7DCW4;F7AXP1;E9Q0W3;E9Q279;E9Q3N7	12	26	69.2	56.891	0	36353000	21685000	90509000	37158000	32562000	45012000	33581000	57857000	40450000	54543000			+
	Hnrnpr	>tr|Q8VHM5|Q8VHM5_MOUSE Heterogeneous nuclear ribonucleoprotein R OS=Mus musculus GN=Hnrnpr PE=2 SV=1;>tr|A2AW41|A2AW41_MOUSE Heterogeneous nuclear ribonucleoprotein R (Fragment) OS=Mus musculus GN=Hnrnpr PE=4 SV=1	Q8VHM5;A2AW41;A2AW40	3	30	44	70.887	4.1732e-241	11352000	8953400	7680600	6795300	10957000	7824800	4453500	9396200	9015000	9486000			+
Myosin regulatory light polypeptide 9	Myl9	>sp|Q9CQ19|MYL9_MOUSE Myosin regulatory light polypeptide 9 OS=Mus musculus GN=Myl9 PE=1 SV=3	Q9CQ19	1	11	62.8	19.854	0	53914000	29926000	51356000	32039000	30169000	18987000	3786400	33353000	35290000	41833000			+
Ras-related protein Ral-B	Ralb	>sp|Q9JIW9|RALB_MOUSE Ras-related protein Ral-B OS=Mus musculus GN=Ralb PE=2 SV=1	Q9JIW9;F6QC68	2	9	53.4	23.349	3.4215e-89	17211000	13286000	17064000	16513000	13355000	11361000	8559000	16426000	11975000	14802000			+
Metastasis-associated protein MTA1	Mta1	>tr|F8WHY8|F8WHY8_MOUSE Metastasis-associated protein MTA1 OS=Mus musculus GN=Mta1 PE=4 SV=1;>tr|E9PX23|E9PX23_MOUSE Metastasis-associated protein MTA1 OS=Mus musculus GN=Mta1 PE=4 SV=1;>sp|Q8K4B0|MTA1_MOUSE Metastasis-associated protein MTA1 OS=Mus muscul	F8WHY8;E9PX23;Q8K4B0	3	11	19.5	79.189	4.0265e-193	1440900	815150	1756300	913590	1058200	709410	734710	957460	887190	2003000			+
Enhancer of mRNA-decapping protein 4	Edc4	>tr|G5E896|G5E896_MOUSE Enhancer of mRNA decapping 4, isoform CRA_b OS=Mus musculus GN=Edc4 PE=4 SV=1;>sp|Q3UJB9-2|EDC4_MOUSE Isoform 2 of Enhancer of mRNA-decapping protein 4 OS=Mus musculus GN=Edc4;>sp|Q3UJB9|EDC4_MOUSE Enhancer of mRNA-decapping protein	G5E896;Q3UJB9-2;Q3UJB9;D6RE33;F6ZJ27;F6V5I7	6	26	32.6	152.48	8.62e-172	842830	780850	680930	669700	1002200	1054700	392940	1053100	695160	839940			+
Transgelin	Tagln	>sp|P37804|TAGL_MOUSE Transgelin OS=Mus musculus GN=Tagln PE=1 SV=3	P37804	1	22	84.6	22.576	0	72205000	53460000	75751000	51805000	59029000	76674000	38150000	60159000	53932000	67249000			+
Ras-related protein Rab-10	Rab10	>sp|P61027|RAB10_MOUSE Ras-related protein Rab-10 OS=Mus musculus GN=Rab10 PE=1 SV=1	P61027;D3YUS4	2	14	54.5	22.541	4.8643e-192	77978000	59772000	93083000	79315000	57344000	73198000	53945000	67939000	66522000	92922000			+
LIM and SH3 domain protein 1	Lasp1	>sp|Q61792|LASP1_MOUSE LIM and SH3 domain protein 1 OS=Mus musculus GN=Lasp1 PE=1 SV=1;>tr|A2A6G9|A2A6G9_MOUSE LIM and SH3 domain protein 1 (Fragment) OS=Mus musculus GN=Lasp1 PE=4 SV=1;>tr|A2A6H0|A2A6H0_MOUSE LIM and SH3 domain protein 1 (Fragment) OS=Mus	Q61792;A2A6G9;A2A6H0;A2A6G7;A2A6G8;A2A6G6;A2A6H1;A2A6G5;E9Q0N6;A2A6G4	10	10	36.5	29.994	4.1689e-106	2745200	5234600	8727800	8661100	4549200	3930800	2993400	10582000	4456800	4616300			+
U5 small nuclear ribonucleoprotein 200 kDa helicase	Snrnp200	>tr|Q6P4T2|Q6P4T2_MOUSE Activating signal cointegrator 1 complex subunit 3-like 1 OS=Mus musculus GN=Snrnp200 PE=2 SV=1	Q6P4T2;E9QAF6	2	79	47	244.54	0	9796000	12460000	17280000	14001000	8710300	9249300	10151000	26453000	8216600	12942000			+
Gigaxonin	Gan	>sp|Q8CA72|GAN_MOUSE Gigaxonin OS=Mus musculus GN=Gan PE=1 SV=2;>tr|F6TZU3|F6TZU3_MOUSE Gigaxonin (Fragment) OS=Mus musculus GN=Gan PE=4 SV=1	Q8CA72;F6TZU3	2	6	13.4	67.67	1.4307e-40	1836700	3914900	3143700	1493200	3315500	3255600	1063000	2635400	2286000	2028900			+
Histone-binding protein RBBP7	Rbbp7	>tr|A2AFJ1|A2AFJ1_MOUSE Histone-binding protein RBBP7 OS=Mus musculus GN=Rbbp7 PE=4 SV=1;>sp|Q60973|RBBP7_MOUSE Histone-binding protein RBBP7 OS=Mus musculus GN=Rbbp7 PE=1 SV=1;>tr|A2AFI9|A2AFI9_MOUSE Histone-binding protein RBBP7 OS=Mus musculus GN=Rbbp7	A2AFJ1;Q60973;A2AFI9;F6ZLC6;F6U539	5	15	43	46.908	1.2496e-111	4179300	6141100	10861000	7372200	4467200	5402400	4245000	7344900	5304100	6293300			+
NADH dehydrogenase [ubiquinone] iron-sulfur protein 6, mitochondrial	Ndufs6	>sp|P52503|NDUS6_MOUSE NADH dehydrogenase [ubiquinone] iron-sulfur protein 6, mitochondrial OS=Mus musculus GN=Ndufs6 PE=1 SV=2;>tr|D3YW32|D3YW32_MOUSE Protein Gm6415 OS=Mus musculus GN=Ndufs6 PE=4 SV=1	P52503;D3YW32	2	8	65.5	13.02	6.6336e-38	18966000	46070000	32020000	36218000	20881000	23083000	26569000	29732000	34088000	36547000			+
Ladinin-1	Lad1	>sp|P57016|LAD1_MOUSE Ladinin-1 OS=Mus musculus GN=Lad1 PE=1 SV=1	P57016	1	18	35.4	58.863	6.3794e-96	13551000	5416800	39207000	9206100	10352000	8469500	6519300	17176000	8417100	6658700			+
Galectin-related protein	Lgalsl	>sp|Q8VED9|LEGLA_MOUSE Galectin-related protein A OS=Mus musculus GN=Lgalsla PE=1 SV=1	Q8VED9;E9QAC6	2	9	61.6	18.955	4.5429e-86	3446500	4071400	6142800	3447500	4661300	4059100	2977800	6351900	3802600	2320400			+
Glucosylceramidase	Gba	>sp|P17439|GLCM_MOUSE Glucosylceramidase OS=Mus musculus GN=Gba PE=1 SV=1	P17439	1	6	15.5	57.621	3.0185e-39	7515700	8871500	13183000	5462500	5571800	7309300	7577600	7208200	7048300	7662600			+
Histone H2A.x	H2afx	>sp|P27661|H2AX_MOUSE Histone H2A.x OS=Mus musculus GN=H2afx PE=1 SV=2	P27661	1	12	61.5	15.142	0	280620000	599850000	663360000	213750000	220160000	332830000	411170000	346290000	333000000	748930000			+
Ubiquitin-associated protein 2-like	Ubap2l	>sp|Q80X50-2|UBP2L_MOUSE Isoform 2 of Ubiquitin-associated protein 2-like OS=Mus musculus GN=Ubap2l;>sp|Q80X50-4|UBP2L_MOUSE Isoform 4 of Ubiquitin-associated protein 2-like OS=Mus musculus GN=Ubap2l;>sp|Q80X50|UBP2L_MOUSE Ubiquitin-associated protein 2-li	Q80X50-2;Q80X50-4;Q80X50;Q80X50-5;Q80X50-3;E9Q9Q3;E9PZA1	7	19	34.7	107.24	0	455760	1371200	2225100	956840	807330	447420	841620	915650	1342200	1349000			+
Ubiquitin-like modifier-activating enzyme 5	Uba5	>sp|Q8VE47|UBA5_MOUSE Ubiquitin-like modifier-activating enzyme 5 OS=Mus musculus GN=Uba5 PE=2 SV=2	Q8VE47;D6RH76;F6VRI6	3	7	27.8	44.789	2.8217e-79	1487100	2116000	2276800	1352100	2039900	1477000	1430200	1848000	1910500	3090600			+
Suppressor of G2 allele of SKP1 homolog	Sugt1	>sp|Q9CX34|SUGT1_MOUSE Suppressor of G2 allele of SKP1 homolog OS=Mus musculus GN=Sugt1 PE=2 SV=3	Q9CX34	1	11	44.9	38.158	1.8714e-275	939830	5614200	1958600	1721500	1315800	1523200	1827600	1927000	4020500	2888100			+
Synemin	Synm	>sp|Q70IV5-2|SYNEM_MOUSE Isoform 2 of Synemin OS=Mus musculus GN=Synm;>sp|Q70IV5|SYNEM_MOUSE Synemin OS=Mus musculus GN=Synm PE=1 SV=2;>tr|F6VN34|F6VN34_MOUSE Synemin OS=Mus musculus GN=Synm PE=4 SV=1	Q70IV5-2;Q70IV5;F6VN34;Q70IV5-3;Q05CE2	5	33	37.6	140.87	1.0706e-154	9010500	10629000	28477000	16217000	8362300	9245600	6205400	7089400	27041000	23905000			+
Peptidyl-tRNA hydrolase 2, mitochondrial	Ptrh2	>sp|Q8R2Y8|PTH2_MOUSE Peptidyl-tRNA hydrolase 2, mitochondrial OS=Mus musculus GN=Ptrh2 PE=2 SV=1	Q8R2Y8	1	9	57.5	19.526	4.7394e-130	9522000	12652000	12671000	8072900	8602600	5236100	6343400	9635200	15049000	10151000			+
Cingulin	Cgn	>sp|P59242-2|CING_MOUSE Isoform 2 of Cingulin OS=Mus musculus GN=Cgn;>tr|D3YUW7|D3YUW7_MOUSE Cingulin OS=Mus musculus GN=Cgn PE=4 SV=1;>sp|P59242|CING_MOUSE Cingulin OS=Mus musculus GN=Cgn PE=1 SV=1;>tr|E9QMC1|E9QMC1_MOUSE Cingulin OS=Mus musculus GN=Cgn P	P59242-2;D3YUW7;P59242;E9QMC1;E9Q611	5	15	17.2	135.64	4.0859e-75	11669000	13222000	19302000	8304400	7275600	9012200	4987500	8487400	12699000	8361000			+
Polymerase I and transcript release factor	Ptrf	>sp|O54724|PTRF_MOUSE Polymerase I and transcript release factor OS=Mus musculus GN=Ptrf PE=1 SV=1	O54724;Q3TER0	2	27	56.4	43.953	0	388630000	397320000	383840000	388360000	303330000	214930000	155310000	344190000	458820000	295330000			+
WD repeat-containing protein 1	Wdr1	>sp|O88342|WDR1_MOUSE WD repeat-containing protein 1 OS=Mus musculus GN=Wdr1 PE=1 SV=3	O88342	1	28	64.4	66.406	0	93085000	120990000	63344000	59518000	40476000	61443000	60560000	75102000	78228000	79976000			+
Serine protease inhibitor A3K	Serpina3k	>sp|P07759|SPA3K_MOUSE Serine protease inhibitor A3K OS=Mus musculus GN=Serpina3k PE=1 SV=2	P07759	1	26	54.1	46.879	0	595590000	776000000	292810000	351220000	228380000	288470000	398260000	650440000	1048700000	294560000			+
60S acidic ribosomal protein P1	Rplp1	>sp|P47955|RLA1_MOUSE 60S acidic ribosomal protein P1 OS=Mus musculus GN=Rplp1 PE=1 SV=1	P47955;E9Q3T0	2	7	99.1	11.475	1.5627e-181	118540000	157110000	200540000	52742000	30405000	78016000	56627000	92898000	68226000	85186000			+
		>tr|E3W999|E3W999_MOUSE Dystonin OS=Mus musculus GN=Dst PE=4 SV=1;>sp|Q91ZU6-5|DYST_MOUSE Isoform 5 of Dystonin OS=Mus musculus GN=Dst	E3W999;Q91ZU6-5	2	60	30.4	301.79	0	47699000	35755000	49586000	20806000	27810000	33258000	34604000	26386000	42469000	44389000			+
Programmed cell death protein 5	Pdcd5	>sp|P56812|PDCD5_MOUSE Programmed cell death protein 5 OS=Mus musculus GN=Pdcd5 PE=1 SV=3;>tr|D3Z7Q5|D3Z7Q5_MOUSE Protein Gm3837 OS=Mus musculus GN=Gm3837 PE=4 SV=1	P56812;D3Z7Q5	2	10	64.3	14.275	6.3079e-184	3040200	1780000	4887100	1722400	528580	1151900	869470	2330600	2158500	1370200			+
	Dmkn	>tr|E9Q2P1|E9Q2P1_MOUSE Dermokine OS=Mus musculus GN=Dmkn PE=4 SV=1	E9Q2P1;Q6P253-3	2	18	45.4	52.811	0	365000000	257360000	569940000	142950000	114710000	220790000	176920000	212400000	249750000	179120000			+
Aldose reductase	Akr1b1;Akr1b3	>sp|P45376|ALDR_MOUSE Aldose reductase OS=Mus musculus GN=Akr1b1 PE=1 SV=3;>tr|G3UW73|G3UW73_MOUSE MCG129639 OS=Mus musculus GN=Gm6736 PE=4 SV=1;>tr|D3YVJ7|D3YVJ7_MOUSE Protein Akr1b3 (Fragment) OS=Mus musculus GN=Akr1b3 PE=4 SV=1;>tr|F8WJG5|F8WJG5_MOUSE P	P45376;G3UW73;D3YVJ7;F8WJG5;Q9JLI0;Q8VC28;G3X9Y6;Q571M4	8	21	61.4	35.732	4.7825e-230	141710000	123720000	106180000	140950000	231380000	158440000	179620000	126510000	156940000	111890000				+
Plasmalemma vesicle-associated protein	Plvap	>sp|Q91VC4|PLVAP_MOUSE Plasmalemma vesicle-associated protein OS=Mus musculus GN=Plvap PE=2 SV=1;>tr|G3X924|G3X924_MOUSE Plasmalemma vesicle associated protein OS=Mus musculus GN=Plvap PE=4 SV=1	Q91VC4;G3X924	2	7	18.5	49.933	3.3378e-103	9696400	7387600	1236200	8699500	31958000	1163100	8748300	3095700	1667900	920260				+
	2310050C09Rik	>tr|G5E8Z3|G5E8Z3_MOUSE MCG120169 OS=Mus musculus GN=2310050C09Rik PE=4 SV=1	G5E8Z3	1	7	34.3	29.144	3.8413e-88	21590000	8733500	23308000	43986000	43182000	33942000	70945000	4135200	3673100	3660200				+
Integral membrane protein 2B;BRI2, membrane form;BRI2 intracellular domain;BRI2C, soluble form;Bri23 peptide	Itm2b	>sp|O89051|ITM2B_MOUSE Integral membrane protein 2B OS=Mus musculus GN=Itm2b PE=2 SV=1	O89051	1	4	15	30.26	2.1857e-14	1783700	3156000	3671300	3652500	4393700	3195300	3819900	1352800	1473200	2265200				+
Ig kappa chain V-V region HP 93G7;Ig kappa chain V-V region HP R16.7;Ig kappa chain V-V region HP 123E6		>sp|P01645|KV5AC_MOUSE Ig kappa chain V-V region HP 93G7 OS=Mus musculus PE=1 SV=1;>sp|P01644|KV5AB_MOUSE Ig kappa chain V-V region HP R16.7 OS=Mus musculus PE=1 SV=1;>sp|P01646|KV5AD_MOUSE Ig kappa chain V-V region HP 123E6 OS=Mus musculus PE=1 SV=1	P01645;P01644;P01646	3	6	62	11.954	3.7073e-101	56606000	85406000	31737000	87471000	74230000	39614000	45451000	15967000	18309000	10005000				+
Ig kappa chain V-III region PC 7175;Ig kappa chain V-III region PC 2485/PC 4039		>sp|P01671|KV3AJ_MOUSE Ig kappa chain V-III region PC 7175 OS=Mus musculus PE=1 SV=1;>sp|P01673|KV3AL_MOUSE Ig kappa chain V-III region PC 2485/PC 4039 OS=Mus musculus PE=1 SV=1	P01671;P01673	2	4	68.5	12.01	7.6564e-117	16991000	30217000	1317900	22029000	12063000	2310300	10243000	4320000	1408600	820330				+
Lymphocyte antigen 6C1	Ly6c1	>sp|P0CW02|LY6C1_MOUSE Lymphocyte antigen 6C1 OS=Mus musculus GN=Ly6c1 PE=2 SV=1	P0CW02	1	3	29	14.192	7.0743e-43	3860300	1497700	2205200	43112000	18882000	21872000	21268000	1621000	1297000	4012300				+
GDP-L-fucose synthase	Tsta3	>sp|P23591|FCL_MOUSE GDP-L-fucose synthase OS=Mus musculus GN=Tsta3 PE=2 SV=3	P23591	1	4	20.2	35.877	1.3563e-230	3277600	2802500	1632600	3333300	3671300	1513400	2427700	2249500	1798200	1208600				+
Lymphocyte antigen 6D	Ly6d	>sp|P35459|LY6D_MOUSE Lymphocyte antigen 6D OS=Mus musculus GN=Ly6d PE=1 SV=1	P35459	1	6	57.5	13.395	8.9797e-205	32045000	16011000	70929000	99410000	50727000	153780000	105110000	11275000	47588000	27067000				+
F-actin-capping protein subunit beta	Capzb	>sp|P47757-2|CAPZB_MOUSE Isoform 2 of F-actin-capping protein subunit beta OS=Mus musculus GN=Capzb;>tr|A2AMW0|A2AMW0_MOUSE Capping protein (Actin filament) muscle Z-line, beta OS=Mus musculus GN=Capzb PE=4 SV=1;>tr|A2AMV7|A2AMV7_MOUSE CAPZB3 OS=Mus muscul	P47757-2;A2AMW0;A2AMV7;F7CAZ6;F6QJN8;F6YHZ8	6	23	76.5	30.628	0	98112000	105920000	134950000	167900000	155210000	133580000	147910000	65694000	94103000	68069000				+
[Protein ADP-ribosylarginine] hydrolase	Adprh	>sp|P54923|ADPRH_MOUSE [Protein ADP-ribosylarginine] hydrolase OS=Mus musculus GN=Adprh PE=2 SV=1	P54923	1	10	39.5	40.068	2.9544e-47	1362400	1555700	1811200	2702800	5065400	4071900	5464500	1631000	1731400	1833600				+
Guanine nucleotide-binding protein G(I)/G(S)/G(T) subunit beta-2	Gnb2	>sp|P62880|GBB2_MOUSE Guanine nucleotide-binding protein G(I)/G(S)/G(T) subunit beta-2 OS=Mus musculus GN=Gnb2 PE=1 SV=3;>tr|E9QKR0|E9QKR0_MOUSE Guanine nucleotide-binding protein G(I)/G(S)/G(T) subunit beta-2 OS=Mus musculus GN=Gnb2 PE=4 SV=1;>tr|D3YZX3|D	P62880;E9QKR0;D3YZX3;D3Z1M1;D3Z1T4;E9PWM7	6	17	61.2	37.331	0	113110000	94238000	116290000	147880000	121090000	144550000	98593000	84424000	80318000	87192000				+
Fructose-1,6-bisphosphatase isozyme 2	Fbp2	>sp|P70695|F16P2_MOUSE Fructose-1,6-bisphosphatase isozyme 2 OS=Mus musculus GN=Fbp2 PE=2 SV=2	P70695	1	11	40.7	36.947	0	18736000	15339000	45932000	30734000	98305000	20130000	41642000	9112400	17998000	15071000				+
Adiponectin	Adipoq	>tr|Q6GTX4|Q6GTX4_MOUSE 30 kDa adipocyte complement-related protein OS=Mus musculus GN=Adipoq PE=2 SV=1;>sp|Q60994|ADIPO_MOUSE Adiponectin OS=Mus musculus GN=Adipoq PE=1 SV=1;>tr|E9PWU4|E9PWU4_MOUSE Adiponectin (Fragment) OS=Mus musculus GN=Adipoq PE=4 SV=	Q6GTX4;Q60994;E9PWU4	3	7	26.7	26.809	2.8634e-217	45864000	26929000	32290000	81835000	71517000	59459000	44029000	20805000	21823000	24833000				+
Protein farnesyltransferase/geranylgeranyltransferase type-1 subunit alpha	Fnta	>sp|Q61239|FNTA_MOUSE Protein farnesyltransferase/geranylgeranyltransferase type-1 subunit alpha OS=Mus musculus GN=Fnta PE=1 SV=1	Q61239	1	9	33.2	44.013	3.6195e-146	1092600	1036600	1076600	2563000	3278700	4066600	1518200	986330	1003300	1274200				+
Hydroxyacyl-coenzyme A dehydrogenase, mitochondrial	Hadh	>sp|Q61425|HCDH_MOUSE Hydroxyacyl-coenzyme A dehydrogenase, mitochondrial OS=Mus musculus GN=Hadh PE=1 SV=2	Q61425	1	21	82.8	34.463	8.2501e-274	56123000	110220000	77333000	114900000	123310000	81695000	85282000	72597000	66165000	86548000				+
3-ketodihydrosphingosine reductase	Kdsr	>sp|Q6GV12|KDSR_MOUSE 3-ketodihydrosphingosine reductase OS=Mus musculus GN=Kdsr PE=2 SV=1	Q6GV12	1	3	12.3	35.955	1.8465e-13	3417100	1990800	2692600	6449900	5371400	6421700	7341400	2759300	1222700	2372700				+
Desmoglein-1-beta	Dsg1b	>sp|Q7TSF1|DSG1B_MOUSE Desmoglein-1-beta OS=Mus musculus GN=Dsg1b PE=1 SV=1	Q7TSF1	1	45	49.8	114.45	0	118720000	101000000	104040000	112540000	143400000	157470000	156340000	93464000	87441000	65778000				+
Citrate lyase subunit beta-like protein, mitochondrial	Clybl	>sp|Q8R4N0|CLYBL_MOUSE Citrate lyase subunit beta-like protein, mitochondrial OS=Mus musculus GN=Clybl PE=2 SV=2	Q8R4N0;E9PYU7	2	13	45.9	37.548	7.1224e-110	8453900	6499200	9957600	12024000	9146100	9964500	10880000	6776400	8207400	7220100				+
Aminoacylase-1	Acy1	>sp|Q99JW2|ACY1_MOUSE Aminoacylase-1 OS=Mus musculus GN=Acy1 PE=1 SV=1	Q99JW2	1	10	34.8	45.78	2.3266e-38	3479700	1755400	2346600	4985500	3111500	3042600	3615100	2095700	2011700	1000600				+
S-methyl-5-thioadenosine phosphorylase	Mtap	>sp|Q9CQ65|MTAP_MOUSE S-methyl-5-thioadenosine phosphorylase OS=Mus musculus GN=Mtap PE=2 SV=1	Q9CQ65	1	13	60.1	31.062	3.2546e-110	7920800	3888700	6010100	9701100	6434800	7692100	9313400	3719400	7587900	3057900				+
Glia maturation factor beta	Gmfb	>sp|Q9CQI3|GMFB_MOUSE Glia maturation factor beta OS=Mus musculus GN=Gmfb PE=1 SV=3	Q9CQI3;D3YY93	2	10	52.8	16.723	0	13100000	10881000	11689000	14576000	26078000	30547000	22372000	11988000	10092000	7763800				+
N(G),N(G)-dimethylarginine dimethylaminohydrolase 1	Ddah1	>sp|Q9CWS0|DDAH1_MOUSE N(G),N(G)-dimethylarginine dimethylaminohydrolase 1 OS=Mus musculus GN=Ddah1 PE=1 SV=3;>tr|D3YU15|D3YU15_MOUSE Dimethylarginine dimethylaminohydrolase 1, isoform CRA_a OS=Mus musculus GN=Ddah1 PE=4 SV=1	Q9CWS0;D3YU15	2	11	49.8	31.381	1.8873e-106	13291000	9698200	8013100	11928000	12870000	12688000	14771000	2572400	3473700	3112900				+
Translocon-associated protein subunit alpha	Ssr1	>sp|Q9CY50|SSRA_MOUSE Translocon-associated protein subunit alpha OS=Mus musculus GN=Ssr1 PE=1 SV=1;>tr|E9Q9A7|E9Q9A7_MOUSE Translocon-associated protein subunit alpha OS=Mus musculus GN=Ssr1 PE=4 SV=1	Q9CY50;E9Q9A7	2	5	29	32.065	2.2149e-231	19286000	20865000	20063000	20028000	23118000	22402000	18485000	12950000	8634700	15064000				+
Gamma-glutamylcyclotransferase	Ggct	>sp|Q9D7X8|GGCT_MOUSE Gamma-glutamylcyclotransferase OS=Mus musculus GN=Ggct PE=2 SV=1	Q9D7X8	1	13	65.4	21.166	1.9291e-171	34246000	19105000	42397000	49444000	48634000	61259000	41890000	13853000	13767000	15092000				+
14 kDa phosphohistidine phosphatase	Phpt1	>sp|Q9DAK9|PHP14_MOUSE 14 kDa phosphohistidine phosphatase OS=Mus musculus GN=Phpt1 PE=1 SV=1	Q9DAK9	1	11	77.4	13.996	5.0285e-162	32044000	37853000	25620000	31454000	22928000	31883000	18371000	9876900	12819000	6782400				+
Alcohol dehydrogenase [NADP(+)]	Akr1a1	>sp|Q9JII6|AK1A1_MOUSE Alcohol dehydrogenase [NADP(+)] OS=Mus musculus GN=Akr1a1 PE=1 SV=3;>tr|B1AXW3|B1AXW3_MOUSE Alcohol dehydrogenase [NADP(+)] (Fragment) OS=Mus musculus GN=Akr1a1 PE=4 SV=1	Q9JII6;B1AXW3	2	23	69.8	36.586	0	78633000	51187000	47456000	80082000	74310000	60845000	66430000	56155000	44335000	46203000				+
Acyl-protein thioesterase 2	Lypla2	>sp|Q9WTL7|LYPA2_MOUSE Acyl-protein thioesterase 2 OS=Mus musculus GN=Lypla2 PE=1 SV=1	Q9WTL7	1	6	34.2	24.794	4.9758e-55	3794300	2914500	3674900	8152500	5794700	7237700	7669300	5650800	2822300	2303800				+
Acid ceramidase;Acid ceramidase subunit alpha;Acid ceramidase subunit beta	Asah1	>sp|Q9WV54|ASAH1_MOUSE Acid ceramidase OS=Mus musculus GN=Asah1 PE=1 SV=1	Q9WV54;D3Z015;D3Z505	3	16	44.9	44.669	9.7436e-101	28727000	31293000	28848000	37485000	38301000	27564000	35042000	15963000	19745000	28518000				+
Synaptophysin-like protein 2	Sypl2	>sp|O89104|SYPL2_MOUSE Synaptophysin-like protein 2 OS=Mus musculus GN=Sypl2 PE=2 SV=1;>tr|A2AE45|A2AE45_MOUSE Synaptophysin-like 2 (Fragment) OS=Mus musculus GN=Sypl2 PE=4 SV=1;>tr|F8WI49|F8WI49_MOUSE Synaptophysin-like protein 2 OS=Mus musculus GN=Sypl2	O89104;A2AE45;F8WI49;F7B2D1	4	5	26.5	29.224	2.2012e-203	11965000	8280500	21472000	38406000	68954000	19335000	56581000	1851400	5505300	17195000				+
	Eno1	>tr|B0QZL1|B0QZL1_MOUSE Enolase (Fragment) OS=Mus musculus GN=Eno1 PE=3 SV=1	B0QZL1	1	18	81	23.935	0	4900800	8134100	11381000	19082000	18584000	5801100	14685000	5653900	6987900	4191800				+
Platelet endothelial cell adhesion molecule	Pecam1	>sp|Q08481-3|PECA1_MOUSE Isoform 3 of Platelet endothelial cell adhesion molecule OS=Mus musculus GN=Pecam1;>sp|Q08481|PECA1_MOUSE Platelet endothelial cell adhesion molecule OS=Mus musculus GN=Pecam1 PE=1 SV=1;>tr|B1ARB3|B1ARB3_MOUSE Platelet endothelial	Q08481-3;Q08481;B1ARB3;Q08481-2;E9Q0X6;Q08481-4;B1ARA9	7	15	27.8	80.003	1.0408e-76	6726900	5382300	4565300	12226000	10456000	5371500	6025000	3947500	3610900	3051100				+
Signal peptidase complex catalytic subunit SEC11A	Sec11a	>tr|D3YWT0|D3YWT0_MOUSE Signal peptidase complex catalytic subunit SEC11A OS=Mus musculus GN=Sec11a PE=4 SV=1;>sp|Q9R0P6|SC11A_MOUSE Signal peptidase complex catalytic subunit SEC11A OS=Mus musculus GN=Sec11a PE=2 SV=1;>tr|D3Z569|D3Z569_MOUSE Sec11-like 1	D3YWT0;Q9R0P6;D3Z569;D3YTS1	4	6	28.2	19.569	1.2174e-30	730500	4803300	1463900	5586300	5186700	4199600	6757700	3170400	647890	2148600				+
COP9 signalosome complex subunit 6	Cops6	>tr|D3Z0F5|D3Z0F5_MOUSE COP9 signalosome complex subunit 6 OS=Mus musculus GN=Cops6 PE=4 SV=1;>sp|O88545|CSN6_MOUSE COP9 signalosome complex subunit 6 OS=Mus musculus GN=Cops6 PE=1 SV=1	D3Z0F5;O88545;F6QK86	3	11	49.5	33.591	3.6089e-146	8193400	7317900	6290400	7202800	9322100	10385000	9045900	4428700	4532600	4245300				+
60S ribosomal protein L35a	Rpl35a	>sp|O55142|RL35A_MOUSE 60S ribosomal protein L35a OS=Mus musculus GN=Rpl35a PE=2 SV=2;>tr|D3Z2T7|D3Z2T7_MOUSE MCG123716 OS=Mus musculus GN=Gm10247 PE=4 SV=1;>tr|E9PXU5|E9PXU5_MOUSE Protein Gm10029 OS=Mus musculus GN=Gm10029 PE=4 SV=1;>tr|F8VQL4|F8VQL4_MOUS	O55142;D3Z2T7;E9PXU5;F8VQL4	4	10	42.7	12.554	4.727e-24	4925800	19328000	11037000	12224000	9398400	16147000	11007000	5767500	3191800	4150800				+
Myosin light chain kinase 2, skeletal/cardiac muscle	Mylk2	>sp|Q8VCR8|MYLK2_MOUSE Myosin light chain kinase 2, skeletal/cardiac muscle OS=Mus musculus GN=Mylk2 PE=2 SV=2;>tr|D3Z4L6|D3Z4L6_MOUSE Myosin light chain kinase 2, skeletal/cardiac muscle OS=Mus musculus GN=Mylk2 PE=4 SV=1	Q8VCR8;D3Z4L6	2	15	42.3	65.989	1.0857e-78	3571600	6173200	4602300	9535700	22988000	14451000	6525500	2617500	9601400	4032700				+
Acetyl-CoA carboxylase 1;Biotin carboxylase	Acaca	>sp|Q5SWU9|ACACA_MOUSE Acetyl-CoA carboxylase 1 OS=Mus musculus GN=Acaca PE=1 SV=1;>tr|E9PUB1|E9PUB1_MOUSE Acetyl-CoA carboxylase 1 OS=Mus musculus GN=Acaca PE=4 SV=1;>sp|Q5SWU9-2|ACACA_MOUSE Isoform 2 of Acetyl-CoA carboxylase 1 OS=Mus musculus GN=Acaca	Q5SWU9;E9PUB1;Q5SWU9-2;D3Z0B3	4	53	29.5	265.25	0	6684900	7725900	9284900	35364000	21422000	21221000	14399000	9715600	9234900	9595200				+
		>tr|E9Q8G0|E9Q8G0_MOUSE Protein Col6a3 OS=Mus musculus GN=Col6a3 PE=4 SV=1	E9Q8G0	1	125	77.6	185.73	0	49262000	41674000	38895000	79283000	93786000	74699000	88408000	21456000	32114000	101290000				+
	Rdh9	>tr|E9Q9P8|E9Q9P8_MOUSE Protein Rdh9 OS=Mus musculus GN=Rdh9 PE=3 SV=1;>tr|Q8K5C8|Q8K5C8_MOUSE Cis-retinol/androgen dehydrogenase type 3 OS=Mus musculus GN=Rdh9 PE=2 SV=1	E9Q9P8;Q8K5C8	2	5	19.9	35.776	6.5224e-36	4434400	3986100	4245400	2609100	4579600	7473800	5911300	1040600	1235300	2137300				+
Hornerin	Hrnr	>tr|E9QNP3|E9QNP3_MOUSE Hornerin OS=Mus musculus GN=Hrnr PE=3 SV=1;>tr|F8WJ23|F8WJ23_MOUSE Hornerin OS=Mus musculus GN=Hrnr PE=3 SV=1;>tr|E9PW29|E9PW29_MOUSE Hornerin OS=Mus musculus GN=Hrnr PE=4 SV=1;>sp|Q8VHD8|HORN_MOUSE Hornerin OS=Mus musculus GN=Hrnr	E9QNP3;F8WJ23;E9PW29;Q8VHD8	4	29	37.7	323.37	0	338100000	151650000	175680000	244970000	181930000	373440000	578540000	16564000	22481000	11586000				+
Gamma-glutamyl hydrolase	Ggh	>sp|Q9Z0L8-2|GGH_MOUSE Isoform II of Gamma-glutamyl hydrolase OS=Mus musculus GN=Ggh;>tr|F8WHZ6|F8WHZ6_MOUSE Gamma-glutamyl hydrolase OS=Mus musculus GN=Ggh PE=4 SV=1;>sp|Q9Z0L8|GGH_MOUSE Gamma-glutamyl hydrolase OS=Mus musculus GN=Ggh PE=1 SV=2	Q9Z0L8-2;F8WHZ6;Q9Z0L8	3	10	33	35.377	1.678e-83	24128000	27079000	21638000	21638000	27559000	20175000	20823000	14818000	7883400	12496000				+
F-box only protein 50	Nccrp1	>tr|G3X9C2|G3X9C2_MOUSE MCG129854 OS=Mus musculus GN=Nccrp1 PE=4 SV=1	G3X9C2	1	12	51.2	33.027	6.9518e-291	61200000	28927000	38483000	99545000	73485000	84178000	61280000	20002000	24959000	15976000				+
Laminin subunit gamma-2	Lamc2	>tr|G5E874|G5E874_MOUSE Laminin subunit gamma-2 OS=Mus musculus GN=Lamc2 PE=4 SV=1;>sp|Q61092|LAMC2_MOUSE Laminin subunit gamma-2 OS=Mus musculus GN=Lamc2 PE=1 SV=2	G5E874;Q61092;E9Q7G3	3	10	13.1	130.34	4.1627e-170	10350000	9117600	9838200	8763000	13396000	13795000	13583000	4367900	3148800	5886200				+
	Dsc3	>tr|G5E8S6|G5E8S6_MOUSE Desmocollin 3, isoform CRA_b OS=Mus musculus GN=Dsc3 PE=3 SV=1	G5E8S6	1	33	51	100.2	0	100490000	98826000	74773000	190080000	184670000	188630000	174870000	113410000	80855000	84952000				+
S-formylglutathione hydrolase	Esd	>sp|Q9R0P3|ESTD_MOUSE S-formylglutathione hydrolase OS=Mus musculus GN=Esd PE=2 SV=1;>tr|H3BKH6|H3BKH6_MOUSE Protein Gm2904 OS=Mus musculus GN=Esd PE=4 SV=1;>tr|H3BJP2|H3BJP2_MOUSE Protein Gm2904 (Fragment) OS=Mus musculus GN=Esd PE=4 SV=1;>tr|H3BLJ9|H3BLJ	Q9R0P3;H3BKH6;H3BJP2;H3BLJ9;H3BJL6;H3BK43;H3BJC6;H3BL99	8	13	75.2	31.319	2.1694e-249	21978000	17705000	29332000	33905000	36494000	29807000	32422000	6372100	20822000	6118200				+
Retinol-binding protein 4	Rbp4	>sp|Q00724|RET4_MOUSE Retinol-binding protein 4 OS=Mus musculus GN=Rbp4 PE=2 SV=2;>tr|H7BWY6|H7BWY6_MOUSE Retinol-binding protein 4 OS=Mus musculus GN=Rbp4 PE=3 SV=1	Q00724;H7BWY6	2	8	51.2	23.206	1.7293e-73	4484000	6879100	4662400	9225800	7010900	7626300	12679000	3234700	2018500	2307300				+
Hexokinase-2	Hk2	>sp|O08528|HXK2_MOUSE Hexokinase-2 OS=Mus musculus GN=Hk2 PE=1 SV=1;>tr|E9Q5B5|E9Q5B5_MOUSE Hexokinase-2 OS=Mus musculus GN=Hk2 PE=3 SV=1	O08528;E9Q5B5;E9Q9M6	3	41	50.1	102.53	0	20911000	42095000	20112000	39969000	42819000	19412000	61035000	22922000	33091000	28069000				+
Dihydropyrimidinase-related protein 2	Dpysl2	>sp|O08553|DPYL2_MOUSE Dihydropyrimidinase-related protein 2 OS=Mus musculus GN=Dpysl2 PE=1 SV=2	O08553;E9Q756	2	31	70.1	62.277	0	108210000	86185000	126600000	115140000	97955000	129340000	137100000	72288000	86453000	104500000				+
Peroxiredoxin-6	Prdx6	>sp|O08709|PRDX6_MOUSE Peroxiredoxin-6 OS=Mus musculus GN=Prdx6 PE=1 SV=3	O08709	1	24	83.5	24.87	0	264310000	168430000	198180000	269770000	349080000	277570000	240710000	198300000	217290000	213020000				+
Synaptophysin-like protein 1	Sypl;Sypl1	>sp|O09117-2|SYPL1_MOUSE Isoform 2 of Synaptophysin-like protein 1 OS=Mus musculus GN=Sypl1;>tr|D6RFU9|D6RFU9_MOUSE Protein Sypl OS=Mus musculus GN=Sypl PE=4 SV=1;>sp|O09117|SYPL1_MOUSE Synaptophysin-like protein 1 OS=Mus musculus GN=Sypl1 PE=1 SV=2	O09117-2;D6RFU9;O09117	3	4	19.3	26.751	1.212e-32	1930800	2867800	2595000	6980900	10000000	5480300	12523000	2148400	1476100	2258200				+
Acidic leucine-rich nuclear phosphoprotein 32 family member A	Anp32a	>sp|O35381|AN32A_MOUSE Acidic leucine-rich nuclear phosphoprotein 32 family member A OS=Mus musculus GN=Anp32a PE=1 SV=1;>tr|D3YYE1|D3YYE1_MOUSE Acidic leucine-rich nuclear phosphoprotein 32 family member A (Fragment) OS=Mus musculus GN=Anp32a PE=4 SV=1;>t	O35381;D3YYE1;D3Z7M9;F6UFG6;Q64G17	5	20	54.7	28.537	0	43582000	35580000	40174000	65013000	35703000	39041000	36104000	28767000	37009000	22465000				+
Disintegrin and metalloproteinase domain-containing protein 10	Adam10	>sp|O35598|ADA10_MOUSE Disintegrin and metalloproteinase domain-containing protein 10 OS=Mus musculus GN=Adam10 PE=1 SV=2	O35598;D3Z1E6;E9Q162;E9PYF2	4	6	10.7	83.967	8.7621e-24	2014600	3759900	1383500	7172000	4242400	3497300	3129300	1779100	1932900	2073100				+
Annexin A8;Annexin	Anxa8	>sp|O35640|ANXA8_MOUSE Annexin A8 OS=Mus musculus GN=Anxa8 PE=2 SV=2;>tr|Q921D0|Q921D0_MOUSE Annexin OS=Mus musculus GN=Anxa8 PE=2 SV=1	O35640;Q921D0	2	24	73.1	36.724	0	293560000	264990000	547550000	423970000	424530000	363770000	299140000	212190000	166370000	192650000				+
Branched-chain-amino-acid aminotransferase, mitochondrial;Branched-chain-amino-acid aminotransferase	Bcat2	>sp|O35855|BCAT2_MOUSE Branched-chain-amino-acid aminotransferase, mitochondrial OS=Mus musculus GN=Bcat2 PE=2 SV=2;>tr|O88374|O88374_MOUSE Branched-chain-amino-acid aminotransferase OS=Mus musculus GN=Bcat2 PE=2 SV=1;>tr|D3Z7C8|D3Z7C8_MOUSE Branched-chain	O35855;O88374;D3Z7C8;D3Z3D7	4	15	45.5	44.127	7.9903e-167	58362000	51284000	45297000	61798000	61978000	52439000	58449000	32647000	28862000	48162000				+
Mitochondrial import inner membrane translocase subunit TIM44	Timm44	>sp|O35857|TIM44_MOUSE Mitochondrial import inner membrane translocase subunit TIM44 OS=Mus musculus GN=Timm44 PE=2 SV=2	O35857;F7C189	2	10	25	51.091	1.3177e-113	1352700	1122600	1942000	4972300	2151500	2684700	2035400	1340300	1578200	1093200				+
Desmoglein-3	Dsg3	>tr|Q3UFC6|Q3UFC6_MOUSE Desmoglein 3 OS=Mus musculus GN=Dsg3 PE=2 SV=1;>sp|O35902|DSG3_MOUSE Desmoglein-3 OS=Mus musculus GN=Dsg3 PE=2 SV=1;>sp|O35902-2|DSG3_MOUSE Isoform 2 of Desmoglein-3 OS=Mus musculus GN=Dsg3	Q3UFC6;O35902;O35902-2	3	24	35.3	107.9	0	30012000	33082000	37687000	40146000	45388000	59454000	55480000	29974000	22738000	22079000				+
Eukaryotic translation initiation factor 6	Eif6	>sp|O55135|IF6_MOUSE Eukaryotic translation initiation factor 6 OS=Mus musculus GN=Eif6 PE=1 SV=2	O55135;A6PWZ2;D6RG53;D6RJJ3;B1AZQ4	5	12	60.4	26.511	3.4596e-202	23671000	30380000	35559000	42775000	27823000	33768000	28942000	24295000	23653000	26021000				+
Acyl-coenzyme A thioesterase 1	Acot1	>sp|O55137|ACOT1_MOUSE Acyl-coenzyme A thioesterase 1 OS=Mus musculus GN=Acot1 PE=1 SV=1;>tr|H7BX55|H7BX55_MOUSE Acyl-coenzyme A thioesterase 1 OS=Mus musculus GN=Acot1 PE=4 SV=1	O55137;H7BX55;Q32Q92-2;D3Z4I9;Q32Q92;Q9QYR7-2;Q9QYR7;Q91YQ6;Q6Q2Z6	9	15	51.6	46.135	2.3162e-157	19196000	20700000	19904000	22438000	24206000	22614000	22582000	16952000	9511000	11526000				+
Proteasome subunit beta type-5	Psmb5	>sp|O55234|PSB5_MOUSE Proteasome subunit beta type-5 OS=Mus musculus GN=Psmb5 PE=1 SV=3;>tr|D3Z2T2|D3Z2T2_MOUSE Proteasome subunit beta type OS=Mus musculus GN=Psmb5 PE=3 SV=1	O55234;D3Z2T2	2	18	63.6	28.532	0	25252000	26175000	33716000	34164000	43176000	39359000	38531000	22626000	12942000	16762000				+
Arachidonate 12-lipoxygenase, 12R-type	Alox12b	>sp|O70582|LX12B_MOUSE Arachidonate 12-lipoxygenase, 12R-type OS=Mus musculus GN=Alox12b PE=2 SV=1	O70582;REV__O70582	2	13	23.5	80.577	2.3027e-62	8438100	1281600	4873300	4819100	11950000	6188100	11457000	1821400	691310	575510				+
Protein CREG1	Creg1	>sp|O88668|CREG1_MOUSE Protein CREG1 OS=Mus musculus GN=Creg1 PE=2 SV=1	O88668	1	2	13.2	24.452	3.3278e-11	16167000	7371900	18925000	20556000	32053000	15799000	23332000	8973100	4058800	10255000				+
Putative RNA-binding protein 3	Rbm3	>sp|O89086|RBM3_MOUSE Putative RNA-binding protein 3 OS=Mus musculus GN=Rbm3 PE=1 SV=1;>tr|Q5RJV3|Q5RJV3_MOUSE Protein Gm15453 OS=Mus musculus GN=Rbm3 PE=2 SV=1	O89086;Q5RJV3	2	13	71.2	16.604	9.5457e-234	100250000	108560000	134060000	89350000	95678000	87182000	123520000	83549000	53673000	52222000				+
Ig kappa chain V-II region 7S34.1		>sp|P01630|KV2A6_MOUSE Ig kappa chain V-II region 7S34.1 OS=Mus musculus PE=1 SV=1	P01630	1	3	21.2	12.496	5.2289e-33	17033000	25130000	11281000	9032700	5402600	5937000	10605000	2130200	392990	1184400				+
Ig kappa chain V-II region 26-10		>sp|P01631|KV2A7_MOUSE Ig kappa chain V-II region 26-10 OS=Mus musculus PE=1 SV=1	P01631;F6XWB2	2	4	38.9	12.273	8.4073e-54	55400000	71972000	32132000	68180000	38961000	62387000	68882000	33847000	18175000	5386000				+
Ig kappa chain V-V region MOPC 149		>sp|P01636|KV5A4_MOUSE Ig kappa chain V-V region MOPC 149 OS=Mus musculus PE=1 SV=1	P01636	1	4	43.5	12.03	6.5983e-80	57837000	86971000	36736000	40924000	55310000	58081000	67237000	8733600	17951000	3661600				+
Ig kappa chain V-V region MOPC 41	Gm5571	>sp|P01639|KV5A7_MOUSE Ig kappa chain V-V region MOPC 41 OS=Mus musculus GN=Gm5571 PE=1 SV=1	P01639	1	4	28.5	14.311	2.2312e-26	31899000	24582000	14376000	18402000	24046000	16563000	21114000	6339700	4667400	4586000				+
Ig kappa chain C region		>sp|P01837|IGKC_MOUSE Ig kappa chain C region OS=Mus musculus PE=1 SV=1	P01837	1	9	88.7	11.778	2.6307e-245	414870000	526240000	197440000	342020000	303100000	254850000	319370000	68168000	42809000	53158000				+
Ig lambda-2 chain C region	Iglc2	>sp|P01844|LAC2_MOUSE Ig lambda-2 chain C region OS=Mus musculus GN=Iglc2 PE=1 SV=1	P01844	1	6	74	11.254	1.0028e-36	12763000	8062400	12792000	43141000	30370000	20632000	67525000	2718700	3022300	2808700				+
Keratin, type II cytoskeletal 1	Krt1	>sp|P04104|K2C1_MOUSE Keratin, type II cytoskeletal 1 OS=Mus musculus GN=Krt1 PE=1 SV=4	P04104	1	74	81.6	65.605	0	2890400000	2510600000	4406900000	2433800000	3563000000	5091300000	5229600000	1283000000	1259900000	1534300000				+
Aspartate aminotransferase, cytoplasmic	Got1	>sp|P05201|AATC_MOUSE Aspartate aminotransferase, cytoplasmic OS=Mus musculus GN=Got1 PE=1 SV=3	P05201;F7ALS6	2	27	72.4	46.247	0	158710000	123610000	115740000	125270000	191350000	138720000	154790000	100050000	171770000	82466000				+
L-lactate dehydrogenase A chain;L-lactate dehydrogenase	Ldha	>sp|P06151|LDHA_MOUSE L-lactate dehydrogenase A chain OS=Mus musculus GN=Ldha PE=1 SV=3;>tr|G5E8N5|G5E8N5_MOUSE L-lactate dehydrogenase OS=Mus musculus GN=Ldha PE=3 SV=1;>tr|D3Z736|D3Z736_MOUSE L-lactate dehydrogenase OS=Mus musculus GN=Ldha PE=3 SV=1;>tr|	P06151;G5E8N5;D3Z736;D3YZQ9;Q6NXW3;D3YVR7;D3YZE4;P00342	8	33	91.9	36.498	0	711430000	577950000	763030000	1037000000	2102100000	957420000	1169200000	557210000	774650000	876720000				+
Ig heavy chain V region AC38 205.12;Ig heavy chain V region J558;Ig heavy chain V region MOPC 104E		>sp|P06330|HVM51_MOUSE Ig heavy chain V region AC38 205.12 OS=Mus musculus PE=1 SV=1;>sp|P01757|HVM13_MOUSE Ig heavy chain V region J558 OS=Mus musculus PE=1 SV=1;>sp|P01756|HVM12_MOUSE Ig heavy chain V region MOPC 104E OS=Mus musculus PE=1 SV=1	P06330;P01757;P01756;P01749;P06329;P03980	6	6	55.1	12.934	2.5681e-185	49715000	128990000	28939000	112420000	82896000	92181000	108250000	20810000	21824000	19371000				+
Serum albumin	Alb	>sp|P07724|ALBU_MOUSE Serum albumin OS=Mus musculus GN=Alb PE=1 SV=3	P07724	1	78	89.1	68.692	0	4945000000	7679900000	4232400000	17321000000	20645000000	14119000000	29890000000	2883700000	4266100000	3455500000				+
Lactotransferrin	Ltf	>sp|P08071|TRFL_MOUSE Lactotransferrin OS=Mus musculus GN=Ltf PE=2 SV=4	P08071	1	34	60.5	77.837	8.4283e-190	95747000	71793000	7744300	13838000	19911000	31850000	200780000	11990000	10555000	237010				+
Collagen alpha-2(IV) chain;Canstatin	Col4a2	>sp|P08122|CO4A2_MOUSE Collagen alpha-2(IV) chain OS=Mus musculus GN=Col4a2 PE=2 SV=4	P08122;D3YV27	2	10	9.6	167.32	8.6053e-54	63685000	50670000	30205000	88186000	127700000	116940000	90981000	42250000	43397000	11183000				+
Phosphoglycerate kinase 1	Pgk1	>sp|P09411|PGK1_MOUSE Phosphoglycerate kinase 1 OS=Mus musculus GN=Pgk1 PE=1 SV=4	P09411;P09041	2	41	87.3	44.55	0	458970000	364050000	486270000	493480000	1097700000	347470000	536900000	235130000	280100000	239380000				+
Angiotensin-converting enzyme;Angiotensin-converting enzyme, soluble form	Ace	>sp|P09470|ACE_MOUSE Angiotensin-converting enzyme OS=Mus musculus GN=Ace PE=1 SV=3;>tr|F6QCP8|F6QCP8_MOUSE Angiotensin-converting enzyme, soluble form (Fragment) OS=Mus musculus GN=Ace PE=4 SV=1	P09470;F6QCP8;P09470-2	3	8	8.5	150.92	1.2546e-90	6589000	5497900	7095900	11111000	21060000	18783000	30595000	10494000	2996100	9420200				+
Glutathione S-transferase Mu 1	Gstm1	>sp|P10649|GSTM1_MOUSE Glutathione S-transferase Mu 1 OS=Mus musculus GN=Gstm1 PE=1 SV=2;>tr|A2AE89|A2AE89_MOUSE Glutathione S-transferase Mu 1 (Fragment) OS=Mus musculus GN=Gstm1 PE=3 SV=1;>tr|F6WHQ7|F6WHQ7_MOUSE Glutathione S-transferase Mu 1 (Fragment)	P10649;A2AE89;F6WHQ7;E9QA33;D3YVP8	5	25	79.8	25.97	0	687350000	325030000	453920000	602890000	721890000	441140000	439070000	294700000	338670000	337760000				+
Activated RNA polymerase II transcriptional coactivator p15	Sub1	>sp|P11031|TCP4_MOUSE Activated RNA polymerase II transcriptional coactivator p15 OS=Mus musculus GN=Sub1 PE=1 SV=3	P11031	1	9	43.3	14.427	2.508e-108	3687400	3583600	7550900	19638000	19836000	23682000	27301000	7083800	1987900	9853300				+
Malate dehydrogenase, cytoplasmic	Mdh1	>sp|P14152|MDHC_MOUSE Malate dehydrogenase, cytoplasmic OS=Mus musculus GN=Mdh1 PE=1 SV=3	P14152;B1ATQ3	2	23	67.4	36.511	0	522770000	385680000	332260000	514060000	564990000	442460000	355960000	275280000	372460000	233710000				+
Glutamine synthetase	Glul	>sp|P15105|GLNA_MOUSE Glutamine synthetase OS=Mus musculus GN=Glul PE=1 SV=6	P15105;D3YVK1;D3Z121	3	16	46.9	42.119	0	23875000	22934000	20206000	118780000	61660000	52555000	25430000	32254000	25600000	26700000				+
Galectin-1	Lgals1	>sp|P16045|LEG1_MOUSE Galectin-1 OS=Mus musculus GN=Lgals1 PE=1 SV=3	P16045	1	16	95.6	14.866	0	107050000	115960000	144710000	241740000	174770000	298940000	299280000	83855000	124650000	134960000				+
Prothrombin;Activation peptide fragment 1;Activation peptide fragment 2;Thrombin light chain;Thrombin heavy chain	F2	>sp|P19221|THRB_MOUSE Prothrombin OS=Mus musculus GN=F2 PE=1 SV=1;>tr|H7BX99|H7BX99_MOUSE Prothrombin OS=Mus musculus GN=F2 PE=3 SV=1	P19221;H7BX99;CON__P00735	3	22	42.1	70.268	3.0965e-101	29700000	14618000	8542200	42318000	20102000	39941000	30944000	16870000	15832000	9681900				+
Beta-hexosaminidase subunit beta	Hexb	>sp|P20060|HEXB_MOUSE Beta-hexosaminidase subunit beta OS=Mus musculus GN=Hexb PE=2 SV=2	P20060	1	19	35.4	61.115	7.4363e-115	16984000	14218000	11600000	23854000	19358000	22067000	25179000	13258000	11180000	9624900				+
Alcohol dehydrogenase class-3	Adh5	>sp|P28474|ADHX_MOUSE Alcohol dehydrogenase class-3 OS=Mus musculus GN=Adh5 PE=1 SV=3	P28474	1	15	42.2	39.547	1.6186e-185	16476000	12076000	11614000	24864000	16645000	26768000	15739000	15380000	9613100	9750100				+
Alpha-2-HS-glycoprotein	Ahsg	>sp|P29699|FETUA_MOUSE Alpha-2-HS-glycoprotein OS=Mus musculus GN=Ahsg PE=1 SV=1	P29699;CON__P12763	2	11	46.4	37.325	0	157580000	190620000	85939000	276030000	137210000	209580000	298470000	100960000	87339000	76646000				+
Glutathione S-transferase A3	Gsta3	>sp|P30115|GSTA3_MOUSE Glutathione S-transferase A3 OS=Mus musculus GN=Gsta3 PE=1 SV=2	P30115	1	7	42.5	25.36	1.1544e-53	26444000	28710000	8625000	58910000	44720000	15853000	12920000	6442600	5787400	4683900				+
Ras-related protein Rab-22A	Rab22a	>sp|P35285|RB22A_MOUSE Ras-related protein Rab-22A OS=Mus musculus GN=Rab22a PE=1 SV=2;>tr|A2ARZ7|A2ARZ7_MOUSE RAB22A, member RAS oncogene family OS=Mus musculus GN=Rab22a PE=4 SV=1	P35285;A2ARZ7	2	7	52.1	21.802	8.7883e-60	4354900	3131500	2648800	4451700	4618500	5498700	3024300	2055100	2457600	1365200				+
Indolethylamine N-methyltransferase	Inmt	>sp|P40936|INMT_MOUSE Indolethylamine N-methyltransferase OS=Mus musculus GN=Inmt PE=1 SV=1	P40936	1	9	36	29.459	2.3746e-111	3456800	589170	1548400	16646000	32563000	9419100	7175400	466520	1118000	1609800				+
Glutathione peroxidase 3;Glutathione peroxidase	Gpx3	>sp|P46412|GPX3_MOUSE Glutathione peroxidase 3 OS=Mus musculus GN=Gpx3 PE=2 SV=2;>tr|D3Z2Y7|D3Z2Y7_MOUSE Glutathione peroxidase (Fragment) OS=Mus musculus GN=Gpx3 PE=3 SV=1;>tr|D3Z7Y0|D3Z7Y0_MOUSE Glutathione peroxidase (Fragment) OS=Mus musculus GN=Gpx3 P	P46412;D3Z2Y7;D3Z7Y0;E9QK84;F2Z3Y2	5	8	35.4	25.442	4.4774e-159	105070000	108700000	144580000	221130000	193720000	107030000	79312000	71257000	45861000	68259000				+
Quinone oxidoreductase	Cryz	>sp|P47199|QOR_MOUSE Quinone oxidoreductase OS=Mus musculus GN=Cryz PE=2 SV=1;>tr|D3YWU6|D3YWU6_MOUSE Quinone oxidoreductase (Fragment) OS=Mus musculus GN=Cryz PE=4 SV=1;>tr|D3Z4Q4|D3Z4Q4_MOUSE Quinone oxidoreductase (Fragment) OS=Mus musculus GN=Cryz PE=4	P47199;D3YWU6;D3Z4Q4;D3Z2X0;D3YUG9	5	6	23.9	35.268	8.9695e-21	1774500	1559500	2305900	4154700	3631400	5046100	6104900	2078500	1918700	1404600				+
F-actin-capping protein subunit alpha-1	Capza1	>sp|P47753|CAZA1_MOUSE F-actin-capping protein subunit alpha-1 OS=Mus musculus GN=Capza1 PE=1 SV=4;>tr|Q5RKN9|Q5RKN9_MOUSE Capping protein (Actin filament) muscle Z-line, alpha 1 OS=Mus musculus GN=Capza1 PE=2 SV=1;>tr|E9PWZ5|E9PWZ5_MOUSE F-actin-capping p	P47753;Q5RKN9;E9PWZ5	3	15	69.9	32.939	3.1395e-260	22282000	22046000	26924000	24179000	23402000	26008000	23296000	13561000	21640000	21906000				+
F-actin-capping protein subunit alpha-2	Capza2	>sp|P47754|CAZA2_MOUSE F-actin-capping protein subunit alpha-2 OS=Mus musculus GN=Capza2 PE=1 SV=3;>tr|D6RCW7|D6RCW7_MOUSE F-actin-capping protein subunit alpha-2 OS=Mus musculus GN=Capza2 PE=4 SV=1	P47754;D6RCW7	2	18	77.3	32.967	0	126830000	118610000	156910000	170350000	211370000	131140000	161320000	76129000	93103000	122340000				+
Dual specificity mitogen-activated protein kinase kinase 4	Map2k4	>sp|P47809|MP2K4_MOUSE Dual specificity mitogen-activated protein kinase kinase 4 OS=Mus musculus GN=Map2k4 PE=1 SV=2	P47809;B1ATL6	2	6	24.2	44.113	1.0252e-42	521600	674210	818540	987490	701570	453790	899260	712640	518320	592510				+
Carbonyl reductase [NADPH] 1	Cbr1	>sp|P48758|CBR1_MOUSE Carbonyl reductase [NADPH] 1 OS=Mus musculus GN=Cbr1 PE=1 SV=3	P48758	1	21	74.4	30.641	0	35291000	27968000	36198000	71059000	63974000	62239000	51598000	31800000	52371000	24089000				+
Corticosteroid 11-beta-dehydrogenase isozyme 1	Hsd11b1	>tr|Q3TJI8|Q3TJI8_MOUSE Corticosteroid 11-beta-dehydrogenase isozyme 1 OS=Mus musculus GN=Hsd11b1 PE=2 SV=1;>sp|P50172|DHI1_MOUSE Corticosteroid 11-beta-dehydrogenase isozyme 1 OS=Mus musculus GN=Hsd11b1 PE=1 SV=3	Q3TJI8;P50172;F2Z3U6	3	9	28.6	28.689	3.3616e-50	1024800	947620	1043400	16691000	10317000	4902400	3807300	2372900	1011000	2045500				+
Long-chain specific acyl-CoA dehydrogenase, mitochondrial	Acadl	>sp|P51174|ACADL_MOUSE Long-chain specific acyl-CoA dehydrogenase, mitochondrial OS=Mus musculus GN=Acadl PE=2 SV=2	P51174	1	22	42.3	47.907	0	100880000	116070000	127530000	106800000	114520000	87835000	105400000	52072000	66276000	76086000				+
Lumican	Lum	>sp|P51885|LUM_MOUSE Lumican OS=Mus musculus GN=Lum PE=1 SV=2	P51885	1	19	52.7	38.265	0	4683000000	4914200000	5544500000	4697000000	6156000000	6451500000	4899700000	4098800000	4876700000	5035000000				+
Thiosulfate sulfurtransferase	Tst	>sp|P52196|THTR_MOUSE Thiosulfate sulfurtransferase OS=Mus musculus GN=Tst PE=1 SV=3;>tr|D3YYT7|D3YYT7_MOUSE Sulfurtransferase OS=Mus musculus GN=Tst PE=4 SV=1	P52196;D3YYT7	2	11	41.1	33.466	7.6718e-199	13032000	11938000	6266200	23565000	20765000	12449000	14718000	7736300	5122400	11827000				+
Adenosine kinase	Adk	>sp|P55264|ADK_MOUSE Adenosine kinase OS=Mus musculus GN=Adk PE=1 SV=2	P55264	1	18	62.9	40.148	0	8014600	4511000	4559000	12302000	9851600	14701000	14063000	4385000	6214800	4783800				+
Desmocollin-2	Dsc2	>sp|P55292-2|DSC2_MOUSE Isoform 2B of Desmocollin-2 OS=Mus musculus GN=Dsc2;>sp|P55292|DSC2_MOUSE Desmocollin-2 OS=Mus musculus GN=Dsc2 PE=2 SV=1	P55292-2;P55292;F6RM34;D6RDD6	4	14	24.2	93.956	4.6967e-68	17002000	10491000	4009100	19622000	11475000	31119000	18819000	8126400	2657000	1273100				+
Desmocollin-1	Dsc1	>tr|Q32ME9|Q32ME9_MOUSE Desmocollin 1 OS=Mus musculus GN=Dsc1 PE=2 SV=1;>sp|P55849-2|DSC1_MOUSE Isoform 1B of Desmocollin-1 OS=Mus musculus GN=Dsc1;>sp|P55849|DSC1_MOUSE Desmocollin-1 OS=Mus musculus GN=Dsc1 PE=1 SV=2	Q32ME9;P55849-2;P55849	3	31	40.9	92.771	0	29704000	24852000	13500000	27112000	37763000	36001000	28554000	25027000	14580000	12696000				+
Bis(5-nucleosyl)-tetraphosphatase [asymmetrical]	Nudt2	>sp|P56380|AP4A_MOUSE Bis(5-nucleosyl)-tetraphosphatase [asymmetrical] OS=Mus musculus GN=Nudt2 PE=1 SV=3	P56380	1	5	41.5	16.989	3.3341e-37	990410	1192700	1429400	2371800	1257000	2240800	1716400	1716400	1551900	569730				+
Cystatin-A;Cystatin-A, N-terminally processed	Csta	>sp|P56567|CYTA_MOUSE Cystatin-A OS=Mus musculus GN=Csta PE=2 SV=1;>tr|E0CZ96|E0CZ96_MOUSE Cystatin-A OS=Mus musculus GN=Csta PE=4 SV=1	P56567;E0CZ96;F6Y2A6	3	16	91.8	10.929	7.6778e-272	26524000	43428000	21126000	126660000	174070000	143300000	156210000	66012000	23417000	48997000				+
182 kDa tankyrase-1-binding protein	Tnks1bp1	>sp|P58871|TB182_MOUSE 182 kDa tankyrase-1-binding protein OS=Mus musculus GN=Tnks1bp1 PE=1 SV=2	P58871	1	28	23.7	181.82	2.8572e-228	5206200	2682900	4388500	4688900	4211500	5519700	3874500	3624100	4758800	3400900				+
Ras-related protein Rab-8B	Rab8b	>sp|P61028|RAB8B_MOUSE Ras-related protein Rab-8B OS=Mus musculus GN=Rab8b PE=1 SV=1;>tr|E9Q445|E9Q445_MOUSE Ras-related protein Rab-8B OS=Mus musculus GN=Rab8b PE=3 SV=1	P61028;E9Q445	2	11	49.3	23.603	1.6475e-211	7078500	15700000	9300900	15622000	16646000	15646000	9953400	14580000	9566700	9660600				+
NEDD8-conjugating enzyme Ubc12	Ube2m	>sp|P61082|UBC12_MOUSE NEDD8-conjugating enzyme Ubc12 OS=Mus musculus GN=Ube2m PE=2 SV=1;>tr|F7CDT0|F7CDT0_MOUSE NEDD8-conjugating enzyme Ubc12 (Fragment) OS=Mus musculus GN=Ube2m PE=3 SV=1;>tr|F6WMC0|F6WMC0_MOUSE NEDD8-conjugating enzyme Ubc12 (Fragment)	P61082;F7CDT0;F6WMC0;G5E919;F6YXS3	5	9	43.7	20.9	3.3284e-92	3354100	2373300	5125500	4648600	4941900	6456900	6524000	4112600	4084900	2679600				+
Ras-related protein Rap-2b	Rap2b	>sp|P61226|RAP2B_MOUSE Ras-related protein Rap-2b OS=Mus musculus GN=Rap2b PE=1 SV=1	P61226	1	10	63.9	20.504	7.8913e-159	11140000	9516200	7856000	10580000	11822000	12979000	9028700	7764800	8915700	10617000				+
Proteasome activator complex subunit 3	Psme3	>sp|P61290|PSME3_MOUSE Proteasome activator complex subunit 3 OS=Mus musculus GN=Psme3 PE=1 SV=1;>tr|A2A4J1|A2A4J1_MOUSE Proteaseome (Prosome, macropain) 28 subunit, 3 (Fragment) OS=Mus musculus GN=Psme3 PE=4 SV=1;>tr|A2A4J3|A2A4J3_MOUSE Proteaseome (Proso	P61290;A2A4J1;A2A4J3	3	13	49.6	29.506	6.6524e-274	2058200	1443200	1690100	4417800	3156300	3136200	3856000	1748700	958090	1530400				+
Serine/threonine-protein phosphatase PP1-alpha catalytic subunit	Ppp1ca	>sp|P62137|PP1A_MOUSE Serine/threonine-protein phosphatase PP1-alpha catalytic subunit OS=Mus musculus GN=Ppp1ca PE=1 SV=1;>tr|Q3TYF5|Q3TYF5_MOUSE Serine/threonine-protein phosphatase (Fragment) OS=Mus musculus GN=Ppp1ca PE=2 SV=1	P62137;Q3TYF5	2	23	76.1	37.54	0	56988000	47680000	79601000	92043000	62081000	91670000	74408000	35514000	21440000	59315000				+
40S ribosomal protein S6	Rps6	>sp|P62754|RS6_MOUSE 40S ribosomal protein S6 OS=Mus musculus GN=Rps6 PE=1 SV=1;>tr|D3Z6N6|D3Z6N6_MOUSE 40S ribosomal protein S6 OS=Mus musculus GN=Rps6-ps1 PE=3 SV=1;>tr|D3YX41|D3YX41_MOUSE 40S ribosomal protein S6 OS=Mus musculus GN=Rps6-ps2 PE=3 SV=2	P62754;D3Z6N6;D3YX41	3	18	50.6	28.68	1.8212e-273	39511000	27638000	41917000	33773000	35533000	47328000	45752000	16561000	12360000	28293000				+
Ras-related protein Rap-1A	Rap1a	>sp|P62835|RAP1A_MOUSE Ras-related protein Rap-1A OS=Mus musculus GN=Rap1a PE=2 SV=1	P62835	1	20	83.2	20.987	3.2677e-243	4025400	4700700	10016000	12769000	9268000	10721000	7724500	4410200	2837500	6089900				+
Profilin-1	Pfn1	>sp|P62962|PROF1_MOUSE Profilin-1 OS=Mus musculus GN=Pfn1 PE=1 SV=2;>tr|Q5SX49|Q5SX49_MOUSE Profilin OS=Mus musculus GN=Pfn1 PE=2 SV=1	P62962;Q5SX49;CON__P02584	3	15	96.4	14.957	0	258290000	263510000	396890000	254400000	251290000	416720000	336960000	131780000	248270000	152640000				+
Platelet-activating factor acetylhydrolase IB subunit alpha	Pafah1b1	>sp|P63005|LIS1_MOUSE Platelet-activating factor acetylhydrolase IB subunit alpha OS=Mus musculus GN=Pafah1b1 PE=1 SV=2;>sp|P63005-2|LIS1_MOUSE Isoform 2 of Platelet-activating factor acetylhydrolase IB subunit alpha OS=Mus musculus GN=Pafah1b1	P63005;P63005-2;Q5SW16	3	15	45.1	46.67	2.3501e-214	7895300	6974400	4835200	10771000	7943700	7983700	11368000	6291700	4038700	5100100				+
Guanine nucleotide-binding protein G(s) subunit alpha isoforms short;Guanine nucleotide-binding protein G(s) subunit alpha isoforms XLas	Gnas	>sp|P63094|GNAS2_MOUSE Guanine nucleotide-binding protein G(s) subunit alpha isoforms short OS=Mus musculus GN=Gnas PE=1 SV=1;>sp|Q6R0H7|GNAS1_MOUSE Guanine nucleotide-binding protein G(s) subunit alpha isoforms XLas OS=Mus musculus GN=Gnas PE=2 SV=1;>sp|P	P63094;Q6R0H7;P63094-3;P63094-2;Q6R0H7-4;A2A610	6	14	44.2	45.663	1.233e-77	18762000	12509000	20229000	32291000	30306000	19765000	16867000	8269100	8000500	11159000				+
Dynein light chain 1, cytoplasmic	Dynll1	>sp|P63168|DYL1_MOUSE Dynein light chain 1, cytoplasmic OS=Mus musculus GN=Dynll1 PE=1 SV=1	P63168;Q80ZS7;G5E8Z1	3	9	65.2	10.366	2.3781e-236	7613100	13227000	30072000	65505000	59858000	53967000	62783000	18035000	10619000	10467000				+
Serine/threonine-protein phosphatase 2A catalytic subunit alpha isoform	Ppp2ca	>sp|P63330|PP2AA_MOUSE Serine/threonine-protein phosphatase 2A catalytic subunit alpha isoform OS=Mus musculus GN=Ppp2ca PE=1 SV=1	P63330	1	15	61.2	35.608	0	25653000	19893000	30446000	48026000	28833000	35161000	33637000	18608000	10467000	20826000				+
Guanine nucleotide-binding protein subunit beta-2-like 1	Gnb2l1	>sp|P68040|GBLP_MOUSE Guanine nucleotide-binding protein subunit beta-2-like 1 OS=Mus musculus GN=Gnb2l1 PE=1 SV=3	P68040	1	28	94.6	35.076	0	99747000	82340000	113490000	129710000	131580000	146850000	194480000	103560000	59584000	112140000				+
Cysteine and glycine-rich protein 1	Csrp1	>sp|P97315|CSRP1_MOUSE Cysteine and glycine-rich protein 1 OS=Mus musculus GN=Csrp1 PE=1 SV=3	P97315	1	11	64.8	20.583	1.6202e-239	17306000	18979000	104330000	100310000	79356000	118160000	84994000	34249000	22461000	34834000				+
Annexin A4;Annexin	Anxa4	>sp|P97429|ANXA4_MOUSE Annexin A4 OS=Mus musculus GN=Anxa4 PE=2 SV=4;>tr|D3Z0S1|D3Z0S1_MOUSE Annexin (Fragment) OS=Mus musculus GN=Anxa4 PE=3 SV=1;>tr|F7ANV6|F7ANV6_MOUSE Annexin (Fragment) OS=Mus musculus GN=Anxa4 PE=3 SV=1	P97429;D3Z0S1;F7ANV6;E9Q073	4	31	77.4	35.915	0	258150000	221820000	146480000	240520000	255230000	339070000	299760000	173160000	168740000	163960000				+
Keratin, type II cuticular Hb6	Krt86	>sp|P97861|KRT86_MOUSE Keratin, type II cuticular Hb6 OS=Mus musculus GN=Krt86 PE=2 SV=2;>tr|D3Z4Y1|D3Z4Y1_MOUSE Keratin, type II cuticular Hb6 OS=Mus musculus GN=Krt86 PE=3 SV=1	P97861;D3Z4Y1	2	57	87.7	53.251	0	26670000	31206000	43443000	1305400000	5264900000	1098600000	7171200000	1705900000	47068000	22298000				+
Beta-2-glycoprotein 1	Apoh	>sp|Q01339|APOH_MOUSE Beta-2-glycoprotein 1 OS=Mus musculus GN=Apoh PE=1 SV=1	Q01339;CON__P17690	2	18	52.8	38.618	7.2969e-111	12729000	13334000	5848400	77524000	25614000	30266000	58350000	6949500	8299800	3233400				+
Creatine kinase B-type	Ckb	>sp|Q04447|KCRB_MOUSE Creatine kinase B-type OS=Mus musculus GN=Ckb PE=1 SV=1	Q04447	1	23	71.1	42.713	0	37801000	26853000	31454000	43013000	40015000	52782000	34148000	24046000	24144000	22034000				+
	Myom2	>tr|Q14BI5|Q14BI5_MOUSE Myomesin 2 OS=Mus musculus GN=Myom2 PE=2 SV=1	Q14BI5	1	111	73.4	164.74	0	363280000	467520000	896330000	850400000	1065000000	528920000	884860000	385030000	459780000	480150000				+
Junctional sarcoplasmic reticulum protein 1	Jsrp1	>sp|Q3MI48|JSPR1_MOUSE Junctional sarcoplasmic reticulum protein 1 OS=Mus musculus GN=Jsrp1 PE=1 SV=2;>sp|Q3MI48-2|JSPR1_MOUSE Isoform 2 of Junctional sarcoplasmic reticulum protein 1 OS=Mus musculus GN=Jsrp1	Q3MI48;Q3MI48-2	2	8	40.4	36.092	1.2026e-144	5442900	8863400	16110000	18143000	9373300	12764000	9604900	1573800	3321400	6345000				+
Fumarylacetoacetate hydrolase domain-containing protein 2A	Fahd2	>sp|Q3TC72|FAHD2_MOUSE Fumarylacetoacetate hydrolase domain-containing protein 2A OS=Mus musculus GN=Fahd2 PE=1 SV=1	Q3TC72	1	6	37.4	34.69	3.8429e-21	4523300	4779700	3355900	5861400	3434000	5686200	5716900	2304500	4030500	2562200				+
DAZ-associated protein 1	Dazap1	>sp|Q9JII5-2|DAZP1_MOUSE Isoform 2 of DAZ-associated protein 1 OS=Mus musculus GN=Dazap1;>sp|Q9JII5|DAZP1_MOUSE DAZ-associated protein 1 OS=Mus musculus GN=Dazap1 PE=2 SV=2;>tr|Q3UGB5|Q3UGB5_MOUSE DAZ associated protein 1, isoform CRA_b OS=Mus musculus GN=	Q9JII5-2;Q9JII5;Q3UGB5;D3Z4J1	4	7	21.7	43.086	1.4253e-91	2003400	1600800	4014200	3502700	4735300	3553700	5398900	2366400	1584500	2050300				+
Glycerol-3-phosphate dehydrogenase 1-like protein	Gpd1l	>sp|Q3ULJ0-2|GPD1L_MOUSE Isoform 2 of Glycerol-3-phosphate dehydrogenase 1-like protein OS=Mus musculus GN=Gpd1l;>sp|Q3ULJ0|GPD1L_MOUSE Glycerol-3-phosphate dehydrogenase 1-like protein OS=Mus musculus GN=Gpd1l PE=1 SV=2	Q3ULJ0-2;Q3ULJ0;D3Z0L6	3	14	46.2	34.634	4.1898e-66	8680900	8048200	9293500	6186100	9819400	6216700	11376000	3272400	3244400	5586500				+
Mast cell protease 4	Mcpt4	>tr|Q3UN88|Q3UN88_MOUSE Mast cell protease 4 OS=Mus musculus GN=Mcpt4 PE=2 SV=1;>sp|P21812|MCPT4_MOUSE Mast cell protease 4 OS=Mus musculus GN=Mcpt4 PE=1 SV=1	Q3UN88;P21812;P11034	3	16	63.4	27.196	2.1053e-299	574610000	574270000	298630000	720120000	650520000	476120000	513320000	304500000	301260000	381880000				+
Somatomedin-B and thrombospondin type-1 domain-containing protein	Sbspon	>sp|Q3UPR9|SBSPO_MOUSE Somatomedin-B and thrombospondin type-1 domain-containing protein OS=Mus musculus GN=Sbspon PE=2 SV=1	Q3UPR9	1	9	50.4	29.463	1.219e-79	4899300	5105300	11431000	25693000	5997900	13455000	5147900	3648800	2509400	3966500				+
Monofunctional C1-tetrahydrofolate synthase, mitochondrial	Mthfd1l	>sp|Q3V3R1|C1TM_MOUSE Monofunctional C1-tetrahydrofolate synthase, mitochondrial OS=Mus musculus GN=Mthfd1l PE=1 SV=2	Q3V3R1	1	29	35.9	105.73	3.4922e-179	1244200	1976200	994860	1963100	2068100	973530	2631100	1412100	1555600	494480				+
	Krt16	>tr|Q3ZAW8|Q3ZAW8_MOUSE Keratin 16 OS=Mus musculus GN=Krt16 PE=2 SV=1	Q3ZAW8	1	56	95.7	51.693	0	143530000	130900000	67618000	185600000	207180000	437910000	715600000	46816000	23034000	45978000				+
Transmembrane protein 65	Tmem65	>sp|Q4VAE3|TMM65_MOUSE Transmembrane protein 65 OS=Mus musculus GN=Tmem65 PE=2 SV=1	Q4VAE3	1	5	18.8	24.918	3.7627e-16	2290200	3662700	2488500	5226600	2574500	5127700	2971800	1706200	1528100	1296100				+
Alpha-1-acid glycoprotein 1	Orm1	>sp|Q60590|A1AG1_MOUSE Alpha-1-acid glycoprotein 1 OS=Mus musculus GN=Orm1 PE=1 SV=1	Q60590	1	4	21.7	23.895	1.0657e-15	2239900	6454800	2942800	3292800	3010000	5024200	2459400	1496500	1300200	1515900				+
Src substrate cortactin	Cttn	>sp|Q60598|SRC8_MOUSE Src substrate cortactin OS=Mus musculus GN=Cttn PE=1 SV=2;>tr|Q921L6|Q921L6_MOUSE Cortactin, isoform CRA_a OS=Mus musculus GN=Cttn PE=2 SV=1	Q60598;Q921L6	2	21	38.3	61.249	1.0214e-183	5320800	3875400	3315500	8049200	6072000	11646000	7256100	3304300	2700600	4439400				+
Voltage-dependent anion-selective channel protein 2	Vdac2	>sp|Q60930|VDAC2_MOUSE Voltage-dependent anion-selective channel protein 2 OS=Mus musculus GN=Vdac2 PE=1 SV=2;>tr|G3UX26|G3UX26_MOUSE Voltage-dependent anion-selective channel protein 2 (Fragment) OS=Mus musculus GN=Vdac2 PE=4 SV=1;>tr|D3YZT5|D3YZT5_MOUSE	Q60930;G3UX26;D3YZT5;D3YUN8	4	15	60	31.732	8.2884e-274	99294000	127190000	147640000	151220000	166450000	135340000	172620000	80782000	78679000	114990000				+
Voltage-dependent anion-selective channel protein 3	Vdac3	>sp|Q60931|VDAC3_MOUSE Voltage-dependent anion-selective channel protein 3 OS=Mus musculus GN=Vdac3 PE=1 SV=1	Q60931	1	18	61.1	30.752	1.0378e-235	41228000	45404000	37979000	73293000	79706000	60181000	95093000	21062000	28334000	41046000				+
Lamina-associated polypeptide 2, isoforms alpha/zeta	Tmpo	>sp|Q61033|LAP2A_MOUSE Lamina-associated polypeptide 2, isoforms alpha/zeta OS=Mus musculus GN=Tmpo PE=1 SV=4;>sp|Q61033-2|LAP2A_MOUSE Isoform Zeta of Lamina-associated polypeptide 2, isoforms alpha/zeta OS=Mus musculus GN=Tmpo	Q61033;Q61033-2	2	22	38.7	75.167	2.5948e-262	1736400	1300000	894870	1410300	3628000	2238900	2419400	1937100	817630	823810				+
Laminin subunit beta-3	Lamb3	>sp|Q61087|LAMB3_MOUSE Laminin subunit beta-3 OS=Mus musculus GN=Lamb3 PE=2 SV=2	Q61087;F6YGE5	2	26	31.9	128.9	6.7511e-159	19220000	13888000	17909000	13333000	11591000	19713000	21468000	4348400	6164200	8131400				+
Glutathione S-transferase theta-2	Gstt2	>tr|Q91VB0|Q91VB0_MOUSE Glutathione S-transferase theta-2 OS=Mus musculus GN=Gstt2 PE=2 SV=1;>sp|Q61133|GSTT2_MOUSE Glutathione S-transferase theta-2 OS=Mus musculus GN=Gstt2 PE=2 SV=3	Q91VB0;Q61133	2	7	31.1	27.634	3.1294e-85	5886200	2947700	1634000	9404300	6258200	7447200	3386900	1212300	1070000	2150300				+
Neprilysin	Mme	>sp|Q61391|NEP_MOUSE Neprilysin OS=Mus musculus GN=Mme PE=1 SV=3	Q61391;Q8BNU9	2	13	23.3	85.701	3.3657e-78	13283000	6312900	1246200	22158000	20933000	7699000	11589000	5183800	1472300	2607300				+
Extracellular matrix protein 1	Ecm1	>sp|Q61508-2|ECM1_MOUSE Isoform Short of Extracellular matrix protein 1 OS=Mus musculus GN=Ecm1;>tr|F8WI14|F8WI14_MOUSE Extracellular matrix protein 1 OS=Mus musculus GN=Ecm1 PE=4 SV=1;>sp|Q61508|ECM1_MOUSE Extracellular matrix protein 1 OS=Mus musculus GN	Q61508-2;F8WI14;Q61508;D3Z0U9;D3Z038;D3YV64	6	11	36.2	48.356	2.7602e-190	11980000	1668100	4173000	24201000	16173000	17241000	20477000	1445900	638840	777980				+
Translin	Tsn	>sp|Q62348|TSN_MOUSE Translin OS=Mus musculus GN=Tsn PE=1 SV=1	Q62348	1	12	51.8	26.201	2.3834e-67	20688000	11228000	11985000	20047000	31912000	25425000	20892000	8335400	8419900	21922000				+
NADH dehydrogenase [ubiquinone] 1 alpha subcomplex subunit 4	Ndufa4	>sp|Q62425|NDUA4_MOUSE NADH dehydrogenase [ubiquinone] 1 alpha subcomplex subunit 4 OS=Mus musculus GN=Ndufa4 PE=1 SV=2	Q62425	1	12	90.2	9.3267	4.1786e-124	22102000	30274000	29260000	140280000	146690000	87547000	89783000	23721000	36193000	53002000				+
Zinc-alpha-2-glycoprotein	Azgp1	>sp|Q64726|ZA2G_MOUSE Zinc-alpha-2-glycoprotein OS=Mus musculus GN=Azgp1 PE=1 SV=2	Q64726	1	8	35.2	35.332	9.8566e-47	4537800	2763900	1360300	5685300	2957100	4306200	6076800	1583100	2036000	1249600				+
2-oxoisovalerate dehydrogenase subunit beta, mitochondrial	Bckdhb	>sp|Q6P3A8|ODBB_MOUSE 2-oxoisovalerate dehydrogenase subunit beta, mitochondrial OS=Mus musculus GN=Bckdhb PE=2 SV=2;>sp|Q6P3A8-2|ODBB_MOUSE Isoform 2 of 2-oxoisovalerate dehydrogenase subunit beta, mitochondrial OS=Mus musculus GN=Bckdhb	Q6P3A8;Q6P3A8-2	2	8	33.8	42.88	3.3105e-74	5324900	7840200	5145300	10944000	6944100	3298000	6495700	2866700	3470900	2396300				+
Carboxypeptidase A4	Cpa4	>sp|Q6P8K8|CBPA4_MOUSE Carboxypeptidase A4 OS=Mus musculus GN=Cpa4 PE=2 SV=2	Q6P8K8	1	9	32.9	47.338	1.0494e-170	17460000	14499000	15019000	13171000	19148000	17747000	28105000	11159000	4419400	4626100				+
Corneodesmosin	Cdsn	>sp|Q7TPC1|CDSN_MOUSE Corneodesmosin OS=Mus musculus GN=Cdsn PE=2 SV=2	Q7TPC1	1	9	30.5	54.312	1.1191e-99	25433000	22416000	23852000	29164000	25630000	35108000	30360000	14488000	11930000	8627600				+
Ubiquitin thioesterase OTUB1	Otub1	>sp|Q7TQI3|OTUB1_MOUSE Ubiquitin thioesterase OTUB1 OS=Mus musculus GN=Otub1 PE=1 SV=2;>tr|D3YWF6|D3YWF6_MOUSE Ubiquitin thioesterase OTUB1 OS=Mus musculus GN=Otub1 PE=4 SV=1	Q7TQI3;D3YWF6;D3Z7K0	3	17	69	31.27	0	13491000	17916000	14793000	26367000	34323000	24259000	31576000	10231000	11778000	13391000				+
Leucine-rich repeat-containing protein 15	Lrrc15	>sp|Q80X72|LRC15_MOUSE Leucine-rich repeat-containing protein 15 OS=Mus musculus GN=Lrrc15 PE=2 SV=1;>tr|Q9D3K0|Q9D3K0_MOUSE Leucine-rich repeat-containing protein 15 OS=Mus musculus GN=Lrrc15 PE=2 SV=1	Q80X72;Q9D3K0	2	11	35.6	64.176	5.7726e-170	5691000	4950600	3557500	12573000	7490600	29480000	17125000	5211900	2998500	2205500				+
WD repeat-containing protein 82	Wdr82	>sp|Q8BFQ4|WDR82_MOUSE WD repeat-containing protein 82 OS=Mus musculus GN=Wdr82 PE=1 SV=1	Q8BFQ4	1	10	35.8	35.079	1.1843e-125	1422800	2115000	1408900	3372300	2408100	2310000	2800000	599550	1386800	2175300				+
Calcineurin-like phosphoesterase domain-containing protein 1	Cpped1	>sp|Q8BFS6|CPPED_MOUSE Calcineurin-like phosphoesterase domain-containing protein 1 OS=Mus musculus GN=Cpped1 PE=2 SV=1;>sp|Q8BFS6-2|CPPED_MOUSE Isoform 2 of Calcineurin-like phosphoesterase domain-containing protein 1 OS=Mus musculus GN=Cpped1;>sp|Q8BFS6-	Q8BFS6;Q8BFS6-2;Q8BFS6-4;Q8BFS6-3;Q8BFS6-5;D3Z7F7	6	6	30.4	35.247	1.0484e-51	10411000	7145700	7213600	8876900	12339000	6874000	7121900	6485600	4570500	4531100				+
Protein RCC2	Rcc2	>sp|Q8BK67|RCC2_MOUSE Protein RCC2 OS=Mus musculus GN=Rcc2 PE=2 SV=1	Q8BK67;A2AWQ2	2	20	45.4	55.983	5.7068e-126	11097000	8926900	3600500	11622000	10959000	9334400	6059000	7294300	1748200	4200100				+
EGF-containing fibulin-like extracellular matrix protein 1	Efemp1	>sp|Q8BPB5|FBLN3_MOUSE EGF-containing fibulin-like extracellular matrix protein 1 OS=Mus musculus GN=Efemp1 PE=2 SV=1;>tr|E9Q582|E9Q582_MOUSE EGF-containing fibulin-like extracellular matrix protein 1 OS=Mus musculus GN=Efemp1 PE=4 SV=1	Q8BPB5;E9Q582;F6ZFS0	3	12	37.1	54.952	1.4904e-207	17916000	22276000	14888000	31392000	16757000	21497000	16221000	9480200	8607300	15835000				+
Thioredoxin-like protein 1	Txnl1	>sp|Q8CDN6|TXNL1_MOUSE Thioredoxin-like protein 1 OS=Mus musculus GN=Txnl1 PE=1 SV=3	Q8CDN6	1	17	66.8	32.237	0	55329000	35888000	45463000	48328000	42810000	49190000	41152000	40133000	23615000	32135000				+
Phosphoglycolate phosphatase	Pgp	>sp|Q8CHP8|PGP_MOUSE Phosphoglycolate phosphatase OS=Mus musculus GN=Pgp PE=2 SV=1	Q8CHP8	1	10	42.1	34.54	5.5773e-92	8960600	8416700	5080400	9899200	13903000	7917500	10080000	4107700	5083900	5290000				+
Fermitin family homolog 2	Fermt2	>sp|Q8CIB5|FERM2_MOUSE Fermitin family homolog 2 OS=Mus musculus GN=Fermt2 PE=1 SV=1;>tr|F8WGQ4|F8WGQ4_MOUSE Fermitin family homolog 2 OS=Mus musculus GN=Fermt2 PE=4 SV=1	Q8CIB5;F8WGQ4;A6X941;A6X940	4	23	49.4	77.8	2.1596e-187	10550000	11496000	8072100	23963000	14681000	12488000	12598000	10159000	15215000	3927500				+
Hydroxymethylglutaryl-CoA synthase, cytoplasmic	Hmgcs1	>sp|Q8JZK9|HMCS1_MOUSE Hydroxymethylglutaryl-CoA synthase, cytoplasmic OS=Mus musculus GN=Hmgcs1 PE=1 SV=1	Q8JZK9	1	16	37.1	57.568	1.6892e-249	1215000	2941200	14180000	4159100	11269000	13360000	9923000	1788100	1505400	1807100				+
	Slc25a1	>tr|Q8JZU2|Q8JZU2_MOUSE Protein Slc25a1 OS=Mus musculus GN=Slc25a1 PE=2 SV=1	Q8JZU2;F6VVY4	2	9	28	33.931	3.7101e-69	16013000	18001000	20259000	72167000	31571000	44638000	25041000	14338000	20403000	18476000				+
Phosphatidylinositol transfer protein beta isoform	Pitpnb	>tr|Q8JZZ5|Q8JZZ5_MOUSE Phosphatidylinositol transfer protein beta isoform OS=Mus musculus GN=Pitpnb PE=2 SV=1;>sp|P53811|PIPNB_MOUSE Phosphatidylinositol transfer protein beta isoform OS=Mus musculus GN=Pitpnb PE=1 SV=2	Q8JZZ5;P53811	2	15	66.9	31.616	3.1089e-62	4340400	4524700	3503900	7130400	4859600	5308100	6492200	3086000	3379400	1709100				+
Keratin, type I cuticular Ha3-I	Krt33a	>sp|Q8K0Y2|KT33A_MOUSE Keratin, type I cuticular Ha3-I OS=Mus musculus GN=Krt33a PE=2 SV=1	Q8K0Y2	1	41	83.9	46.137	0	3610700	2789500	3266100	159550000	1816400000	89614000	1410700000	218790000	2094800	2132400				+
Short-chain dehydrogenase/reductase family 9C member 7	Sdr9c7	>sp|Q8K3P0|DR9C7_MOUSE Short-chain dehydrogenase/reductase family 9C member 7 OS=Mus musculus GN=Sdr9c7 PE=2 SV=1	Q8K3P0	1	14	51.4	35.148	2.2972e-267	27161000	23050000	22367000	38735000	26944000	28222000	35858000	13643000	8920400	5001100				+
Protein POF1B	Pof1b	>sp|Q8K4L4|POF1B_MOUSE Protein POF1B OS=Mus musculus GN=Pof1b PE=1 SV=3	Q8K4L4	1	36	58.4	67.784	1.1449e-284	75715000	50896000	39267000	52216000	108760000	108310000	121730000	53108000	38263000	33263000				+
Sarcoplasmic/endoplasmic reticulum calcium ATPase 1	Atp2a1	>sp|Q8R429|AT2A1_MOUSE Sarcoplasmic/endoplasmic reticulum calcium ATPase 1 OS=Mus musculus GN=Atp2a1 PE=2 SV=1	Q8R429	1	73	60.3	109.42	0	3941400000	3241700000	2659100000	8359900000	8692000000	4969300000	6529400000	2690700000	4700700000	3792000000				+
CD81 antigen	Cd81	>tr|Q91V78|Q91V78_MOUSE CD 81 antigen, isoform CRA_c OS=Mus musculus GN=Cd81 PE=2 SV=1	Q91V78	1	4	28.8	25.814	3.5911e-200	11260000	6919400	14570000	29068000	19316000	15873000	15851000	9470100	7388700	9129500				+
Protein MEMO1	Memo1	>sp|Q91VH6|MEMO1_MOUSE Protein MEMO1 OS=Mus musculus GN=Memo1 PE=1 SV=1	Q91VH6	1	12	60.3	33.692	1.7343e-148	4496200	2009600	2497200	6092300	4201800	4829600	5162900	2940000	3090700	1183900				+
Ribonuclease inhibitor	Rnh1	>sp|Q91VI7|RINI_MOUSE Ribonuclease inhibitor OS=Mus musculus GN=Rnh1 PE=1 SV=1	Q91VI7	1	28	89.3	49.816	0	45016000	41094000	69816000	55284000	62933000	57358000	84648000	47435000	44060000	37438000				+
Inorganic pyrophosphatase 2, mitochondrial	Ppa2	>sp|Q91VM9|IPYR2_MOUSE Inorganic pyrophosphatase 2, mitochondrial OS=Mus musculus GN=Ppa2 PE=2 SV=1;>tr|D3Z636|D3Z636_MOUSE Inorganic pyrophosphatase 2, mitochondrial OS=Mus musculus GN=Ppa2 PE=4 SV=1;>sp|Q91VM9-2|IPYR2_MOUSE Isoform 2 of Inorganic pyropho	Q91VM9;D3Z636;Q91VM9-2;G8JL76;D3Z096	5	12	49.1	38.114	1.3927e-146	4988300	3553600	3051700	5887700	3445700	3241600	3998000	3639600	2320100	3041300				+
Hemopexin	Hpx	>sp|Q91X72|HEMO_MOUSE Hemopexin OS=Mus musculus GN=Hpx PE=1 SV=2	Q91X72	1	29	55.4	51.317	0	341810000	439860000	216130000	718520000	533410000	313200000	596210000	84141000	94728000	109910000				+
Glyoxylate reductase/hydroxypyruvate reductase	Grhpr	>sp|Q91Z53|GRHPR_MOUSE Glyoxylate reductase/hydroxypyruvate reductase OS=Mus musculus GN=Grhpr PE=1 SV=1	Q91Z53;B1AXQ0	2	13	43	35.328	2.7448e-88	19489000	16980000	11818000	26734000	26722000	23418000	23270000	10439000	13778000	11751000				+
Retinoid-inducible serine carboxypeptidase	Scpep1	>sp|Q920A5|RISC_MOUSE Retinoid-inducible serine carboxypeptidase OS=Mus musculus GN=Scpep1 PE=2 SV=2;>tr|Q3U5P4|Q3U5P4_MOUSE Retinoid-inducible serine carboxypeptidase OS=Mus musculus GN=Scpep1 PE=2 SV=1	Q920A5;Q3U5P4	2	8	21	50.964	7.8856e-184	3408100	2683900	3704600	10624000	7864700	13050000	8300400	3580200	2522600	4236000				+
Serotransferrin	Tf	>sp|Q921I1|TRFE_MOUSE Serotransferrin OS=Mus musculus GN=Tf PE=1 SV=1	Q921I1;F7BAE9;F7CJN9;D3YYR8;E9Q2Q7;E9Q939;CON__Q29443;CON__Q0IIK2	8	73	72.9	76.723	0	19425000	1836800	4328000	471580000	81970000	356160000	254180000	5931000	1698000	2393500				+
Protein FAM49B	Fam49b	>sp|Q921M7|FA49B_MOUSE Protein FAM49B OS=Mus musculus GN=Fam49b PE=2 SV=1	Q921M7	1	14	54.3	36.776	2.4805e-271	7264400	6181700	7512900	7941300	8021300	10421000	14746000	4676200	4424300	7320600				+
O-acetyl-ADP-ribose deacetylase MACROD1	Macrod1	>sp|Q922B1|MACD1_MOUSE O-acetyl-ADP-ribose deacetylase MACROD1 OS=Mus musculus GN=Macrod1 PE=2 SV=2	Q922B1	1	11	45.5	35.294	6.2555e-159	32018000	25927000	41352000	51822000	54921000	30155000	39355000	15744000	24450000	21072000				+
Mannose-6-phosphate isomerase	Mpi	>sp|Q924M7|MPI_MOUSE Mannose-6-phosphate isomerase OS=Mus musculus GN=Mpi PE=2 SV=1	Q924M7;F6Q3K8	2	7	23.9	46.575	3.3622e-156	1909100	1075100	2145900	2412000	3759900	1776800	3117700	833280	1130300	1308100				+
Sideroflexin-1	Sfxn1	>sp|Q99JR1|SFXN1_MOUSE Sideroflexin-1 OS=Mus musculus GN=Sfxn1 PE=1 SV=3	Q99JR1	1	14	59.6	35.649	0	13769000	15556000	9915200	24954000	21364000	12276000	10477000	13264000	7055500	9598800				+
Electron transfer flavoprotein subunit alpha, mitochondrial	Etfa	>sp|Q99LC5|ETFA_MOUSE Electron transfer flavoprotein subunit alpha, mitochondrial OS=Mus musculus GN=Etfa PE=1 SV=2	Q99LC5	1	23	74.8	35.009	0	246520000	324110000	300210000	401400000	422200000	316140000	329320000	208340000	244290000	208710000				+
Cleavage stimulation factor subunit 3	Cstf3	>sp|Q99LI7|CSTF3_MOUSE Cleavage stimulation factor subunit 3 OS=Mus musculus GN=Cstf3 PE=1 SV=1	Q99LI7	1	14	27.6	82.876	5.161e-302	1833200	1635900	1971200	1741000	3059800	1430500	2868800	1504500	1851200	1604100				+
Protein DJ-1	Park7	>sp|Q99LX0|PARK7_MOUSE Protein DJ-1 OS=Mus musculus GN=Park7 PE=1 SV=1;>tr|A2A813|A2A813_MOUSE Parkinson disease (Autosomal recessive, early onset) 7 OS=Mus musculus GN=Park7 PE=4 SV=1;>tr|A2A815|A2A815_MOUSE Parkinson disease (Autosomal recessive, early o	Q99LX0;A2A813;A2A815;A2A817;A2A816	5	18	91	20.021	5.1891e-143	67958000	76253000	78577000	145870000	177070000	102470000	143950000	81378000	138750000	67376000				+
Keratin, type II cuticular Hb4	Krt84	>sp|Q99M73|KRT84_MOUSE Keratin, type II cuticular Hb4 OS=Mus musculus GN=Krt84 PE=2 SV=2	Q99M73	1	39	71	64.982	0	255230000	181100000	124910000	185140000	388330000	483550000	150760000	42683000	19001000	5600600				+
Resistin	Retn	>sp|Q99P87|RETN_MOUSE Resistin OS=Mus musculus GN=Retn PE=1 SV=1	Q99P87	1	5	53.5	12.492	5.7112e-40	33507000	58341000	733630	56989000	24030000	46398000	72109000	819840	499140	788720				+
Glyoxalase domain-containing protein 4	Glod4	>sp|Q9CPV4|GLOD4_MOUSE Glyoxalase domain-containing protein 4 OS=Mus musculus GN=Glod4 PE=2 SV=1;>tr|E9Q197|E9Q197_MOUSE Glyoxalase domain-containing protein 4 OS=Mus musculus GN=Glod4 PE=4 SV=1;>sp|Q9CPV4-2|GLOD4_MOUSE Isoform 2 of Glyoxalase domain-conta	Q9CPV4;E9Q197;Q9CPV4-2;Q9CPV4-3;F6ZTG3;E9Q055;E9Q2R6;F7BB55	8	20	77.9	33.316	0	40148000	35560000	28230000	59266000	51234000	56665000	44123000	29301000	30606000	19009000				+
GTP-binding protein SAR1b	Sar1b	>sp|Q9CQC9|SAR1B_MOUSE GTP-binding protein SAR1b OS=Mus musculus GN=Sar1b PE=1 SV=1	Q9CQC9	1	13	61.6	22.382	7.2131e-125	5980300	6920800	19511000	22897000	29006000	21428000	16666000	5585300	10795000	8960800				+
NADH dehydrogenase [ubiquinone] 1 beta subcomplex subunit 9	Ndufb9	>sp|Q9CQJ8|NDUB9_MOUSE NADH dehydrogenase [ubiquinone] 1 beta subcomplex subunit 9 OS=Mus musculus GN=Ndufb9 PE=1 SV=3	Q9CQJ8	1	8	57	21.984	5.0799e-126	11831000	30039000	29415000	39630000	23836000	31628000	24353000	18250000	14108000	18764000				+
Serine/threonine-protein phosphatase 6 catalytic subunit	Ppp6c	>sp|Q9CQR6|PPP6_MOUSE Serine/threonine-protein phosphatase 6 catalytic subunit OS=Mus musculus GN=Ppp6c PE=2 SV=1	Q9CQR6	1	10	41	35.159	3.969e-59	2005300	1367100	1938900	2086600	1877700	2439200	3658600	1013100	1022300	1246000				+
26S proteasome non-ATPase regulatory subunit 8	Psmd8	>sp|Q9CX56|PSMD8_MOUSE 26S proteasome non-ATPase regulatory subunit 8 OS=Mus musculus GN=Psmd8 PE=2 SV=2	Q9CX56	1	11	39.1	39.93	1.3467e-173	12895000	13945000	14236000	12246000	18389000	17754000	19094000	9797000	10594000	12671000				+
Heterogeneous nuclear ribonucleoprotein A0	Hnrnpa0	>sp|Q9CX86|ROA0_MOUSE Heterogeneous nuclear ribonucleoprotein A0 OS=Mus musculus GN=Hnrnpa0 PE=1 SV=1	Q9CX86	1	19	54.4	30.53	4.2053e-203	9354200	14138000	16972000	21867000	28522000	23587000	16349000	9711900	4933700	6637700				+
Biliverdin reductase A	Blvra	>sp|Q9CY64|BIEA_MOUSE Biliverdin reductase A OS=Mus musculus GN=Blvra PE=2 SV=1	Q9CY64;A2ASB8;A2ASB7;A2ASB1	4	15	56.9	33.524	4.1625e-150	17209000	12459000	10056000	16958000	22442000	17681000	25530000	11256000	11567000	13688000				+
ATP-dependent (S)-NAD(P)H-hydrate dehydratase	Carkd	>sp|Q9CZ42-3|NNRD_MOUSE Isoform 3 of ATP-dependent (S)-NAD(P)H-hydrate dehydratase OS=Mus musculus GN=Carkd;>sp|Q9CZ42|NNRD_MOUSE ATP-dependent (S)-NAD(P)H-hydrate dehydratase OS=Mus musculus GN=Carkd PE=1 SV=1	Q9CZ42-3;Q9CZ42	2	14	61.2	35.217	9.4009e-244	17353000	13264000	14719000	15102000	19364000	15680000	16318000	12614000	7821100	10245000				+
Cytosolic 5-nucleotidase 3	Nt5c3	>sp|Q9D020-1|5NT3_MOUSE Isoform 1 of Cytosolic 5-nucleotidase 3 OS=Mus musculus GN=Nt5c3;>sp|Q9D020|5NT3_MOUSE Cytosolic 5-nucleotidase 3 OS=Mus musculus GN=Nt5c3 PE=1 SV=4	Q9D020-1;Q9D020	2	14	55.9	33.79	1.2836e-103	9102200	8460100	10113000	8286800	17261000	7990700	8822600	4176100	2823000	2971100				+
	Cst6	>tr|Q9D1B1|Q9D1B1_MOUSE Cystatin E/M OS=Mus musculus GN=Cst6 PE=2 SV=1	Q9D1B1	1	9	63.1	16.796	0	103410000	72962000	85969000	109090000	177440000	110400000	140260000	57490000	30086000	51855000				+
Endoplasmic reticulum resident protein 44	Erp44	>sp|Q9D1Q6|ERP44_MOUSE Endoplasmic reticulum resident protein 44 OS=Mus musculus GN=Erp44 PE=1 SV=1	Q9D1Q6	1	11	41.4	46.852	1.3347e-78	7960000	4308700	5538100	12656000	7944100	12341000	8932800	6215300	3627900	5943000				+
Serpin B7	Serpinb7	>sp|Q9D695|SPB7_MOUSE Serpin B7 OS=Mus musculus GN=Serpinb7 PE=2 SV=1	Q9D695;D3Z2N5	2	6	17.9	43.05	4.813e-183	6169100	3674500	6046000	4325600	4297100	3721200	1882800	1254200	1111100	938920				+
Mitochondrial glutamate carrier 1	Slc25a22	>sp|Q9D6M3|GHC1_MOUSE Mitochondrial glutamate carrier 1 OS=Mus musculus GN=Slc25a22 PE=1 SV=1;>tr|E9PV90|E9PV90_MOUSE Mitochondrial glutamate carrier 1 (Fragment) OS=Mus musculus GN=Slc25a22 PE=3 SV=1;>tr|E9PY45|E9PY45_MOUSE Mitochondrial glutamate carrier	Q9D6M3;E9PV90;E9PY45;E9Q6M6;E9Q579;F6UUQ1;Q9DB41-2;Q9DB41	8	12	43.7	34.67	2.5906e-35	1685300	2668400	1694700	3181700	1922100	3294200	1670800	1864700	940770	1092000				+
Serpin B12	Serpinb12	>sp|Q9D7P9|SPB12_MOUSE Serpin B12 OS=Mus musculus GN=Serpinb12 PE=2 SV=1	Q9D7P9;Q9D629;REV__D3Z2P2;REV__Q61362	4	26	74.2	47.834	0	1052600	619860	1188100	1574100	1026900	1602500	1127600	655040	1492900	272420				+
Ly6/PLAUR domain-containing protein 5	Lypd5	>sp|Q9D7Z7|LYPD5_MOUSE Ly6/PLAUR domain-containing protein 5 OS=Mus musculus GN=Lypd5 PE=2 SV=1	Q9D7Z7	1	9	60.5	27.45	1.6673e-137	27549000	12930000	5981100	50152000	14560000	70854000	23973000	6309900	1867800	1797500				+
Splicing factor U2AF 35 kDa subunit	U2af1	>sp|Q9D883|U2AF1_MOUSE Splicing factor U2AF 35 kDa subunit OS=Mus musculus GN=U2af1 PE=1 SV=4;>tr|G3UW94|G3UW94_MOUSE MCG14259, isoform CRA_b OS=Mus musculus GN=U2af1 PE=4 SV=1	Q9D883;G3UW94;E9Q5Y2;E9PUZ3;E9Q1I7;Q8BGJ9;E9Q809;F8WH71;E9PXR5;E9Q5J3;E9PWX6;E9PWM2;F7D8X7;E9PWA1	14	11	45.2	27.815	5.7299e-110	4214600	4555000	7079700	10817000	5897500	11543000	7419600	3985200	3581700	4675700				+
Ethylmalonyl-CoA decarboxylase	Echdc1	>sp|Q9D9V3-2|ECHD1_MOUSE Isoform 2 of Ethylmalonyl-CoA decarboxylase OS=Mus musculus GN=Echdc1;>sp|Q9D9V3|ECHD1_MOUSE Ethylmalonyl-CoA decarboxylase OS=Mus musculus GN=Echdc1 PE=1 SV=2;>tr|E0CXS3|E0CXS3_MOUSE Ethylmalonyl-CoA decarboxylase (Fragment) OS=Mu	Q9D9V3-2;Q9D9V3;E0CXS3	3	16	64.2	32.727	0	15406000	17779000	31023000	42320000	36356000	59400000	62319000	18542000	18317000	25809000				+
Alpha-soluble NSF attachment protein	Napa	>sp|Q9DB05|SNAA_MOUSE Alpha-soluble NSF attachment protein OS=Mus musculus GN=Napa PE=1 SV=1	Q9DB05;P28663	2	20	80.3	33.189	0	24474000	23115000	25160000	31275000	28344000	32436000	26997000	20199000	20958000	30204000				+
N-acetylneuraminate lyase	Npl	>sp|Q9DCJ9|NPL_MOUSE N-acetylneuraminate lyase OS=Mus musculus GN=Npl PE=2 SV=1	Q9DCJ9	1	28	79.7	35.13	0	70102000	46901000	54425000	63419000	74301000	98218000	112190000	34147000	19878000	30857000				+
NADH-cytochrome b5 reductase 3;NADH-cytochrome b5 reductase 3 membrane-bound form;NADH-cytochrome b5 reductase 3 soluble form	Cyb5r3	>sp|Q9DCN2-2|NB5R3_MOUSE Isoform 2 of NADH-cytochrome b5 reductase 3 OS=Mus musculus GN=Cyb5r3;>sp|Q9DCN2|NB5R3_MOUSE NADH-cytochrome b5 reductase 3 OS=Mus musculus GN=Cyb5r3 PE=1 SV=3;>tr|E9Q841|E9Q841_MOUSE NADH-cytochrome b5 reductase 3 OS=Mus musculus	Q9DCN2-2;Q9DCN2;E9Q841;F2Z456;F2Z3V0	5	25	84.2	31.549	0	136440000	153590000	153300000	153900000	163610000	149110000	126170000	109190000	123700000	116930000				+
Omega-amidase NIT2	Nit2	>sp|Q9JHW2|NIT2_MOUSE Omega-amidase NIT2 OS=Mus musculus GN=Nit2 PE=1 SV=1	Q9JHW2	1	18	79.3	30.501	1.2655e-229	10878000	8123300	10858000	15500000	16051000	13181000	16699000	6153700	11997000	6091800				+
[Pyruvate dehydrogenase [lipoamide]] kinase isozyme 2, mitochondrial	Pdk2	>sp|Q9JK42|PDK2_MOUSE [Pyruvate dehydrogenase [lipoamide]] kinase isozyme 2, mitochondrial OS=Mus musculus GN=Pdk2 PE=1 SV=2	Q9JK42	1	11	39.6	46.04	7.3945e-71	4357200	5625700	3163800	6024500	2613700	6120200	2244200	1030200	2189100	1546900				+
Prolargin	Prelp	>sp|Q9JK53|PRELP_MOUSE Prolargin OS=Mus musculus GN=Prelp PE=2 SV=2	Q9JK53	1	22	47.6	43.292	0	573960000	529910000	489840000	798720000	780620000	820770000	563160000	439840000	419500000	614730000				+
		>sp|Q9JKB3-2|DBPA_MOUSE Isoform 2 of DNA-binding protein A OS=Mus musculus GN=Csda	Q9JKB3-2	1	18	75.3	30.764	0	28878000	44152000	84938000	52720000	40280000	39467000	24500000	16007000	14553000	19598000				+
Protein-glutamine gamma-glutamyltransferase K	Tgm1	>sp|Q9JLF6|TGM1_MOUSE Protein-glutamine gamma-glutamyltransferase K OS=Mus musculus GN=Tgm1 PE=1 SV=2	Q9JLF6	1	27	46	89.825	2.0877e-216	39563000	22789000	28897000	68020000	56892000	57713000	60543000	18705000	11758000	10956000				+
Dual specificity protein phosphatase 14	Dusp14	>sp|Q9JLY7|DUS14_MOUSE Dual specificity protein phosphatase 14 OS=Mus musculus GN=Dusp14 PE=2 SV=2	Q9JLY7;B1AT24	2	11	68.7	22.311	2.9925e-122	3047300	2022800	2063700	43288000	45306000	46922000	34657000	8626800	1241700	1181900				+
Prolyl endopeptidase	Prep	>sp|Q9QUR6|PPCE_MOUSE Prolyl endopeptidase OS=Mus musculus GN=Prep PE=2 SV=1;>tr|E9Q0H7|E9Q0H7_MOUSE Prolyl endopeptidase OS=Mus musculus GN=Prep PE=4 SV=1	Q9QUR6;E9Q0H7	2	40	72.8	80.751	0	29076000	12598000	8896700	13356000	31877000	38095000	29526000	13247000	12417000	13151000				+
Acyl-coenzyme A thioesterase 2, mitochondrial	Acot2	>sp|Q9QYR9|ACOT2_MOUSE Acyl-coenzyme A thioesterase 2, mitochondrial OS=Mus musculus GN=Acot2 PE=1 SV=2	Q9QYR9	1	14	42.4	49.656	2.8259e-157	12297000	14659000	7599800	12610000	10741000	11899000	13033000	4919700	7016100	3970900				+
Carbonic anhydrase 5B, mitochondrial	Ca5b	>sp|Q9QZA0|CAH5B_MOUSE Carbonic anhydrase 5B, mitochondrial OS=Mus musculus GN=Ca5b PE=2 SV=2	Q9QZA0	1	5	19.9	36.622	1.0532e-18	3717900	2036500	2354500	20181000	10785000	7602200	5748300	1359600	926520	1363300				+
Actin-related protein 10	Actr10	>sp|Q9QZB7|ARP10_MOUSE Actin-related protein 10 OS=Mus musculus GN=Actr10 PE=1 SV=2	Q9QZB7	1	6	24.7	46.207	4.2522e-117	739540	638610	2759900	4018000	2060300	5981100	2063200	802180	746270	1108400				+
Dermatopontin	Dpt	>sp|Q9QZZ6|DERM_MOUSE Dermatopontin OS=Mus musculus GN=Dpt PE=2 SV=1	Q9QZZ6	1	9	50.7	23.995	7.2516e-243	156680000	149950000	136900000	589860000	318350000	666330000	321940000	127120000	92872000	142670000				+
Basal cell adhesion molecule	Bcam	>sp|Q9R069|BCAM_MOUSE Basal cell adhesion molecule OS=Mus musculus GN=Bcam PE=2 SV=1	Q9R069;D3YTK7	2	19	45.8	67.669	6.2407e-194	41227000	15640000	29282000	39298000	39977000	35483000	28592000	17976000	20435000	15346000				+
ADP-ribosylation factor-like protein 3	Arl3	>sp|Q9WUL7|ARL3_MOUSE ADP-ribosylation factor-like protein 3 OS=Mus musculus GN=Arl3 PE=1 SV=1	Q9WUL7	1	9	54.4	20.486	5.5875e-150	3186400	1216400	5071800	6748800	7861900	5864200	4336500	1899200	2790800	2694300				+
Epididymal secretory protein E1	Npc2	>sp|Q9Z0J0|NPC2_MOUSE Epididymal secretory protein E1 OS=Mus musculus GN=Npc2 PE=2 SV=1	Q9Z0J0	1	8	47.7	16.442	6.9382e-78	7516000	16297000	4933700	12716000	13188000	20120000	22021000	10811000	2787500	7519300				+
Succinyl-CoA ligase [ADP-forming] subunit beta, mitochondrial	Sucla2	>sp|Q9Z2I9|SUCB1_MOUSE Succinyl-CoA ligase [ADP-forming] subunit beta, mitochondrial OS=Mus musculus GN=Sucla2 PE=1 SV=2	Q9Z2I9	1	20	53.8	50.113	0	32677000	59508000	65286000	64145000	66858000	78853000	60501000	19977000	28206000	32936000				+
Pirin	Pir	>tr|A2AIH8|A2AIH8_MOUSE Pirin (Fragment) OS=Mus musculus GN=Pir PE=3 SV=1;>sp|Q9D711|PIR_MOUSE Pirin OS=Mus musculus GN=Pir PE=2 SV=1	A2AIH8;Q9D711	2	4	21.3	27.942	2.6688e-25	2625800	1112500	1530600	3737000	2113400	3671700	2477400	1091900	1156100	1528600				+
Fibrillin-1	Fbn1	>tr|A2AQ53|A2AQ53_MOUSE Fibrillin 1 OS=Mus musculus GN=Fbn1 PE=4 SV=1;>sp|Q61554|FBN1_MOUSE Fibrillin-1 OS=Mus musculus GN=Fbn1 PE=1 SV=1	A2AQ53;Q61554	2	101	46.4	312.3	0	41316000	44491000	18992000	849060000	235910000	953600000	654910000	44922000	47418000	28388000				+
Kynurenine--oxoglutarate transaminase 1	Ccbl1	>tr|A2AQY8|A2AQY8_MOUSE Cysteine conjugate-beta lyase 1 OS=Mus musculus GN=Ccbl1 PE=4 SV=1;>sp|Q8BTY1|KAT1_MOUSE Kynurenine--oxoglutarate transaminase 1 OS=Mus musculus GN=Ccbl1 PE=2 SV=1;>tr|A2AQY9|A2AQY9_MOUSE Cysteine conjugate-beta lyase 1 OS=Mus muscu	A2AQY8;Q8BTY1;A2AQY9	3	6	29.7	42.235	2.8934e-138	3999500	2847300	4495700	4440800	5171900	4768800	3366300	2208900	1295200	1277200				+
Four and a half LIM domains protein 3	Fhl3	>tr|A6H6N4|A6H6N4_MOUSE Four and a half LIM domains 3 OS=Mus musculus GN=Fhl3 PE=2 SV=1;>tr|F2Z455|F2Z455_MOUSE Four and a half LIM domains protein 3 OS=Mus musculus GN=Fhl3 PE=4 SV=1;>sp|Q9R059|FHL3_MOUSE Four and a half LIM domains protein 3 OS=Mus muscu	A6H6N4;F2Z455;Q9R059;D6RJ68	4	15	67.8	31.794	7.1332e-148	58281000	54535000	46128000	120990000	77322000	84784000	88203000	43910000	51478000	58645000				+
Scaffold attachment factor B1	Safb	>sp|D3YXK2|SAFB1_MOUSE Scaffold attachment factor B1 OS=Mus musculus GN=Safb PE=1 SV=2;>tr|E9PZM6|E9PZM6_MOUSE Scaffold attachment factor B1 OS=Mus musculus GN=Safb PE=4 SV=1	D3YXK2;E9PZM6	2	19	29.1	105.1	2.4333e-209	6170200	701450	2714500	8235300	5018900	3733000	6324700	3027600	1090900	3354100				+
Versican core protein	Vcan	>tr|E9QQ15|E9QQ15_MOUSE Versican core protein OS=Mus musculus GN=Vcan PE=4 SV=1;>tr|E9PYH0|E9PYH0_MOUSE Versican core protein OS=Mus musculus GN=Vcan PE=4 SV=1;>tr|G3XA35|G3XA35_MOUSE MCG116562, isoform CRA_a OS=Mus musculus GN=Vcan PE=4 SV=1;>sp|Q62059|CS	E9QQ15;E9PYH0;G3XA35;Q62059;Q62059-2;Q62059-3;E9QMK2;Q62059-4;E9QMK3;Q8BS97;F7B603	11	17	7.5	366.52	4.4074e-113	2135600	1748000	1665200	5414300	4896800	9804500	2627000	2225200	1495400	1255000				+
	Gm20425	>tr|E9Q035|E9Q035_MOUSE Signal recognition particle receptor subunit beta OS=Mus musculus GN=Gm20425 PE=4 SV=1	E9Q035;P47758	2	89	67.3	107.8	0	1528800000	1118000000	1356700000	4028700000	1978900000	4301500000	3196500000	1295000000	1356300000	1190800000				+
Succinyl-CoA ligase [GDP-forming] subunit beta, mitochondrial	Suclg2	>tr|E9Q2W0|E9Q2W0_MOUSE Succinyl-CoA ligase [GDP-forming] subunit beta, mitochondrial OS=Mus musculus GN=Suclg2 PE=3 SV=1;>sp|Q9Z2I8|SUCB2_MOUSE Succinyl-CoA ligase [GDP-forming] subunit beta, mitochondrial OS=Mus musculus GN=Suclg2 PE=2 SV=3;>sp|Q9Z2I8-2|	E9Q2W0;Q9Z2I8;Q9Z2I8-2	3	18	55.1	44.797	5.0135e-274	10351000	11965000	11790000	19157000	15515000	19377000	13651000	13173000	10378000	13137000				+
Insulin-degrading enzyme	Ide	>tr|F6RPJ9|F6RPJ9_MOUSE Insulin-degrading enzyme (Fragment) OS=Mus musculus GN=Ide PE=3 SV=1;>sp|Q9JHR7|IDE_MOUSE Insulin-degrading enzyme OS=Mus musculus GN=Ide PE=1 SV=1	F6RPJ9;Q9JHR7	2	68	60.4	114.15	0	46530000	41892000	26522000	55831000	68254000	57909000	123150000	55275000	32801000	32142000				+
Trichohyalin-like protein 1	Tchhl1	>tr|F8VQ46|F8VQ46_MOUSE Trichohyalin-like protein 1 OS=Mus musculus GN=Tchhl1 PE=4 SV=1;>sp|Q9D3P1|TCHL1_MOUSE Trichohyalin-like protein 1 OS=Mus musculus GN=Tchhl1 PE=2 SV=1	F8VQ46;Q9D3P1	2	38	72.9	70.706	0	1634600	2003800	862020	9714600	7737200	21569000	6335200	6899300	527150	267650				+
Lymphocyte antigen 6 complex locus protein G6c	Ly6g6c	>sp|Q9Z1Q4|LY66C_MOUSE Lymphocyte antigen 6 complex locus protein G6c OS=Mus musculus GN=Ly6g6c PE=1 SV=1;>tr|G3UYS0|G3UYS0_MOUSE Lymphocyte antigen 6 complex locus protein G6c OS=Mus musculus GN=Ly6g6c PE=4 SV=1	Q9Z1Q4;G3UYS0;G3UXV4	3	4	28.6	14.066	1.4373e-20	5053800	3353100	3971400	69038000	26638000	87195000	44203000	3328100	3139000	3629300				+
Lysosomal protective protein;Lysosomal protective protein 32 kDa chain;Lysosomal protective protein 20 kDa chain	Ctsa	>sp|P16675|PPGB_MOUSE Lysosomal protective protein OS=Mus musculus GN=Ctsa PE=1 SV=1;>tr|G3X8T3|G3X8T3_MOUSE Lysosomal protective protein OS=Mus musculus GN=Ctsa PE=4 SV=1	P16675;G3X8T3;A2A5J9;A2A5J8;A2A5J6	5	12	28.3	53.844	1.5295e-140	19394000	12392000	13336000	20705000	25218000	36891000	30807000	10880000	5312900	7557400				+
	Serpinb6c	>tr|Q6P6K7|Q6P6K7_MOUSE Protein Serpinb6c OS=Mus musculus GN=Serpinb6c PE=2 SV=1;>tr|G5E913|G5E913_MOUSE Protein Serpinb6c OS=Mus musculus GN=Serpinb6c PE=3 SV=1;>tr|E9Q9T2|E9Q9T2_MOUSE Protein Serpinb6c OS=Mus musculus GN=Serpinb6c PE=3 SV=1	Q6P6K7;G5E913;E9Q9T2	3	14	49.5	42.783	1.5571e-61	14762000	2641100	9892800	24327000	22665000	50531000	47274000	3806100	1639600	11529000				+
Serpin B8	Serpinb8	>sp|O08800|SPB8_MOUSE Serpin B8 OS=Mus musculus GN=Serpinb8 PE=2 SV=2	O08800	1	11	36.4	42.15	9.6231e-143	4714400	4057800	5496700	12214000	8979800	15682000	7514200	5621200	6319100	4171800				+
Hypoxanthine-guanine phosphoribosyltransferase	Hprt1	>sp|P00493|HPRT_MOUSE Hypoxanthine-guanine phosphoribosyltransferase OS=Mus musculus GN=Hprt1 PE=1 SV=3	P00493	1	14	74.8	24.57	0	27786000	29556000	37496000	45162000	35420000	51995000	46227000	33689000	17783000	28527000				+
Histidine ammonia-lyase	Hal	>sp|P35492|HUTH_MOUSE Histidine ammonia-lyase OS=Mus musculus GN=Hal PE=1 SV=1	P35492;F8WH73	2	35	72.3	72.257	0	440590000	244430000	310810000	354740000	281180000	460480000	372760000	299180000	185950000	190830000				+
Annexin A5	Anxa5	>sp|P48036|ANXA5_MOUSE Annexin A5 OS=Mus musculus GN=Anxa5 PE=1 SV=1	P48036	1	41	93.1	35.752	0	853240000	648290000	612750000	851670000	798300000	1074700000	802080000	781780000	756490000	556210000				+
Ras-related GTP-binding protein A;Ras-related GTP-binding protein B	Rraga;Rragb	>sp|Q80X95|RRAGA_MOUSE Ras-related GTP-binding protein A OS=Mus musculus GN=Rraga PE=2 SV=1;>sp|Q6NTA4|RRAGB_MOUSE Ras-related GTP-binding protein B OS=Mus musculus GN=Rragb PE=2 SV=1	Q80X95;Q6NTA4;G3UYP1	3	6	21.4	36.566	1.3261e-72	786070	995510	1136100	4649700	1523300	1757900	1782900	1145200	570640	1898500				+
Lambda-crystallin homolog	Cryl1	>sp|Q99KP3|CRYL1_MOUSE Lambda-crystallin homolog OS=Mus musculus GN=Cryl1 PE=2 SV=3	Q99KP3;Q9D221	2	8	30.1	35.208	6.3411e-36	3707300	3405800	2908300	3644500	1658600	5763100	5005500	1202800	5637000	545200				+
Keratin, type II cuticular Hb2	Krt82	>sp|Q99M74|KRT82_MOUSE Keratin, type II cuticular Hb2 OS=Mus musculus GN=Krt82 PE=2 SV=2	Q99M74	1	22	47.9	57.14	5.2157e-198	3980300	4025900	5950200	16937000	5604900	38406000	15051000	6025300	4203000	1972700				+
ADP-ribosylation factor-like protein 8B	Arl8b	>sp|Q9CQW2|ARL8B_MOUSE ADP-ribosylation factor-like protein 8B OS=Mus musculus GN=Arl8b PE=2 SV=1	Q9CQW2	1	11	57	21.539	8.5317e-104	19315000	22613000	26311000	30590000	24636000	43856000	29816000	19027000	15386000	25577000				+
5-hydroxyisourate hydrolase	Urah	>sp|Q9CRB3|HIUH_MOUSE 5-hydroxyisourate hydrolase OS=Mus musculus GN=Urah PE=1 SV=1	Q9CRB3	1	8	90.7	13.559	1.1335e-116	14411000	30275000	29348000	55860000	29308000	51560000	94674000	36150000	12901000	21396000				+
Protein-glutamine gamma-glutamyltransferase 5	Tgm5	>sp|Q9D7I9|TGM5_MOUSE Protein-glutamine gamma-glutamyltransferase 5 OS=Mus musculus GN=Tgm5 PE=2 SV=3	Q9D7I9	1	9	19.5	81.013	2.5025e-40	1279200	717100	881490	1324400	1938700	11761000	4125500	1116000	771650	891970				+
Calmodulin-4	Calm4	>sp|Q9JM83|CALM4_MOUSE Calmodulin-4 OS=Mus musculus GN=Calm4 PE=2 SV=2	Q9JM83	1	19	85.8	16.767	0	165990000	127010000	124050000	136140000	138750000	178880000	170580000	144950000	101500000	112790000				+
Keratin-associated protein 15-1	Krtap15-1	>sp|Q9QZU5|KR151_MOUSE Keratin-associated protein 15-1 OS=Mus musculus GN=Krtap15-1 PE=2 SV=1	Q9QZU5;F6Z3P4	2	8	99.3	16.241	0	8421600	8160600	9533200	279800000	190700000	342640000	152770000	301050000	5171300	1910500				+
Four and a half LIM domains protein 1	Fhl1	>sp|P97447|FHL1_MOUSE Four and a half LIM domains protein 1 OS=Mus musculus GN=Fhl1 PE=2 SV=3;>tr|A2AEX8|A2AEX8_MOUSE Four and a half LIM domains 1 OS=Mus musculus GN=Fhl1 PE=4 SV=1;>tr|A2AEX6|A2AEX6_MOUSE Four and a half LIM domains 1 OS=Mus musculus GN=F	P97447;A2AEX8;A2AEX6;A2AEY1;A2AEY2;P97447-2;A2AEX7;A2AEY0;A2AEX9;Q8CDC8	10	21	68.9	31.888	0	321550000	257080000	221980000	539630000	214720000	553660000	791950000	153380000	175860000	213270000				+
Sushi-repeat-containing protein SRPX	Srpx	>tr|A2BE45|A2BE45_MOUSE Sushi-repeat-containing protein OS=Mus musculus GN=Srpx PE=4 SV=1;>sp|Q9R0M3|SRPX_MOUSE Sushi-repeat-containing protein SRPX OS=Mus musculus GN=Srpx PE=2 SV=1;>sp|Q9R0M3-2|SRPX_MOUSE Isoform 2 of Sushi-repeat-containing protein SRPX	A2BE45;Q9R0M3;Q9R0M3-2	3	21	53.6	49.379	5.2408e-199	34075000	27198000	25955000	45386000	30031000	85883000	25001000	10967000	11414000	37283000				+
Deoxyribonuclease-2-alpha	Dnase2a;Dnase2	>tr|D3Z512|D3Z512_MOUSE Protein Dnase2a OS=Mus musculus GN=Dnase2a PE=4 SV=1;>sp|P56542|DNS2A_MOUSE Deoxyribonuclease-2-alpha OS=Mus musculus GN=Dnase2 PE=2 SV=1;>tr|D3Z5U3|D3Z5U3_MOUSE Protein Dnase2a (Fragment) OS=Mus musculus GN=Dnase2a PE=4 SV=1	D3Z512;P56542;D3Z5U3	3	6	21.1	36.51	4.3719e-25	8901900	1699400	8132300	4977000	6358100	9807200	7421300	4314000	1354900	2532600				+
Prostaglandin E synthase 3	Ptges3	>tr|E9PXA6|E9PXA6_MOUSE Protein Gm9769 OS=Mus musculus GN=Gm9769 PE=4 SV=1;>sp|Q9R0Q7|TEBP_MOUSE Prostaglandin E synthase 3 OS=Mus musculus GN=Ptges3 PE=1 SV=1	E9PXA6;Q9R0Q7	2	7	55	16.542	2.9123e-138	2162300	3637700	10695000	14351000	4503600	12917000	16516000	6906600	1907600	4096300				+
Nucleoside diphosphate kinase;Nucleoside diphosphate kinase B	Gm20390;Nme2	>tr|E9PZF0|E9PZF0_MOUSE Nucleoside diphosphate kinase OS=Mus musculus GN=Gm20390 PE=3 SV=1;>sp|Q01768|NDKB_MOUSE Nucleoside diphosphate kinase B OS=Mus musculus GN=Nme2 PE=1 SV=1	E9PZF0;Q01768	2	19	82.8	30.2	5.0125e-292	170400000	237740000	155110000	145400000	235610000	215040000	262870000	185580000	122270000	144870000				+
Ig gamma-2B chain C region	Igh-3	>sp|P01867-2|IGG2B_MOUSE Isoform 2 of Ig gamma-2B chain C region OS=Mus musculus GN=Igh-3;>sp|P01867|IGG2B_MOUSE Ig gamma-2B chain C region OS=Mus musculus GN=Igh-3 PE=1 SV=3	P01867-2;P01867	2	14	47.5	36.587	1.4445e-262	110580000	176140000	86278000	492790000	55494000	416230000	344340000	65349000	42051000	35371000				+
Protein phosphatase 1A	Ppm1a	>sp|P49443|PPM1A_MOUSE Protein phosphatase 1A OS=Mus musculus GN=Ppm1a PE=1 SV=1;>tr|Q9EQE2|Q9EQE2_MOUSE Protein phosphatase 1A OS=Mus musculus GN=Ppm1a PE=2 SV=1;>tr|Q9EQE3|Q9EQE3_MOUSE Protein phosphatase 1A OS=Mus musculus GN=Ppm1a PE=2 SV=1	P49443;Q9EQE2;Q9EQE3	3	11	35.6	42.432	2.007e-80	4397500	2245200	2528000	4945100	3949400	4891600	3860500	3787300	3680400	2694400				+
Proliferation-associated protein 2G4	Pa2g4	>sp|P50580|PA2G4_MOUSE Proliferation-associated protein 2G4 OS=Mus musculus GN=Pa2g4 PE=1 SV=3;>tr|D3YVH7|D3YVH7_MOUSE Proliferation-associated protein 2G4 (Fragment) OS=Mus musculus GN=Pa2g4 PE=4 SV=1	P50580;D3YVH7	2	27	63.5	43.698	0	18729000	14960000	32509000	27079000	31586000	29817000	50495000	29093000	14124000	20524000				+
Xanthine dehydrogenase/oxidase;Xanthine dehydrogenase;Xanthine oxidase	Xdh	>sp|Q00519|XDH_MOUSE Xanthine dehydrogenase/oxidase OS=Mus musculus GN=Xdh PE=1 SV=5	Q00519;Q3TP30	2	40	42.9	146.56	0	62716000	59729000	50623000	77957000	61732000	92964000	92532000	42521000	75902000	59914000				+
Annexin A9	Anxa9	>sp|Q9JHQ0|ANXA9_MOUSE Annexin A9 OS=Mus musculus GN=Anxa9 PE=2 SV=2	Q9JHQ0;D3Z1V0	2	12	55.1	38.11	1.1481e-246	9838100	11018000	9655200	9175100	8969100	10510000	9188900	9633400	5246400	5516900				+
Monoglyceride lipase	Mgll	>sp|O35678|MGLL_MOUSE Monoglyceride lipase OS=Mus musculus GN=Mgll PE=1 SV=1;>tr|E9Q3B9|E9Q3B9_MOUSE Monoglyceride lipase OS=Mus musculus GN=Mgll PE=4 SV=1;>tr|D3YYS6|D3YYS6_MOUSE Monoglyceride lipase OS=Mus musculus GN=Mgll PE=4 SV=1;>tr|H7BXA7|H7BXA7_MOU	O35678;E9Q3B9;D3YYS6;H7BXA7;Q3UFN1;O35678-2	6	19	72.9	33.387	0	83861000	89516000	105320000	107180000	82457000	140090000	179350000	90201000	65002000	80989000				+
Caspase-14;Caspase-14 subunit p19;Caspase-14 subunit p10	Casp14	>sp|O89094|CASPE_MOUSE Caspase-14 OS=Mus musculus GN=Casp14 PE=1 SV=1	O89094;O89094-2	2	23	71.6	29.458	2.1592e-304	14445000	11551000	15264000	25650000	28130000	28008000	43329000	52412000	7772300	8609000				+
Fatty acid-binding protein, epidermal	Fabp5	>sp|Q05816|FABP5_MOUSE Fatty acid-binding protein, epidermal OS=Mus musculus GN=Fabp5 PE=1 SV=3;>tr|E9Q964|E9Q964_MOUSE Fatty acid-binding protein, epidermal OS=Mus musculus GN=Fabp5 PE=3 SV=1	Q05816;E9Q964	2	21	90.4	15.137	0	70466000	92062000	137130000	199160000	77971000	314070000	265230000	165580000	45896000	59609000				+
Filaggrin-2	Flg2	>sp|Q2VIS4|FILA2_MOUSE Filaggrin-2 OS=Mus musculus GN=Flg2 PE=1 SV=2	Q2VIS4	1	75	64.4	251.37	0	2916800000	1227500000	666930000	1041700000	840190000	1519700000	1131000000	936110000	726110000	424400000				+
Selenide, water dikinase 1	Sephs1	>sp|Q8BH69|SPS1_MOUSE Selenide, water dikinase 1 OS=Mus musculus GN=Sephs1 PE=2 SV=1	Q8BH69	1	7	31.6	42.906	8.1119e-59	1329700	2238100	2313400	1583000	2189600	3054000	2182700	2414300	1535200	779140				+
Lanosterol synthase	Lss	>sp|Q8BLN5|ERG7_MOUSE Lanosterol synthase OS=Mus musculus GN=Lss PE=2 SV=2	Q8BLN5	1	13	25.5	83.14	5.699e-60	7063400	8279000	2755800	4571200	3579000	14738000	5833000	2655000	3023200	3631800				+
Dehydrogenase/reductase SDR family member 1	Dhrs1	>sp|Q99L04|DHRS1_MOUSE Dehydrogenase/reductase SDR family member 1 OS=Mus musculus GN=Dhrs1 PE=2 SV=1	Q99L04	1	17	71.2	34.005	1.9672e-258	7591500	8098000	11342000	15081000	8086800	15180000	13101000	9001500	7499500	9498500				+
Succinyl-CoA ligase [ADP/GDP-forming] subunit alpha, mitochondrial	Suclg1	>sp|Q9WUM5|SUCA_MOUSE Succinyl-CoA ligase [ADP/GDP-forming] subunit alpha, mitochondrial OS=Mus musculus GN=Suclg1 PE=1 SV=4	Q9WUM5	1	13	37.3	36.154	3.2062e-117	36018000	38873000	28194000	54223000	18667000	38629000	32558000	21715000	17563000	17625000				+
Sarcalumenin	Srl	>sp|Q7TQ48|SRCA_MOUSE Sarcalumenin OS=Mus musculus GN=Srl PE=1 SV=1;>sp|Q7TQ48-2|SRCA_MOUSE Isoform 2 of Sarcalumenin OS=Mus musculus GN=Srl	Q7TQ48;Q7TQ48-2	2	44	52.7	99.183	0	565540000	473160000	517100000	912060000	277570000	448640000	640390000	229770000	426910000	321570000				+
Guanine nucleotide-binding protein G(I)/G(S)/G(T) subunit beta-1	Gnb1	>sp|P62874|GBB1_MOUSE Guanine nucleotide-binding protein G(I)/G(S)/G(T) subunit beta-1 OS=Mus musculus GN=Gnb1 PE=1 SV=3;>tr|H3BKR2|H3BKR2_MOUSE Guanine nucleotide-binding protein G(I)/G(S)/G(T) subunit beta-1 (Fragment) OS=Mus musculus GN=Gnb1 PE=4 SV=1;>	P62874;H3BKR2;H3BLF7;Q61011	4	16	52.1	37.377	5.1331e-293	69628000	49187000	71964000	82505000	47557000	75341000	45837000	49918000	40633000	46902000				+
Apolipoprotein D	Apod	>sp|P51910|APOD_MOUSE Apolipoprotein D OS=Mus musculus GN=Apod PE=2 SV=1	P51910	1	6	40.7	21.53	1.1356e-45	27530000	13126000	7094700	15919000	11583000	9149300	8910500	3712500	6225600	3345200				+
Translationally-controlled tumor protein	Tpt1	>sp|P63028|TCTP_MOUSE Translationally-controlled tumor protein OS=Mus musculus GN=Tpt1 PE=1 SV=1;>tr|D3YU75|D3YU75_MOUSE Translationally-controlled tumor protein OS=Mus musculus GN=Tpt1 PE=4 SV=1	P63028;D3YU75	2	14	65.7	19.462	0	64375000	62738000	58877000	71739000	54538000	63517000	68286000	51819000	75347000	42069000				+
Acidic leucine-rich nuclear phosphoprotein 32 family member E	Anp32e	>sp|P97822|AN32E_MOUSE Acidic leucine-rich nuclear phosphoprotein 32 family member E OS=Mus musculus GN=Anp32e PE=1 SV=2;>sp|P97822-2|AN32E_MOUSE Isoform 2 of Acidic leucine-rich nuclear phosphoprotein 32 family member E OS=Mus musculus GN=Anp32e;>tr|E9Q5H	P97822;P97822-2;E9Q5H2;E9PZF5;E9Q0X5;E9Q5H9;E9Q2G1	7	8	40.8	29.622	1.278e-272	20194000	15377000	14485000	16136000	18737000	20733000	15338000	12552000	28623000	5559700				+
Kininogen-1;Kininogen-1 heavy chain;Bradykinin;Kininogen-1 light chain	Kng1	>sp|O08677-3|KNG1_MOUSE Isoform 3 of Kininogen-1 OS=Mus musculus GN=Kng1;>tr|D3YTY9|D3YTY9_MOUSE Kininogen-1 light chain OS=Mus musculus GN=Kng1 PE=4 SV=1;>sp|O08677|KNG1_MOUSE Kininogen-1 OS=Mus musculus GN=Kng1 PE=1 SV=1	O08677-3;D3YTY9;O08677;D3Z2B2;CON__P01045-1;CON__Q2KJ62;CON__P01044-1	7	23	50.8	53.205	0	217090000	417430000	138690000	226850000	232640000	181510000	156220000	64562000	76144000	62590000				+
C-terminal-binding protein 1	Ctbp1	>sp|O88712-2|CTBP1_MOUSE Isoform 2 of C-terminal-binding protein 1 OS=Mus musculus GN=Ctbp1;>sp|O88712|CTBP1_MOUSE C-terminal-binding protein 1 OS=Mus musculus GN=Ctbp1 PE=1 SV=2;>sp|O88712-3|CTBP1_MOUSE Isoform 3 of C-terminal-binding protein 1 OS=Mus mus	O88712-2;O88712;O88712-3	3	16	47.7	46.614	1.0028e-129	3430600	2247600	6523900	5720700	6861800	5891600	4408200	4440500	2060900	2891800				+
Heme oxygenase 2	Hmox2	>sp|O70252|HMOX2_MOUSE Heme oxygenase 2 OS=Mus musculus GN=Hmox2 PE=2 SV=1;>tr|D3YX62|D3YX62_MOUSE Heme oxygenase 2 (Fragment) OS=Mus musculus GN=Hmox2 PE=4 SV=1	O70252;D3YX62;D3Z4A2;D3YXN4	4	13	57.5	35.738	3.4753e-118	4237300	6019100	4746200	6963900	3851300	5208100	4047500	4986100	3819400	3427500				+
ADP-ribosylation factor 5	Arf5	>sp|P84084|ARF5_MOUSE ADP-ribosylation factor 5 OS=Mus musculus GN=Arf5 PE=2 SV=2	P84084	1	13	65.6	20.529	3.0219e-289	8529800	11455000	15459000	17895000	10772000	33638000	12364000	12706000	6876500	8740900				+
Cystatin-B	Cstb	>sp|Q62426|CYTB_MOUSE Cystatin-B OS=Mus musculus GN=Cstb PE=1 SV=1	Q62426	1	8	93.9	11.045	1.7041e-51	93768000	77700000	62112000	66406000	43280000	72740000	69376000	53340000	48434000	34212000				+
Ferritin heavy chain	Fth1	>sp|P09528|FRIH_MOUSE Ferritin heavy chain OS=Mus musculus GN=Fth1 PE=1 SV=2	P09528	1	18	76.4	21.066	1.4607e-157	210290000	104670000	84834000	226790000	152190000	163940000	168950000	90643000	199520000	111860000				+
Delta(3,5)-Delta(2,4)-dienoyl-CoA isomerase, mitochondrial	Ech1	>sp|O35459|ECH1_MOUSE Delta(3,5)-Delta(2,4)-dienoyl-CoA isomerase, mitochondrial OS=Mus musculus GN=Ech1 PE=2 SV=1;>tr|F7B227|F7B227_MOUSE Delta(3,5)-Delta(2,4)-dienoyl-CoA isomerase, mitochondrial (Fragment) OS=Mus musculus GN=Ech1 PE=4 SV=1	O35459;F7B227	2	14	49.5	36.118	3.3104e-302	16185000	24293000	20124000	17871000	15285000	15896000	13378000	15885000	22753000	9379900					+
Complement factor D	Cfd	>sp|P03953-2|CFAD_MOUSE Isoform 2 of Complement factor D OS=Mus musculus GN=Cfd;>sp|P03953|CFAD_MOUSE Complement factor D OS=Mus musculus GN=Cfd PE=1 SV=1	P03953-2;P03953	2	7	45.7	27.985	1.9733e-74	99684000	83895000	33624000	57063000	51073000	29773000	35251000	66226000	152700000	35053000					+
Superoxide dismutase [Cu-Zn]	Sod1	>sp|P08228|SODC_MOUSE Superoxide dismutase [Cu-Zn] OS=Mus musculus GN=Sod1 PE=1 SV=2	P08228	1	17	67.5	15.942	2.0706e-221	394350000	297400000	253310000	137900000	292820000	138710000	184670000	199880000	252230000	196480000					+
Serum amyloid P-component	Apcs	>sp|P12246|SAMP_MOUSE Serum amyloid P-component OS=Mus musculus GN=Apcs PE=1 SV=2	P12246	1	9	39.3	26.247	4.0851e-268	91054000	159830000	13746000	25923000	37641000	19811000	24928000	20301000	14581000	15046000					+
Protein S100-A9	S100a9	>sp|P31725|S10A9_MOUSE Protein S100-A9 OS=Mus musculus GN=S100a9 PE=1 SV=3	P31725	1	9	48.7	13.049	3.8677e-97	550820000	717040000	655490000	63848000	114100000	113270000	205030000	194800000	191550000	1788900					+
Proteasome subunit alpha type-2	Psma2	>tr|Q6ZWV8|Q6ZWV8_MOUSE Proteasome subunit alpha type OS=Mus musculus GN=Psma2 PE=2 SV=1;>sp|P49722|PSA2_MOUSE Proteasome subunit alpha type-2 OS=Mus musculus GN=Psma2 PE=1 SV=2;>tr|E9Q3A4|E9Q3A4_MOUSE Proteasome subunit alpha type OS=Mus musculus GN=Psma2	Q6ZWV8;P49722;E9Q3A4	3	15	67.5	25.926	0	161240000	146620000	165510000	125350000	141010000	126450000	106750000	136250000	113000000	128170000					+
Cathelin-related antimicrobial peptide	Camp	>sp|P51437|CRAMP_MOUSE Cathelin-related antimicrobial peptide OS=Mus musculus GN=Camp PE=2 SV=1;>tr|E9Q9D3|E9Q9D3_MOUSE Cathelin-related antimicrobial peptide OS=Mus musculus GN=Camp PE=4 SV=1	P51437;E9Q9D3	2	5	45.1	19.581	8.6595e-207	149790000	120250000	233570000	8313600	26854000	7858600	45374000	77666000	54606000	696820					+
Tubulin polymerization-promoting protein family member 3	Tppp3	>sp|Q9CRB6|TPPP3_MOUSE Tubulin polymerization-promoting protein family member 3 OS=Mus musculus GN=Tppp3 PE=1 SV=1	Q9CRB6	1	13	61.4	18.965	0	118940000	116590000	126550000	77804000	85017000	65393000	54986000	57569000	196660000	72805000					+
ATP synthase subunit O, mitochondrial	Atp5o	>sp|Q9DB20|ATPO_MOUSE ATP synthase subunit O, mitochondrial OS=Mus musculus GN=Atp5o PE=1 SV=1;>tr|D3Z4J0|D3Z4J0_MOUSE MCG51900 OS=Mus musculus GN=Gm5436 PE=3 SV=1	Q9DB20;D3Z4J0;F6XVM5	3	21	74.6	23.363	0	414030000	385360000	431320000	302350000	355770000	269620000	310290000	224890000	435450000	294510000					+
Myozenin-2	Myoz2	>sp|Q9JJW5|MYOZ2_MOUSE Myozenin-2 OS=Mus musculus GN=Myoz2 PE=1 SV=1	Q9JJW5;D6RGM5	2	14	50.8	29.761	1.3268e-303	49923000	145620000	36018000	14760000	15834000	3856000	15748000	4483800	5006000	7280000					+
Alpha-2-macroglobulin;Alpha-2-macroglobulin 165 kDa subunit;Alpha-2-macroglobulin 35 kDa subunit	A2m;Pzp	>sp|Q61838|A2M_MOUSE Alpha-2-macroglobulin OS=Mus musculus GN=A2m PE=1 SV=3;>tr|D3YW52|D3YW52_MOUSE Protein Pzp OS=Mus musculus GN=Pzp PE=4 SV=1	Q61838;D3YW52;D3YUI3	3	66	58.1	165.85	0	747820000	991720000	402270000	506100000	358970000	483770000	1060800000	644450000	564450000	361790000					+
Inter alpha-trypsin inhibitor, heavy chain 4	Itih4	>tr|E9Q5L2|E9Q5L2_MOUSE Protein Itih4 OS=Mus musculus GN=Itih4 PE=4 SV=1;>tr|E9PVD2|E9PVD2_MOUSE Protein Itih4 OS=Mus musculus GN=Itih4 PE=4 SV=1;>tr|Q8C7G9|Q8C7G9_MOUSE Inter alpha-trypsin inhibitor, heavy chain 4 OS=Mus musculus GN=Itih4 PE=2 SV=1;>tr|Q9	E9Q5L2;E9PVD2;Q8C7G9;Q9DBK8;CON__Q3T052	5	27	40.1	102.82	1.0446e-269	139980000	149830000	41492000	39355000	48337000	27144000	63166000	40686000	38020000	26204000					+
Ceruloplasmin	Cp	>sp|Q61147|CERU_MOUSE Ceruloplasmin OS=Mus musculus GN=Cp PE=1 SV=2;>tr|E9PZD8|E9PZD8_MOUSE Ceruloplasmin OS=Mus musculus GN=Cp PE=4 SV=1	Q61147;E9PZD8	2	46	49.2	121.15	0	276620000	283920000	158350000	170390000	105780000	127700000	179230000	128600000	125150000	75396000					+
	Abi3bp	>tr|E9QAT1|E9QAT1_MOUSE Protein Abi3bp OS=Mus musculus GN=Abi3bp PE=4 SV=1;>tr|E9Q8E3|E9Q8E3_MOUSE Protein Abi3bp OS=Mus musculus GN=Abi3bp PE=4 SV=1;>tr|Q59IW9|Q59IW9_MOUSE Protein Abi3bp OS=Mus musculus GN=Abi3bp PE=2 SV=1;>tr|Q59IW5|Q59IW5_MOUSE Protein	E9QAT1;E9Q8E3;Q59IW9;Q59IW5;Q59IW6;E9Q9L0	6	9	14.7	97.222	5.6347e-66	15886000	13484000	9891400	9069600	8326900	5725800	6522800	5500900	4903000	6920100					+
Tryptase beta-2	Tpsb2	>sp|P21845|TRYB2_MOUSE Tryptase beta-2 OS=Mus musculus GN=Tpsb2 PE=1 SV=2;>tr|E9QJW9|E9QJW9_MOUSE Tryptase beta-2 OS=Mus musculus GN=Tpsb2 PE=3 SV=1;>sp|P21845-2|TRYB2_MOUSE Isoform Short of Tryptase beta-2 OS=Mus musculus GN=Tpsb2;>tr|E9QN58|E9QN58_MOUSE	P21845;E9QJW9;P21845-2;E9QN58;Q924N9;Q99MS4;E9QLD5;Q14B25;O35453-2;G3UWE8;O35453;E9Q5P0	12	10	41.3	30.927	2.6366e-288	41832000	41574000	11083000	33157000	20291000	12749000	12685000	14844000	10389000	17130000					+
	Myh2	>tr|G3UW82|G3UW82_MOUSE MCG140437, isoform CRA_d OS=Mus musculus GN=Myh2 PE=4 SV=1;>tr|Q5SX41|Q5SX41_MOUSE Myosin, heavy polypeptide 2, skeletal muscle, adult OS=Mus musculus GN=Myh2 PE=2 SV=1;>tr|E9PZ09|E9PZ09_MOUSE Protein Myh2 OS=Mus musculus GN=Myh2 PE	G3UW82;Q5SX41;E9PZ09	3	256	74.6	223.22	0	1371200000	1937000000	749580000	403790000	383840000	294570000	414370000	149460000	564280000	289560000					+
Cytochrome c, somatic	Cycs;Gm10108	>sp|P62897|CYC_MOUSE Cytochrome c, somatic OS=Mus musculus GN=Cycs PE=1 SV=2;>tr|G3UWG1|G3UWG1_MOUSE MCG115977 OS=Mus musculus GN=Gm10108 PE=3 SV=1	P62897;G3UWG1;G3UW49	3	12	61	11.605	2.6817e-154	60775000	134910000	62985000	40803000	53770000	46158000	49326000	37610000	90298000	41280000					+
Inter-alpha-trypsin inhibitor heavy chain H2	Itih2	>sp|Q61703|ITIH2_MOUSE Inter-alpha-trypsin inhibitor heavy chain H2 OS=Mus musculus GN=Itih2 PE=1 SV=1;>tr|G3X977|G3X977_MOUSE Inter-alpha trypsin inhibitor, heavy chain 2 OS=Mus musculus GN=Itih2 PE=4 SV=1;>tr|Q3UEG7|Q3UEG7_MOUSE Inter-alpha-trypsin inhib	Q61703;G3X977;Q3UEG7;CON__Q9TRI1;E0CX69	5	16	26.3	105.93	1.4822e-93	50350000	62668000	22304000	25920000	13917000	11636000	13250000	30017000	27584000	14819000					+
	Ngp	>tr|O08692|O08692_MOUSE Myeloid bactenecin (F1) OS=Mus musculus GN=Ngp PE=2 SV=1	O08692	1	13	67.1	19.331	8.5216e-144	227600000	331680000	417940000	44165000	87491000	64942000	217150000	149430000	75968000	1053300					+
Telethonin	Tcap	>sp|O70548|TELT_MOUSE Telethonin OS=Mus musculus GN=Tcap PE=2 SV=1	O70548	1	12	68.9	19.077	5.2251e-92	39114000	67446000	47750000	16773000	14650000	9705800	14980000	8723800	32522000	9352600					+
Complement C4-B;Complement C4 beta chain;Complement C4 alpha chain;C4a anaphylatoxin;Complement C4 gamma chain	C4b	>sp|P01029|CO4B_MOUSE Complement C4-B OS=Mus musculus GN=C4b PE=1 SV=3	P01029	1	28	25	192.91	2.0842e-219	48967000	77669000	17790000	25937000	21984000	31112000	37368000	25092000	20196000	14587000					+
Ig kappa chain V-III region PC 2880/PC 1229;Ig kappa chain V-III region MOPC 70;Ig kappa chain V-III region PC 7132		>sp|P01654|KV3A1_MOUSE Ig kappa chain V-III region PC 2880/PC 1229 OS=Mus musculus PE=1 SV=1;>sp|P01656|KV3A3_MOUSE Ig kappa chain V-III region MOPC 70 OS=Mus musculus PE=1 SV=1;>sp|P01655|KV3A2_MOUSE Ig kappa chain V-III region PC 7132 OS=Mus musculus PE=	P01654;P01656;P01655	3	5	91	11.98	3.8938e-124	124040000	136880000	33323000	37784000	35264000	22886000	28054000	26525000	23272000	12294000					+
Ig alpha chain C region		>sp|P01878|IGHA_MOUSE Ig alpha chain C region OS=Mus musculus PE=1 SV=1	P01878	1	11	58.4	36.875	5.3828e-60	80932000	44510000	20913000	6178000	1862000	5247700	24652000	14615000	32314000	5827400					+
Myoglobin	Mb	>sp|P04247|MYG_MOUSE Myoglobin OS=Mus musculus GN=Mb PE=1 SV=3	P04247	1	17	94.8	17.069	0	516410000	584810000	109210000	153100000	366080000	146700000	434270000	260050000	371880000	85426000					+
Apolipoprotein A-IV	Apoa4	>sp|P06728|APOA4_MOUSE Apolipoprotein A-IV OS=Mus musculus GN=Apoa4 PE=2 SV=3	P06728	1	36	82	45.029	0	295080000	663670000	200020000	233220000	193470000	151680000	154260000	235820000	373750000	246200000					+
Dystrophin	Dmd	>sp|P11531|DMD_MOUSE Dystrophin OS=Mus musculus GN=Dmd PE=1 SV=3;>tr|F6RQU9|F6RQU9_MOUSE Dystrophin OS=Mus musculus GN=Dmd PE=4 SV=1	P11531;F6RQU9;E9PZX6;A2A9Z1;A2A9Z2	5	43	15.7	425.83	8.3193e-238	24953000	20248000	17111000	18237000	20749000	11660000	14328000	13301000	21542000	15047000					+
Heat shock protein beta-1	Hspb1	>sp|P14602|HSPB1_MOUSE Heat shock protein beta-1 OS=Mus musculus GN=Hspb1 PE=1 SV=3;>sp|P14602-2|HSPB1_MOUSE Isoform B of Heat shock protein beta-1 OS=Mus musculus GN=Hspb1;>sp|P14602-3|HSPB1_MOUSE Isoform C of Heat shock protein beta-1 OS=Mus musculus GN=	P14602;P14602-2;P14602-3;D3YZ06	4	24	90.9	23.014	0	1372100000	1459000000	1497900000	981660000	1101200000	854820000	684420000	924690000	1347900000	927060000					+
L-lactate dehydrogenase B chain;L-lactate dehydrogenase	Ldhb	>sp|P16125|LDHB_MOUSE L-lactate dehydrogenase B chain OS=Mus musculus GN=Ldhb PE=1 SV=2;>tr|D3Z7F0|D3Z7F0_MOUSE L-lactate dehydrogenase (Fragment) OS=Mus musculus GN=Ldhb PE=3 SV=1	P16125;D3Z7F0	2	20	61.1	36.572	1.0424e-283	139910000	148120000	78772000	72495000	137910000	99538000	130030000	79331000	155370000	98070000					+
Basigin	Bsg	>sp|P18572-2|BASI_MOUSE Isoform 2 of Basigin OS=Mus musculus GN=Bsg;>sp|P18572|BASI_MOUSE Basigin OS=Mus musculus GN=Bsg PE=1 SV=2	P18572-2;P18572	2	8	36.6	29.674	2.0788e-63	21617000	27426000	13641000	14533000	18908000	6118900	11572000	12485000	18779000	11265000					+
Cytochrome c oxidase subunit 4 isoform 1, mitochondrial	Cox4i1	>sp|P19783|COX41_MOUSE Cytochrome c oxidase subunit 4 isoform 1, mitochondrial OS=Mus musculus GN=Cox4i1 PE=1 SV=2	P19783;D6RG40	2	18	67.5	19.53	5.7589e-173	229710000	345440000	259570000	184890000	237720000	149350000	181160000	152860000	219730000	229530000					+
Ezrin	Ezr	>sp|P26040|EZRI_MOUSE Ezrin OS=Mus musculus GN=Ezr PE=1 SV=3	P26040	1	42	64.7	69.406	0	60035000	51776000	40937000	27630000	28548000	59745000	23071000	30602000	32702000	17031000					+
Vitronectin	Vtn	>sp|P29788|VTNC_MOUSE Vitronectin OS=Mus musculus GN=Vtn PE=1 SV=2	P29788	1	7	20.9	54.848	2.4262e-46	18046000	21152000	16718000	13489000	3689300	6368500	5971100	12109000	5977300	3843000					+
Transcription factor A, mitochondrial	Tfam	>sp|P40630-2|TFAM_MOUSE Isoform Nuclear of Transcription factor A, mitochondrial OS=Mus musculus GN=Tfam;>sp|P40630|TFAM_MOUSE Transcription factor A, mitochondrial OS=Mus musculus GN=Tfam PE=1 SV=2;>tr|D3Z0F3|D3Z0F3_MOUSE Transcription factor A, mitochond	P40630-2;P40630;D3Z0F3	3	10	41.9	25.036	3.4345e-32	12185000	8562300	8321500	6406400	5992600	4121300	3159600	6218300	4220500	5658400					+
Histone H1.4	Hist1h1e	>sp|P43274|H14_MOUSE Histone H1.4 OS=Mus musculus GN=Hist1h1e PE=1 SV=2	P43274	1	20	43.8	21.977	1.4143e-284	399370000	287400000	309990000	276510000	312120000	113140000	251380000	277480000	178980000	225880000					+
Histone H1.1	Hist1h1a	>sp|P43275|H11_MOUSE Histone H1.1 OS=Mus musculus GN=Hist1h1a PE=1 SV=2	P43275	1	16	43.7	21.785	2.7762e-215	79059000	100650000	106530000	51727000	68981000	68336000	61160000	42950000	72741000	54990000					+
Cofilin-2	Cfl2	>sp|P45591|COF2_MOUSE Cofilin-2 OS=Mus musculus GN=Cfl2 PE=1 SV=1	P45591	1	14	81.3	18.709	0	129580000	125590000	149530000	91739000	90048000	117730000	72740000	63793000	103120000	70493000					+
ADP/ATP translocase 1	Slc25a4	>sp|P48962|ADT1_MOUSE ADP/ATP translocase 1 OS=Mus musculus GN=Slc25a4 PE=1 SV=4	P48962	1	32	72.8	32.904	0	796980000	1159900000	985220000	688830000	750840000	653920000	925880000	581670000	1068900000	935760000					+
Pre-mRNA branch site protein p14	Sf3b14	>sp|P59708|PM14_MOUSE Pre-mRNA branch site protein p14 OS=Mus musculus GN=Sf3b14 PE=2 SV=1	P59708	1	7	58.4	14.585	1.6265e-122	13676000	8965200	15184000	5125800	3640900	5900000	1799200	4491000	2652700	5329900					+
14-3-3 protein gamma;14-3-3 protein gamma, N-terminally processed	Ywhag	>sp|P61982|1433G_MOUSE 14-3-3 protein gamma OS=Mus musculus GN=Ywhag PE=1 SV=2	P61982	1	27	90.3	28.302	0	334950000	266360000	258640000	218900000	189360000	226960000	246390000	190160000	306480000	265120000					+
Histone H4	Hist1h4a	>sp|P62806|H4_MOUSE Histone H4 OS=Mus musculus GN=Hist1h4a PE=1 SV=2	P62806	1	19	68.9	11.367	0	3408900000	5478500000	4476000000	2771000000	4427500000	2182400000	1788100000	2475200000	3754000000	2450100000					+
E3 ubiquitin-protein ligase RBX1	Rbx1	>sp|P62878|RBX1_MOUSE E3 ubiquitin-protein ligase RBX1 OS=Mus musculus GN=Rbx1 PE=1 SV=1	P62878	1	4	30.6	12.274	2.2233e-102	5174500	7314800	9793200	3828300	2572600	5139800	3821100	2071800	3954200	3511200					+
Isocitrate dehydrogenase [NAD] subunit gamma 1, mitochondrial	Idh3g	>tr|Q3TKM5|Q3TKM5_MOUSE Isocitrate dehydrogenase 3 (NAD+), gamma, isoform CRA_c OS=Mus musculus GN=Idh3g PE=2 SV=1;>sp|P70404|IDHG1_MOUSE Isocitrate dehydrogenase [NAD] subunit gamma 1, mitochondrial OS=Mus musculus GN=Idh3g PE=1 SV=1	Q3TKM5;P70404	2	15	47.8	42.314	3.0513e-192	28682000	50861000	22057000	17990000	26034000	16660000	20556000	20796000	46524000	26287000					+
Complement C1q subcomponent subunit A	C1qa	>tr|Q9DCM6|Q9DCM6_MOUSE Complement C1q subcomponent subunit A OS=Mus musculus GN=C1qa PE=2 SV=1;>sp|P98086|C1QA_MOUSE Complement C1q subcomponent subunit A OS=Mus musculus GN=C1qa PE=1 SV=1	Q9DCM6;P98086	2	5	29.8	25.974	2.8445e-44	14894000	9190300	6571400	3627500	5115100	5606600	8255500	6745400	12031000	5972600					+
Carbonic anhydrase 1	Ca1	>tr|Q3TS19|Q3TS19_MOUSE Car1 protein OS=Mus musculus GN=Car1 PE=2 SV=1;>sp|P13634|CAH1_MOUSE Carbonic anhydrase 1 OS=Mus musculus GN=Ca1 PE=2 SV=3	Q3TS19;P13634;D3YYQ4	3	11	64	28.33	8.0688e-124	60870000	23142000	55495000	20537000	20937000	20066000	26239000	16526000	25073000	20757000					+
Flotillin-2	Flot2	>sp|Q60634-3|FLOT2_MOUSE Isoform 3 of Flotillin-2 OS=Mus musculus GN=Flot2;>sp|Q60634-2|FLOT2_MOUSE Isoform 2 of Flotillin-2 OS=Mus musculus GN=Flot2;>sp|Q60634|FLOT2_MOUSE Flotillin-2 OS=Mus musculus GN=Flot2 PE=1 SV=2;>tr|Q5SS83|Q5SS83_MOUSE Flotillin 2	Q60634-3;Q60634-2;Q60634;Q5SS83;Q3UEG9	5	9	31.9	41.658	5.104e-32	4006900	7487400	4938500	3786500	5484300	2190100	2946400	4300700	5091400	3118500					+
Fibrinogen gamma chain	Fgg	>sp|Q8VCM7|FIBG_MOUSE Fibrinogen gamma chain OS=Mus musculus GN=Fgg PE=2 SV=1;>tr|Q3UER8|Q3UER8_MOUSE Fibrinogen gamma chain OS=Mus musculus GN=Fgg PE=2 SV=1	Q8VCM7;Q3UER8	2	25	61	49.391	0	241290000	422060000	259680000	194830000	123040000	100720000	311870000	250250000	266400000	111150000					+
	Rsl1d1	>tr|Q8BVY0|Q8BVY0_MOUSE Protein Rsl1d1 OS=Mus musculus GN=Rsl1d1 PE=2 SV=1;>tr|Q3UL54|Q3UL54_MOUSE Protein Rsl1d1 OS=Mus musculus GN=Rsl1d1 PE=2 SV=1;>tr|E9Q0A1|E9Q0A1_MOUSE Protein Rsl1d1 OS=Mus musculus GN=Rsl1d1 PE=4 SV=1	Q8BVY0;Q3UL54;E9Q0A1	3	13	27.4	50.421	2.292e-174	6074500	3774400	6487000	2577800	1798400	2837400	1497100	4390500	4287700	1050100					+
Epimerase family protein SDR39U1	Sdr39u1	>sp|Q5M8N4-2|D39U1_MOUSE Isoform 2 of Epimerase family protein SDR39U1 OS=Mus musculus GN=Sdr39u1;>sp|Q5M8N4|D39U1_MOUSE Epimerase family protein SDR39U1 OS=Mus musculus GN=Sdr39u1 PE=1 SV=1	Q5M8N4-2;Q5M8N4	2	6	25.3	31.458	3.5788e-30	2326700	2730100	1786500	2014500	1382300	1904900	1848600	831570	4217500	1804900					+
Myosin-1	Myh1	>sp|Q5SX40|MYH1_MOUSE Myosin-1 OS=Mus musculus GN=Myh1 PE=1 SV=1	Q5SX40;F7AA34;E9PXR2;Q1WNQ6;Q8BVF4-3;Q8BVF4-2;Q8BVF4	7	266	75.2	223.34	0	15162000000	14688000000	10270000000	7193400000	8542800000	7866100000	14778000000	9904300000	13653000000	9162800000					+
2-oxoglutarate dehydrogenase, mitochondrial	Ogdh	>sp|Q60597|ODO1_MOUSE 2-oxoglutarate dehydrogenase, mitochondrial OS=Mus musculus GN=Ogdh PE=1 SV=3;>sp|Q60597-3|ODO1_MOUSE Isoform 3 of 2-oxoglutarate dehydrogenase, mitochondrial OS=Mus musculus GN=Ogdh;>sp|Q60597-2|ODO1_MOUSE Isoform 2 of 2-oxoglutarate	Q60597;Q60597-3;Q60597-2;Q60597-4;E9Q1C6;Q5SVY0;Q5SVY1	7	59	58.7	116.45	0	160980000	207860000	142640000	158890000	173560000	137080000	178070000	120870000	197360000	95610000					+
Chaperone activity of bc1 complex-like, mitochondrial	Adck3	>sp|Q60936|ADCK3_MOUSE Chaperone activity of bc1 complex-like, mitochondrial OS=Mus musculus GN=Adck3 PE=2 SV=2;>sp|Q60936-2|ADCK3_MOUSE Isoform 2 of Chaperone activity of bc1 complex-like, mitochondrial OS=Mus musculus GN=Adck3;>tr|F7B1B6|F7B1B6_MOUSE Cha	Q60936;Q60936-2;F7B1B6;E0CYD3;E0CYT4;E0CYG7;E0CZ05;E0CXT4;E0CXR6;E0CYC1;E0CXR1;E0CXI5;F6T0A8	13	13	28.4	71.742	6.0941e-199	16550000	27718000	9505800	5700600	6435600	4442500	6780600	8487700	13788000	10409000					+
Complement factor I;Complement factor I heavy chain;Complement factor I light chain	Cfi	>sp|Q61129|CFAI_MOUSE Complement factor I OS=Mus musculus GN=Cfi PE=1 SV=3	Q61129	1	10	21.4	67.26	5.473e-75	15287000	24817000	8658500	4887600	7789000	5621800	10270000	7772600	10960000	3748000					+
Alpha-2-antiplasmin	Serpinf2	>sp|Q61247|A2AP_MOUSE Alpha-2-antiplasmin OS=Mus musculus GN=Serpinf2 PE=1 SV=1;>tr|Q5ND35|Q5ND35_MOUSE Alpha-2-antiplasmin (Fragment) OS=Mus musculus GN=Serpinf2 PE=2 SV=1	Q61247;Q5ND35;E9PXE0	3	14	32.6	54.971	3.4588e-92	40355000	67667000	49637000	22278000	27512000	23223000	20579000	31147000	41337000	27972000					+
Desmoglein-1-alpha	Dsg1a	>sp|Q61495|DSG1A_MOUSE Desmoglein-1-alpha OS=Mus musculus GN=Dsg1a PE=2 SV=2	Q61495;Q7TSF0-2	2	44	45.9	114.6	0	22198000	27133000	30283000	21384000	20745000	24250000	19216000	21797000	22418000	15597000					+
Inter-alpha-trypsin inhibitor heavy chain H3	Itih3	>sp|Q61704|ITIH3_MOUSE Inter-alpha-trypsin inhibitor heavy chain H3 OS=Mus musculus GN=Itih3 PE=1 SV=3;>tr|E9PVS1|E9PVS1_MOUSE Inter-alpha-trypsin inhibitor heavy chain H3 OS=Mus musculus GN=Itih3 PE=4 SV=1	Q61704;E9PVS1;CON__Q0V8M9;F6ZXJ7	4	19	28.7	99.357	1.5202e-176	35255000	62282000	22472000	20530000	10265000	15670000	16867000	14421000	14071000	24627000					+
NAD(P) transhydrogenase, mitochondrial	Nnt	>sp|Q61941|NNTM_MOUSE NAD(P) transhydrogenase, mitochondrial OS=Mus musculus GN=Nnt PE=1 SV=2;>tr|Q8C9V5|Q8C9V5_MOUSE Uncharacterized protein OS=Mus musculus GN=Nnt PE=2 SV=1;>tr|Q8BGK0|Q8BGK0_MOUSE Uncharacterized protein OS=Mus musculus GN=Nnt PE=2 SV=1;	Q61941;Q8C9V5;Q8BGK0;E9Q8F3;E9Q8F2;E9Q8F4	6	30	33.2	113.84	4.6837e-226	47427000	76318000	47938000	27285000	25903000	27038000	21143000	31150000	43186000	25169000					+
Adapter molecule crk	Crk	>sp|Q64010|CRK_MOUSE Adapter molecule crk OS=Mus musculus GN=Crk PE=1 SV=1;>sp|Q64010-2|CRK_MOUSE Isoform Crk-I of Adapter molecule crk OS=Mus musculus GN=Crk;>tr|Q5ND50|Q5ND50_MOUSE Adapter molecule crk OS=Mus musculus GN=Crk PE=2 SV=2;>tr|F7D232|F7D232_M	Q64010;Q64010-2;Q5ND50;F7D232;Q3TQV3	5	14	57.6	33.814	2.8391e-124	26510000	17029000	9059600	9116400	16092000	10538000	7454700	5662600	25040000	6859900					+
Histone H2B type 1-C/E/G;Histone H2B type 1-H;Histone H2B type 2-B;Histone H2B type 1-M	Hist1h2bc;Hist1h2bh;Hist2h2bb;Hist1h2bm	>sp|Q6ZWY9|H2B1C_MOUSE Histone H2B type 1-C/E/G OS=Mus musculus GN=Hist1h2bc PE=1 SV=3;>sp|Q64478|H2B1H_MOUSE Histone H2B type 1-H OS=Mus musculus GN=Hist1h2bh PE=1 SV=3;>sp|Q64525|H2B2B_MOUSE Histone H2B type 2-B OS=Mus musculus GN=Hist2h2bb PE=1 SV=3;>sp	Q6ZWY9;Q64478;Q64525;P10854	4	22	83.3	13.906	0	3536700000	3738100000	3438000000	1718700000	3357800000	1695200000	1517800000	2245100000	2707900000	2477300000					+
	Mybpc1	>tr|Q6P6L5|Q6P6L5_MOUSE Protein Mybpc1 OS=Mus musculus GN=Mybpc1 PE=2 SV=1	Q6P6L5	1	94	72.9	126.2	0	1622900000	1755000000	1077300000	567090000	649310000	541510000	1189600000	629300000	1197600000	733030000					+
Creatine kinase S-type, mitochondrial	Ckmt2	>sp|Q6P8J7|KCRS_MOUSE Creatine kinase S-type, mitochondrial OS=Mus musculus GN=Ckmt2 PE=1 SV=1	Q6P8J7	1	25	64.7	47.473	0	236850000	433240000	195950000	158020000	170660000	146620000	166670000	62203000	102290000	98638000					+
Electron transfer flavoprotein-ubiquinone oxidoreductase, mitochondrial	Etfdh	>tr|Q6PF96|Q6PF96_MOUSE Electron transfer flavoprotein-ubiquinone oxidoreductase, mitochondrial OS=Mus musculus GN=Etfdh PE=2 SV=1;>sp|Q921G7|ETFD_MOUSE Electron transfer flavoprotein-ubiquinone oxidoreductase, mitochondrial OS=Mus musculus GN=Etfdh PE=1 S	Q6PF96;Q921G7	2	22	43	61.16	1.1581e-194	48223000	109750000	48756000	48400000	49106000	38663000	22457000	35677000	44516000	50523000					+
	Kng2	>tr|Q6S9I0|Q6S9I0_MOUSE Kng2 protein OS=Mus musculus GN=Kng2 PE=2 SV=1;>tr|Q6S9I2|Q6S9I2_MOUSE HMW-kininogen-II variant OS=Mus musculus GN=Kng2 PE=2 SV=1;>tr|Q6S9I3|Q6S9I3_MOUSE HMW kininogen-II OS=Mus musculus GN=Kng2 PE=2 SV=1;>tr|E9QAM6|E9QAM6_MOUSE Pro	Q6S9I0;Q6S9I2;Q6S9I3;E9QAM6;E0CYI5	5	8	25.4	47.887	1.6802e-31	8488300	12921000	1991900	2075900	391490	309500	869440	640550	1407300	609000					+
40S ribosomal protein S12	Rps12	>tr|Q6ZWZ6|Q6ZWZ6_MOUSE 40S ribosomal protein S12 OS=Mus musculus GN=Rps12 PE=2 SV=1;>sp|P63323|RS12_MOUSE 40S ribosomal protein S12 OS=Mus musculus GN=Rps12 PE=1 SV=2;>tr|D3Z6B6|D3Z6B6_MOUSE 40S ribosomal protein S12 OS=Mus musculus GN=Rps12-ps2 PE=3 SV=1	Q6ZWZ6;P63323;D3Z6B6;D3Z1P4	4	15	84.1	14.515	0	168300000	210130000	267670000	112720000	73256000	97660000	109560000	134940000	75253000	95743000					+
NADH dehydrogenase [ubiquinone] 1 alpha subcomplex subunit 12	Ndufa12	>sp|Q7TMF3|NDUAC_MOUSE NADH dehydrogenase [ubiquinone] 1 alpha subcomplex subunit 12 OS=Mus musculus GN=Ndufa12 PE=1 SV=2	Q7TMF3;F6RBR6	2	17	89.7	17.086	1.8328e-168	53214000	85720000	70182000	36549000	59038000	31604000	42039000	33356000	37823000	38805000					+
Putative adenosylhomocysteinase 2	Ahcyl1	>sp|Q80SW1|SAHH2_MOUSE Putative adenosylhomocysteinase 2 OS=Mus musculus GN=Ahcyl1 PE=1 SV=1	Q80SW1	1	8	14	58.951	1.9909e-23	4785900	2364600	1401300	2483800	1836300	1079300	2216400	2228200	5203000	2373700					+
Zinc-binding alcohol dehydrogenase domain-containing protein 2	Zadh2	>sp|Q8BGC4|ZADH2_MOUSE Zinc-binding alcohol dehydrogenase domain-containing protein 2 OS=Mus musculus GN=Zadh2 PE=2 SV=1	Q8BGC4	1	7	27.9	40.528	6.853e-39	4529600	5235800	2642600	2003700	2112800	3249400	3653000	1835700	5124800	3887900					+
Pyruvate dehydrogenase protein X component, mitochondrial	Pdhx	>sp|Q8BKZ9|ODPX_MOUSE Pyruvate dehydrogenase protein X component, mitochondrial OS=Mus musculus GN=Pdhx PE=2 SV=1	Q8BKZ9;A2AWH8;A2AWH7	3	9	25.5	53.998	1.603e-156	13024000	18033000	14498000	12264000	5903700	8176200	7122100	9676900	15651000	9688800					+
Hexaprenyldihydroxybenzoate methyltransferase, mitochondrial	Coq3	>sp|Q8BMS4|COQ3_MOUSE Hexaprenyldihydroxybenzoate methyltransferase, mitochondrial OS=Mus musculus GN=Coq3 PE=2 SV=1	Q8BMS4	1	4	17.6	40.956	2.2002e-40	3222000	6482800	4461900	4098900	2606700	2430400	3672800	1865500	2665300	2039000					+
Sulfhydryl oxidase 1	Qsox1	>sp|Q8BND5-3|QSOX1_MOUSE Isoform 3 of Sulfhydryl oxidase 1 OS=Mus musculus GN=Qsox1;>sp|Q8BND5-2|QSOX1_MOUSE Isoform 2 of Sulfhydryl oxidase 1 OS=Mus musculus GN=Qsox1;>sp|Q8BND5|QSOX1_MOUSE Sulfhydryl oxidase 1 OS=Mus musculus GN=Qsox1 PE=1 SV=1	Q8BND5-3;Q8BND5-2;Q8BND5;Q8BND5-4	4	11	23.4	63.336	4.9629e-60	12803000	14707000	3763900	7271600	3017200	4442600	2099500	6847600	3480800	2034600					+
Apolipoprotein A-I;Truncated apolipoprotein A-I	Apoa1	>tr|Q8BPD5|Q8BPD5_MOUSE Truncated apolipoprotein A-I OS=Mus musculus GN=Apoa1 PE=2 SV=1;>sp|Q00623|APOA1_MOUSE Apolipoprotein A-I OS=Mus musculus GN=Apoa1 PE=1 SV=1	Q8BPD5;Q00623;CON__P15497	3	36	81.1	30.615	0	2755000000	2712100000	1314500000	1508200000	1236300000	942660000	1111200000	1698000000	1903800000	1022000000					+
Prostaglandin E synthase 2;Prostaglandin E synthase 2 truncated form	Ptges2	>sp|Q8BWM0|PGES2_MOUSE Prostaglandin E synthase 2 OS=Mus musculus GN=Ptges2 PE=1 SV=3	Q8BWM0	1	11	38.8	43.323	3.6977e-80	4058500	6753800	3784400	3538200	2765900	2878700	3891300	2684900	4752800	2656300					+
Myosin light chain 6B	Myl6b	>sp|Q8CI43|MYL6B_MOUSE Myosin light chain 6B OS=Mus musculus GN=Myl6b PE=2 SV=1	Q8CI43	1	17	83.1	22.749	2.763e-149	75477000	95245000	33120000	41721000	14942000	25915000	27134000	18208000	36574000	50679000					+
PDZ and LIM domain protein 5	Pdlim5	>sp|Q8CI51|PDLI5_MOUSE PDZ and LIM domain protein 5 OS=Mus musculus GN=Pdlim5 PE=1 SV=4	Q8CI51	1	23	48.6	63.299	9.6235e-287	211910000	394020000	415410000	281440000	270330000	139700000	177610000	130920000	283350000	157070000					+
Enoyl-CoA delta isomerase 1, mitochondrial	Eci1	>tr|Q8QZV3|Q8QZV3_MOUSE Dci protein OS=Mus musculus GN=Eci1 PE=2 SV=1;>sp|P42125|ECI1_MOUSE Enoyl-CoA delta isomerase 1, mitochondrial OS=Mus musculus GN=Eci1 PE=2 SV=1	Q8QZV3;P42125	2	16	66.1	32.25	0	109470000	161600000	143490000	63748000	54803000	47899000	60363000	76421000	140890000	75696000					+
Ubiquinone biosynthesis monooxygenase COQ6	Coq6	>sp|Q8R1S0|COQ6_MOUSE Ubiquinone biosynthesis monooxygenase COQ6 OS=Mus musculus GN=Coq6 PE=2 SV=3	Q8R1S0;F6ZE40;D6RG57;D3YW66	4	6	15.5	51.392	1.8099e-44	180580000	199070000	12616000	4052200	9107400	3130600	23562000	9879900	19266000	22859000					+
Ecto-ADP-ribosyltransferase 3	Art3	>sp|Q8R2G4|NAR3_MOUSE Ecto-ADP-ribosyltransferase 3 OS=Mus musculus GN=Art3 PE=2 SV=2;>tr|F6RER8|F6RER8_MOUSE Ecto-ADP-ribosyltransferase 3 (Fragment) OS=Mus musculus GN=Art3 PE=4 SV=1;>sp|Q8R2G4-7|NAR3_MOUSE Isoform 5 of Ecto-ADP-ribosyltransferase 3 OS=M	Q8R2G4;F6RER8;Q8R2G4-7;E9Q1U7;F6Z2C7;E9Q9Q8;E9Q8Z0;E9Q7Z7;E9Q984;E9Q630	10	12	36.4	42.014	3.5202e-73	28454000	27129000	29829000	22670000	27644000	7836500	9426800	13505000	12679000	5216300					+
Hemoglobin subunit alpha	Hba-a1;Hba	>tr|Q91VB8|Q91VB8_MOUSE Alpha globin 1 OS=Mus musculus GN=Hba-a1 PE=2 SV=1;>tr|F7CAE1|F7CAE1_MOUSE Protein Hba-a2 OS=Mus musculus GN=Hba-a2 PE=3 SV=1;>sp|P01942|HBA_MOUSE Hemoglobin subunit alpha OS=Mus musculus GN=Hba PE=1 SV=2	Q91VB8;F7CAE1;P01942	3	19	98.6	15.112	0	5648600000	4490200000	5826600000	3062300000	4550700000	2071800000	2546400000	2319800000	4549700000	3515400000					+
NADH dehydrogenase [ubiquinone] iron-sulfur protein 2, mitochondrial	Ndufs2	>sp|Q91WD5|NDUS2_MOUSE NADH dehydrogenase [ubiquinone] iron-sulfur protein 2, mitochondrial OS=Mus musculus GN=Ndufs2 PE=1 SV=1;>tr|D3YXT0|D3YXT0_MOUSE NADH dehydrogenase [ubiquinone] iron-sulfur protein 2, mitochondrial OS=Mus musculus GN=Ndufs2 PE=3 SV=1	Q91WD5;D3YXT0;F6RJ83	3	20	47.3	52.625	8.0597e-254	29991000	50465000	36005000	25172000	39758000	13869000	33856000	24120000	26259000	26234000					+
SPRY domain-containing protein 4	Spryd4	>sp|Q91WK1|SPRY4_MOUSE SPRY domain-containing protein 4 OS=Mus musculus GN=Spryd4 PE=2 SV=1	Q91WK1	1	6	36.2	23.275	5.7138e-24	1432600	3361800	1459100	1233600	1695900	902980	1555600	1031700	1134800	1196000					+
Serine protease inhibitor A3N	Serpina3n	>sp|Q91WP6|SPA3N_MOUSE Serine protease inhibitor A3N OS=Mus musculus GN=Serpina3n PE=1 SV=1	Q91WP6;F2Z405;Q5I2A0;E9Q3C6;Q80X76	5	16	43.1	46.717	0	29876000	28210000	17355000	18477000	28648000	13411000	14468000	11918000	10640000	10222000					+
CDGSH iron-sulfur domain-containing protein 1	Cisd1	>sp|Q91WS0|CISD1_MOUSE CDGSH iron-sulfur domain-containing protein 1 OS=Mus musculus GN=Cisd1 PE=1 SV=1	Q91WS0	1	10	63.9	12.097	1.4298e-118	24094000	69146000	55349000	56222000	30890000	22691000	40716000	17365000	41802000	34310000					+
Leucine-rich alpha-2-glycoprotein 1	Lrg1	>tr|Q91XL1|Q91XL1_MOUSE Leucine-rich HEV glycoprotein (Precursor) OS=Mus musculus GN=Lrg1 PE=2 SV=1	Q91XL1;CON__Q2KIF2	2	6	19.9	37.431	6.4403e-24	26810000	30238000	10589000	6290700	9196800	2495600	4109700	10344000	6633600	3951100					+
NADH dehydrogenase [ubiquinone] 1 alpha subcomplex subunit 5	Ndufa5	>sp|Q9CPP6|NDUA5_MOUSE NADH dehydrogenase [ubiquinone] 1 alpha subcomplex subunit 5 OS=Mus musculus GN=Ndufa5 PE=1 SV=3	Q9CPP6;D3YTQ8	2	10	70.7	13.36	2.2476e-102	26881000	100020000	68233000	25277000	23218000	24203000	27716000	11874000	47940000	30181000					+
NADH dehydrogenase [ubiquinone] 1 subunit C2	Ndufc2	>sp|Q9CQ54|NDUC2_MOUSE NADH dehydrogenase [ubiquinone] 1 subunit C2 OS=Mus musculus GN=Ndufc2 PE=1 SV=1	Q9CQ54	1	5	28.3	14.164	4.8241e-49	11438000	41631000	19961000	18084000	18489000	6138200	14218000	9611800	20527000	14756000					+
2,4-dienoyl-CoA reductase, mitochondrial	Decr1	>sp|Q9CQ62|DECR_MOUSE 2,4-dienoyl-CoA reductase, mitochondrial OS=Mus musculus GN=Decr1 PE=1 SV=1	Q9CQ62	1	17	55.5	36.213	1.8927e-176	52746000	91493000	73769000	71858000	65737000	42004000	54115000	53172000	80349000	47646000					+
Cytochrome b-c1 complex subunit 7	Uqcrb	>sp|Q9D855|QCR7_MOUSE Cytochrome b-c1 complex subunit 7 OS=Mus musculus GN=Uqcrb PE=1 SV=3;>tr|Q9CQB4|Q9CQB4_MOUSE Cytochrome b-c1 complex subunit 7 OS=Mus musculus GN=Uqcrb PE=4 SV=1	Q9D855;Q9CQB4	2	14	64	13.527	5.9705e-94	116920000	248310000	121090000	52632000	70084000	42961000	58960000	66530000	145810000	103510000					+
Acyl-coenzyme A thioesterase 13	Acot13	>sp|Q9CQR4|ACO13_MOUSE Acyl-coenzyme A thioesterase 13 OS=Mus musculus GN=Acot13 PE=1 SV=1	Q9CQR4	1	5	43.6	15.183	2.0559e-122	12955000	13511000	11544000	8836300	15009000	8232800	9146000	6184300	10492000	10264000					+
NADH dehydrogenase [ubiquinone] 1 alpha subcomplex subunit 6	Ndufa6	>sp|Q9CQZ5|NDUA6_MOUSE NADH dehydrogenase [ubiquinone] 1 alpha subcomplex subunit 6 OS=Mus musculus GN=Ndufa6 PE=1 SV=1	Q9CQZ5	1	8	58.8	15.283	1.3857e-40	72962000	129570000	72613000	33190000	36958000	25379000	37760000	28946000	62935000	51340000					+
	Pdlim5	>tr|Q9CRA2|Q9CRA2_MOUSE PDZ and LIM domain protein 5 OS=Mus musculus GN=Pdlim5 PE=2 SV=1	Q9CRA2	1	19	72.4	23.793	1.7907e-249	38288000	58011000	40740000	39301000	36631000	15440000	18566000	17151000	38827000	18183000					+
Coiled-coil-helix-coiled-coil-helix domain-containing protein 3, mitochondrial	Chchd3	>sp|Q9CRB9|CHCH3_MOUSE Coiled-coil-helix-coiled-coil-helix domain-containing protein 3, mitochondrial OS=Mus musculus GN=Chchd3 PE=1 SV=1;>tr|Q9D9P1|Q9D9P1_MOUSE Coiled-coil-helix-coiled-coil-helix domain-containing protein 3, mitochondrial OS=Mus musculus	Q9CRB9;Q9D9P1;E9Q4H4;D3Z0L4;E9Q1D3;F6QFL0	6	12	38.8	26.334	8.4654e-101	63419000	97897000	89799000	13459000	44924000	13138000	29924000	44988000	82320000	40345000					+
Mitochondrial import inner membrane translocase subunit Tim23	Timm23	>sp|Q9WTQ8|TIM23_MOUSE Mitochondrial import inner membrane translocase subunit Tim23 OS=Mus musculus GN=Timm23 PE=2 SV=1;>tr|Q9CXU4|Q9CXU4_MOUSE MCG11298 OS=Mus musculus GN=Timm23 PE=2 SV=1	Q9WTQ8;Q9CXU4;E9Q3T4;E9PVF9	4	5	45.9	21.978	1.4489e-274	4644100	6225300	3317200	4547700	4114800	3643300	2522900	3024700	5167400	3543100					+
Cytochrome b-c1 complex subunit 1, mitochondrial	Uqcrc1	>sp|Q9CZ13|QCR1_MOUSE Cytochrome b-c1 complex subunit 1, mitochondrial OS=Mus musculus GN=Uqcrc1 PE=1 SV=2;>tr|Q8K2S8|Q8K2S8_MOUSE Cytochrome b-c1 complex subunit 1, mitochondrial OS=Mus musculus GN=Uqcrc1 PE=2 SV=1	Q9CZ13;Q8K2S8	2	25	59.6	52.851	0	173270000	220590000	205910000	124020000	166440000	108230000	180410000	138150000	175390000	143850000					+
Mitochondrial pyruvate carrier 2	Mpc2	>sp|Q9D023|MPC2_MOUSE Mitochondrial pyruvate carrier 2 OS=Mus musculus GN=Brp44 PE=1 SV=1	Q9D023	1	8	46.5	14.286	1.0319e-36	8151000	11695000	11080000	6247300	3449300	2764700	3933300	4563700	3166700	3283800					+
Phosphoglucomutase-1	Pgm1;Pgm2	>sp|Q9D0F9|PGM1_MOUSE Phosphoglucomutase-1 OS=Mus musculus GN=Pgm1 PE=1 SV=4;>tr|A2CEK3|A2CEK3_MOUSE Phosphoglucomutase 2 OS=Mus musculus GN=Pgm2 PE=3 SV=1	Q9D0F9;A2CEK3	2	43	85.2	61.417	0	195930000	164710000	215500000	129060000	214690000	109460000	187140000	97396000	268120000	180640000					+
Cytochrome c1, heme protein, mitochondrial	Cyc1	>sp|Q9D0M3-2|CY1_MOUSE Isoform 2 of Cytochrome c1, heme protein, mitochondrial OS=Mus musculus GN=Cyc1;>sp|Q9D0M3|CY1_MOUSE Cytochrome c1, heme protein, mitochondrial OS=Mus musculus GN=Cyc1 PE=1 SV=1	Q9D0M3-2;Q9D0M3	2	12	67.7	29.497	7.8428e-159	112450000	144000000	97498000	36288000	59105000	38883000	45616000	79063000	122150000	73449000					+
Histidine triad nucleotide-binding protein 2, mitochondrial	Hint2	>sp|Q9D0S9|HINT2_MOUSE Histidine triad nucleotide-binding protein 2, mitochondrial OS=Mus musculus GN=Hint2 PE=2 SV=1	Q9D0S9	1	8	58.3	17.32	1.0444e-39	26039000	29143000	27633000	17997000	25238000	12631000	12887000	15644000	16948000	15501000					+
NHP2-like protein 1	Nhp2l1	>sp|Q9D0T1|NH2L1_MOUSE NHP2-like protein 1 OS=Mus musculus GN=Nhp2l1 PE=2 SV=4;>tr|E9PZS4|E9PZS4_MOUSE Protein Gm5616 OS=Mus musculus GN=Gm5616 PE=4 SV=1	Q9D0T1;E9PZS4	2	9	73.4	14.173	1.2425e-126	45608000	39312000	62322000	27083000	17752000	21920000	20963000	26115000	26034000	15391000					+
Leukocyte elastase inhibitor A	Serpinb1a	>sp|Q9D154|ILEUA_MOUSE Leukocyte elastase inhibitor A OS=Mus musculus GN=Serpinb1a PE=1 SV=1	Q9D154;Q5SV42;Q9D6A7;Q9DAV6;Q9JK88	5	25	55.7	42.574	0	163400000	145250000	93754000	84523000	137390000	74373000	89614000	76214000	88813000	76807000					+
Dihydrolipoyllysine-residue succinyltransferase component of 2-oxoglutarate dehydrogenase complex, mitochondrial	Dlst	>sp|Q9D2G2|ODO2_MOUSE Dihydrolipoyllysine-residue succinyltransferase component of 2-oxoglutarate dehydrogenase complex, mitochondrial OS=Mus musculus GN=Dlst PE=1 SV=1;>sp|Q9D2G2-2|ODO2_MOUSE Isoform 2 of Dihydrolipoyllysine-residue succinyltransferase co	Q9D2G2;Q9D2G2-2	2	14	33	48.994	0	52468000	60600000	54963000	34443000	36269000	32590000	21756000	33757000	49867000	33446000					+
NADH-cytochrome b5 reductase 1	Cyb5r1	>sp|Q9DB73|NB5R1_MOUSE NADH-cytochrome b5 reductase 1 OS=Mus musculus GN=Cyb5r1 PE=2 SV=1;>tr|G3UZG6|G3UZG6_MOUSE Cytochrome b5 reductase 1, isoform CRA_a (Fragment) OS=Mus musculus GN=Cyb5r1 PE=4 SV=1;>sp|Q9DB73-2|NB5R1_MOUSE Isoform 2 of NADH-cytochrome	Q9DB73;G3UZG6;Q9DB73-2;G3UXV8;G3UZ57	5	14	55.1	34.134	4.92e-164	13991000	24485000	19136000	14455000	16671000	11065000	18439000	6646500	19484000	13396000					+
NADH dehydrogenase [ubiquinone] 1 alpha subcomplex subunit 9, mitochondrial	Ndufa9	>sp|Q9DC69|NDUA9_MOUSE NADH dehydrogenase [ubiquinone] 1 alpha subcomplex subunit 9, mitochondrial OS=Mus musculus GN=Ndufa9 PE=1 SV=2	Q9DC69	1	23	69.2	42.525	0	110010000	205650000	147110000	82156000	82121000	78151000	108720000	76099000	99337000	106010000					+
NADH dehydrogenase [ubiquinone] iron-sulfur protein 7, mitochondrial	Ndufs7	>sp|Q9DC70|NDUS7_MOUSE NADH dehydrogenase [ubiquinone] iron-sulfur protein 7, mitochondrial OS=Mus musculus GN=Ndufs7 PE=1 SV=1	Q9DC70	1	9	46.9	24.683	1.2186e-248	23336000	26517000	21147000	14663000	10786000	14352000	15351000	8693400	11704000	18867000					+
NADH dehydrogenase [ubiquinone] 1 alpha subcomplex subunit 8	Ndufa8	>sp|Q9DCJ5|NDUA8_MOUSE NADH dehydrogenase [ubiquinone] 1 alpha subcomplex subunit 8 OS=Mus musculus GN=Ndufa8 PE=1 SV=3	Q9DCJ5	1	11	58.7	19.992	3.9765e-81	72203000	105300000	68889000	60879000	58877000	60611000	71311000	45203000	65868000	67530000					+
ATP synthase subunit d, mitochondrial	Atp5h;Gm10250	>sp|Q9DCX2|ATP5H_MOUSE ATP synthase subunit d, mitochondrial OS=Mus musculus GN=Atp5h PE=1 SV=3;>tr|G3X9L6|G3X9L6_MOUSE MCG55033 OS=Mus musculus GN=Gm10250 PE=4 SV=1;>tr|B1ASE2|B1ASE2_MOUSE ATP synthase subunit d, mitochondrial (Fragment) OS=Mus musculus G	Q9DCX2;G3X9L6;B1ASE2	3	20	85.7	18.749	0	516990000	600370000	574520000	357520000	416240000	288710000	388890000	394500000	540550000	455910000					+
Histidine-rich glycoprotein	Hrg	>sp|Q9ESB3|HRG_MOUSE Histidine-rich glycoprotein OS=Mus musculus GN=Hrg PE=1 SV=2	Q9ESB3	1	15	27.4	59.162	0	84311000	186140000	43344000	56803000	50692000	20377000	52324000	30341000	28230000	22492000					+
Myotilin	Myot	>sp|Q9JIF9|MYOTI_MOUSE Myotilin OS=Mus musculus GN=Myot PE=2 SV=1	Q9JIF9	1	29	66.9	55.316	0	80681000	189200000	134280000	47724000	42999000	34278000	44570000	30615000	69848000	70707000					+
Profilin-2;Profilin	Pfn2	>sp|Q9JJV2|PROF2_MOUSE Profilin-2 OS=Mus musculus GN=Pfn2 PE=1 SV=3;>sp|Q9JJV2-3|PROF2_MOUSE Isoform 3 of Profilin-2 OS=Mus musculus GN=Pfn2;>tr|D3YWS3|D3YWS3_MOUSE Profilin OS=Mus musculus GN=Pfn2 PE=3 SV=1;>sp|Q9JJV2-2|PROF2_MOUSE Isoform 2 of Profilin-2	Q9JJV2;Q9JJV2-3;D3YWS3;Q9JJV2-2	4	7	57.9	15.032	1.1299e-80	19088000	23361000	30504000	9149800	11320000	8225600	8874000	6686400	11567000	5590900					+
Cadherin-13	Cdh13	>sp|Q9WTR5|CAD13_MOUSE Cadherin-13 OS=Mus musculus GN=Cdh13 PE=1 SV=2	Q9WTR5;F6QTN3	2	10	20.9	78.185	6.0965e-163	126810000	113540000	50782000	73546000	97656000	66765000	63348000	77436000	65101000	54044000					+
NADH dehydrogenase [ubiquinone] 1 alpha subcomplex subunit 7	Ndufa7	>sp|Q9Z1P6|NDUA7_MOUSE NADH dehydrogenase [ubiquinone] 1 alpha subcomplex subunit 7 OS=Mus musculus GN=Ndufa7 PE=1 SV=3	Q9Z1P6	1	10	72.6	12.575	1.094e-115	38420000	89875000	60039000	24185000	20166000	23479000	22476000	25168000	32903000	30872000					+
	Tnnt3	>tr|A2A6J0|A2A6J0_MOUSE Troponin T, fast skeletal muscle OS=Mus musculus GN=Tnnt3 PE=4 SV=1	A2A6J0	1	21	54.9	28.951	0	143630000	187590000	56689000	78794000	241390000	60635000	180050000	68492000	167640000	85824000					+
Myosin light chain 4	Myl4	>tr|A2A6Q8|A2A6Q8_MOUSE Myosin light chain 4 (Fragment) OS=Mus musculus GN=Myl4 PE=4 SV=1;>tr|Q9CZ19|Q9CZ19_MOUSE Myosin light chain 4 OS=Mus musculus GN=Myl4 PE=2 SV=1;>sp|P09541|MYL4_MOUSE Myosin light chain 4 OS=Mus musculus GN=Myl4 PE=2 SV=3	A2A6Q8;Q9CZ19;P09541;D6RFU4	4	15	89.1	21.132	3.8083e-219	945270	8649900	1689400	1046600	1275700	189320	499750	661190	343220	636690					+
Myomesin-3	Myom3	>sp|A2ABU4|MYOM3_MOUSE Myomesin-3 OS=Mus musculus GN=Myom3 PE=2 SV=1	A2ABU4	1	73	62.6	161.78	0	154660000	271620000	169950000	78564000	52527000	107500000	212170000	56592000	124860000	97245000					+
Chymase	Cma1	>sp|P21844|CMA1_MOUSE Chymase OS=Mus musculus GN=Cma1 PE=1 SV=2;>tr|A4QPC5|A4QPC5_MOUSE Chymase OS=Mus musculus GN=Cma1 PE=2 SV=1	P21844;A4QPC5	2	15	59.5	27.586	0	430730000	628560000	426180000	276380000	387480000	244880000	307040000	382190000	337180000	347040000					+
	Hbb-b1	>tr|A8DUK4|A8DUK4_MOUSE Beta-globin OS=Mus musculus GN=Hbb-b1 PE=3 SV=1;>tr|E9Q223|E9Q223_MOUSE Protein Beta-s (Fragment) OS=Mus musculus GN=Beta-s PE=3 SV=1	A8DUK4;E9Q223	2	21	95.2	15.748	0	7566600000	6352600000	8227500000	3993300000	6432100000	3958200000	3464100000	3006300000	3298500000	4345700000					+
NADH dehydrogenase [ubiquinone] iron-sulfur protein 5;NADH dehydrogenase [ubiquinone] iron-sulfur protein 5, N-terminally processed	Ndufs5	>tr|B1ARW4|B1ARW4_MOUSE NADH dehydrogenase (Ubiquinone) Fe-S protein 5 (Fragment) OS=Mus musculus GN=Ndufs5 PE=4 SV=1;>sp|Q99LY9|NDUS5_MOUSE NADH dehydrogenase [ubiquinone] iron-sulfur protein 5 OS=Mus musculus GN=Ndufs5 PE=1 SV=3	B1ARW4;Q99LY9	2	6	42.9	10.909	2.414e-39	11692000	23539000	14417000	8523200	3117900	4887600	6663300	6193400	5888800	6288200					+
Apolipoprotein O	Apoo	>tr|B1ASQ2|B1ASQ2_MOUSE Apolipoprotein O OS=Mus musculus GN=Apoo PE=4 SV=1;>sp|Q9DCZ4|APOO_MOUSE Apolipoprotein O OS=Mus musculus GN=Apoo PE=2 SV=1;>tr|Q9D186|Q9D186_MOUSE Apolipoprotein O OS=Mus musculus GN=Apoo PE=2 SV=1	B1ASQ2;Q9DCZ4;Q9D186	3	6	36.4	22.604	9.0068e-89	38374000	30418000	30237000	12132000	19108000	8629100	11173000	21562000	24873000	22292000					+
Unconventional myosin-XVIIIa	Myo18a	>sp|Q9JMH9-1|MY18A_MOUSE Isoform 1 of Unconventional myosin-XVIIIa OS=Mus musculus GN=Myo18a;>tr|B2RRE2|B2RRE2_MOUSE Myo18a protein OS=Mus musculus GN=Myo18a PE=2 SV=1;>sp|Q9JMH9|MY18A_MOUSE Unconventional myosin-XVIIIa OS=Mus musculus GN=Myo18a PE=1 SV=2;	Q9JMH9-1;B2RRE2;Q9JMH9;Q9JMH9-6;E9QAX2;Q9JMH9-4;E9Q405;Q9JMH9-5;Q9JMH9-7;Q9JMH9-2;E9QA74	11	27	18.8	230.9	7.7648e-247	4271600	5772400	4485100	3822400	4010000	4744600	4450100	3634900	4185500	3230100					+
NADH dehydrogenase [ubiquinone] flavoprotein 1, mitochondrial	Ndufv1	>tr|D3YUM1|D3YUM1_MOUSE NADH dehydrogenase [ubiquinone] flavoprotein 1, mitochondrial OS=Mus musculus GN=Ndufv1 PE=4 SV=1;>sp|Q91YT0|NDUV1_MOUSE NADH dehydrogenase [ubiquinone] flavoprotein 1, mitochondrial OS=Mus musculus GN=Ndufv1 PE=1 SV=1;>tr|D3Z1U9|D3	D3YUM1;Q91YT0;D3Z1U9;D3Z0K1;D3YXX5;D6RG60	6	24	67.5	49.913	0	70306000	97965000	73728000	62229000	45564000	52650000	40003000	61764000	70758000	60709000					+
	Fga	>tr|E9PV24|E9PV24_MOUSE Protein Fga OS=Mus musculus GN=Fga PE=4 SV=1;>tr|Q99K47|Q99K47_MOUSE Fibrinogen, alpha polypeptide OS=Mus musculus GN=Fga PE=2 SV=1	E9PV24;Q99K47;F6V8L8;CON__P02672	4	31	47.9	87.428	0	370280000	1043400000	445910000	163340000	209420000	113830000	224790000	316510000	516950000	176020000					+
	Xirp1	>tr|E9QQ93|E9QQ93_MOUSE Xin actin-binding repeat-containing protein 1 OS=Mus musculus GN=Xirp1 PE=4 SV=1	E9QQ93	1	20	32.1	123.69	2.2558e-82	4070100	14683000	13900000	2050500	1787900	2222100	3879100	2088600	7995100	3628300					+
	Obscn	>tr|E9QQ96|E9QQ96_MOUSE Obscurin OS=Mus musculus GN=Obscn PE=4 SV=1	E9QQ96	1	137	36.2	815.03	0	34885000	41990000	37064000	29607000	24003000	20861000	33226000	32526000	35907000	33355000					+
Serine/arginine-rich splicing factor 7	Srsf7	>sp|Q8BL97-3|SRSF7_MOUSE Isoform 3 of Serine/arginine-rich splicing factor 7 OS=Mus musculus GN=Srsf7;>sp|Q8BL97-4|SRSF7_MOUSE Isoform 4 of Serine/arginine-rich splicing factor 7 OS=Mus musculus GN=Srsf7;>sp|Q8BL97-2|SRSF7_MOUSE Isoform 2 of Serine/arginin	Q8BL97-3;Q8BL97-4;Q8BL97-2;F8WH59;Q8BL97	5	10	52.2	17.89	1.334e-93	34355000	30669000	31127000	24144000	17889000	23293000	16054000	19401000	12999000	18156000					+
Endonuclease G, mitochondrial	Endog	>sp|O08600|NUCG_MOUSE Endonuclease G, mitochondrial OS=Mus musculus GN=Endog PE=2 SV=1	O08600	1	4	18	32.19	9.4859e-11	1907000	2983300	2737300	578980	1308800	642110	963990	1994000	2990000	1066600					+
Calsequestrin-2;Calsequestrin	Casq2	>sp|O09161|CASQ2_MOUSE Calsequestrin-2 OS=Mus musculus GN=Casq2 PE=2 SV=3;>tr|E9PXG0|E9PXG0_MOUSE Calsequestrin OS=Mus musculus GN=Casq2 PE=3 SV=1;>tr|B9EHC7|B9EHC7_MOUSE Calsequestrin OS=Mus musculus GN=Casq2 PE=2 SV=1;>tr|E9PZ67|E9PZ67_MOUSE Calsequestri	O09161;E9PXG0;B9EHC7;E9PZ67	4	14	44.8	48.176	3.837e-113	17127000	22661000	28406000	12992000	13494000	3458100	12670000	1452700	3312800	8995100					+
Phosphoglycerate mutase 2	Pgam2	>sp|O70250|PGAM2_MOUSE Phosphoglycerate mutase 2 OS=Mus musculus GN=Pgam2 PE=1 SV=3	O70250	1	25	85.4	28.827	0	792890000	716720000	539700000	402080000	978380000	484020000	740810000	424340000	1000500000	456430000					+
Phosphatidylinositol-glycan-specific phospholipase D	Gpld1	>sp|O70362|PHLD_MOUSE Phosphatidylinositol-glycan-specific phospholipase D OS=Mus musculus GN=Gpld1 PE=1 SV=1;>tr|Q8VCU2|Q8VCU2_MOUSE Glycosylphosphatidylinositol specific phospholipase D1 OS=Mus musculus GN=Gpld1 PE=2 SV=1	O70362;Q8VCU2	2	16	22.9	93.254	9.8571e-58	23348000	29793000	11395000	4944600	6586900	4031800	12071000	17304000	15586000	5424700					+
Prefoldin subunit 2	Pfdn2	>sp|O70591|PFD2_MOUSE Prefoldin subunit 2 OS=Mus musculus GN=Pfdn2 PE=2 SV=2;>tr|F8WJ30|F8WJ30_MOUSE Prefoldin subunit 2 (Fragment) OS=Mus musculus GN=Pfdn2 PE=4 SV=1	O70591;F8WJ30	2	6	48.7	16.534	1.5669e-192	5089500	5452200	5063100	1902100	4101700	3668800	2640000	2819500	4107800	3438300					+
Complement C3;Complement C3 beta chain;Complement C3 alpha chain;C3a anaphylatoxin;Acylation stimulating protein;Complement C3b alpha chain;Complement C3c alpha chain fragment 1;Complement C3dg fragment;Complement C3g fragment;Complement C3d fragment;Complement C3f fragment;Complement C3c alpha chain fragment 2	C3	>sp|P01027|CO3_MOUSE Complement C3 OS=Mus musculus GN=C3 PE=1 SV=3	P01027;P01027-2;H3BL60;H3BKW9	4	86	59.4	186.48	0	670760000	899620000	559710000	338480000	191590000	253470000	515200000	536800000	463940000	344480000					+
Ig kappa chain V-V region K2		>sp|P01635|KV5A3_MOUSE Ig kappa chain V-V region K2 (Fragment) OS=Mus musculus PE=1 SV=1	P01635	1	4	40.9	12.581	2.7823e-25	172840000	232910000	120100000	80779000	105660000	40224000	63986000	44318000	37451000	16758000					+
Ig kappa chain V-V region L6		>sp|P01638|KV5A6_MOUSE Ig kappa chain V-V region L6 (Fragment) OS=Mus musculus PE=2 SV=1	P01638	1	4	35.7	12.986	4.1761e-35	92864000	107760000	35427000	31754000	37188000	22410000	26277000	9250700	10824000	7129100					+
Ig gamma-2A chain C region, A allele;Ig gamma-2A chain C region, membrane-bound form	Ighg;Igh-1a	>sp|P01863|GCAA_MOUSE Ig gamma-2A chain C region, A allele OS=Mus musculus GN=Ighg PE=1 SV=1;>sp|P01865|GCAM_MOUSE Ig gamma-2A chain C region, membrane-bound form OS=Mus musculus GN=Igh-1a PE=1 SV=3	P01863;P01865;P84751	3	12	44.5	36.389	0	743790000	495890000	383730000	230750000	145620000	112430000	103130000	103150000	98338000	28036000					+
Ig gamma-1 chain C region secreted form;Ig gamma-1 chain C region, membrane-bound form	Ighg1	>sp|P01868|IGHG1_MOUSE Ig gamma-1 chain C region secreted form OS=Mus musculus GN=Ighg1 PE=1 SV=1;>sp|P01869|IGH1M_MOUSE Ig gamma-1 chain C region, membrane-bound form OS=Mus musculus GN=Ighg1 PE=1 SV=2	P01868;P01869	2	10	44.8	35.704	7.9777e-207	393350000	709450000	209980000	273450000	107460000	98345000	139270000	46273000	44896000	43927000					+
Complement C5;Complement C5 beta chain;Complement C5 alpha chain;C5a anaphylatoxin;Complement C5 alpha chain	C5	>sp|P06684|CO5_MOUSE Complement C5 OS=Mus musculus GN=C5 PE=1 SV=2	P06684	1	15	14.1	188.88	1.9737e-88	16080000	19447000	15401000	2530200	2367800	3318200	9715500	2784000	2914300	1673500					+
Malate dehydrogenase, mitochondrial	Mdh2	>sp|P08249|MDHM_MOUSE Malate dehydrogenase, mitochondrial OS=Mus musculus GN=Mdh2 PE=1 SV=3	P08249	1	27	70.4	35.611	0	927010000	1228400000	955870000	965510000	927700000	959240000	954750000	700780000	910810000	654050000					+
Fatty acid-binding protein, heart	Fabp3	>sp|P11404|FABPH_MOUSE Fatty acid-binding protein, heart OS=Mus musculus GN=Fabp3 PE=1 SV=5	P11404	1	10	68.4	14.819	2.1921e-45	70019000	93768000	49138000	44940000	69459000	41548000	42385000	11246000	75523000	13477000					+
Sodium/potassium-transporting ATPase subunit beta-1	Atp1b1	>sp|P14094|AT1B1_MOUSE Sodium/potassium-transporting ATPase subunit beta-1 OS=Mus musculus GN=Atp1b1 PE=1 SV=1	P14094	1	8	30.3	35.194	9.085e-145	45875000	51870000	46855000	41898000	48272000	17485000	27681000	23611000	23269000	25434000					+
Alpha-crystallin B chain	Cryab	>sp|P23927|CRYAB_MOUSE Alpha-crystallin B chain OS=Mus musculus GN=Cryab PE=1 SV=2;>tr|F8WJ07|F8WJ07_MOUSE Alpha-crystallin B chain OS=Mus musculus GN=Cryab PE=3 SV=1	P23927;F8WJ07	2	17	69.7	20.069	5.4281e-240	261890000	339150000	324620000	84366000	111720000	96703000	154750000	80868000	341870000	205040000					+
Medium-chain specific acyl-CoA dehydrogenase, mitochondrial	Acadm	>sp|P45952|ACADM_MOUSE Medium-chain specific acyl-CoA dehydrogenase, mitochondrial OS=Mus musculus GN=Acadm PE=1 SV=1	P45952;D6RFD7;D3Z2A5	3	27	62.5	46.481	0	75426000	97053000	55323000	76135000	81438000	45475000	53129000	52261000	45818000	43070000					+
Histidine triad nucleotide-binding protein 1	Hint1	>sp|P70349|HINT1_MOUSE Histidine triad nucleotide-binding protein 1 OS=Mus musculus GN=Hint1 PE=1 SV=3;>tr|B0R1E3|B0R1E3_MOUSE Histidine triad nucleotide binding protein OS=Mus musculus GN=Hint1 PE=4 SV=1	P70349;B0R1E3	2	10	77	13.777	2.0836e-79	107880000	109380000	72676000	61691000	93137000	58499000	82466000	29908000	51464000	21520000					+
Calcium uniporter protein, mitochondrial	Mcu	>sp|Q3UMR5|MCU_MOUSE Calcium uniporter protein, mitochondrial OS=Mus musculus GN=Mcu PE=2 SV=2;>sp|Q3UMR5-2|MCU_MOUSE Isoform 2 of Calcium uniporter protein, mitochondrial OS=Mus musculus GN=Mcu	Q3UMR5;Q3UMR5-2	2	10	38.6	39.681	1.8929e-37	9494000	11400000	10965000	9338100	7431800	7389500	9087500	3945200	8288500	5226200					+
Heat shock protein beta-7	Hspb7	>tr|Q5FW72|Q5FW72_MOUSE Heat shock protein beta-7 OS=Mus musculus GN=Hspb7 PE=2 SV=1;>sp|P35385|HSPB7_MOUSE Heat shock protein beta-7 OS=Mus musculus GN=Hspb7 PE=1 SV=2	Q5FW72;P35385	2	10	75.7	18.634	4.7716e-48	32959000	54794000	45886000	8568500	11427000	3425300	10920000	18786000	33927000	22758000					+
Nucleolar protein 58	Nop58	>sp|Q6DFW4|NOP58_MOUSE Nucleolar protein 58 OS=Mus musculus GN=Nop58 PE=1 SV=1	Q6DFW4	1	19	49.1	60.342	1.2426e-277	13302000	23244000	13829000	10541000	8260600	9712400	6049900	10653000	9337200	13460000					+
Delta-1-pyrroline-5-carboxylate dehydrogenase, mitochondrial	Aldh4a1	>sp|Q8CHT0|AL4A1_MOUSE Delta-1-pyrroline-5-carboxylate dehydrogenase, mitochondrial OS=Mus musculus GN=Aldh4a1 PE=1 SV=3	Q8CHT0	1	17	36.8	61.84	1.7366e-215	19881000	26855000	31998000	12763000	11705000	15034000	15906000	14930000	23489000	16843000					+
	Idh3b	>tr|Q91VA7|Q91VA7_MOUSE Isocitrate dehydrogenase 3 (NAD+) beta OS=Mus musculus GN=Idh3b PE=2 SV=1	Q91VA7	1	24	51	42.194	0	53204000	93469000	47740000	36794000	41731000	36531000	37276000	47369000	52080000	59818000					+
Trifunctional enzyme subunit beta, mitochondrial;3-ketoacyl-CoA thiolase	Hadhb	>sp|Q99JY0|ECHB_MOUSE Trifunctional enzyme subunit beta, mitochondrial OS=Mus musculus GN=Hadhb PE=1 SV=1	Q99JY0;D3YXU1	2	33	70.7	51.386	0	133780000	181680000	182320000	135940000	212100000	100490000	129720000	101700000	118260000	111470000					+
Cytochrome b-c1 complex subunit Rieske, mitochondrial;Cytochrome b-c1 complex subunit 11	Uqcrfs1	>sp|Q9CR68|UCRI_MOUSE Cytochrome b-c1 complex subunit Rieske, mitochondrial OS=Mus musculus GN=Uqcrfs1 PE=1 SV=1	Q9CR68	1	18	61.3	29.367	1.6411e-189	77284000	129160000	89473000	69508000	95378000	80789000	54561000	36331000	52407000	71750000					+
Isocitrate dehydrogenase [NAD] subunit alpha, mitochondrial	Idh3a	>sp|Q9D6R2|IDH3A_MOUSE Isocitrate dehydrogenase [NAD] subunit alpha, mitochondrial OS=Mus musculus GN=Idh3a PE=1 SV=1;>sp|Q9D6R2-2|IDH3A_MOUSE Isoform 2 of Isocitrate dehydrogenase [NAD] subunit alpha, mitochondrial OS=Mus musculus GN=Idh3a	Q9D6R2;Q9D6R2-2	2	22	50.8	39.638	5.5772e-267	140340000	220360000	151800000	111010000	156920000	82753000	156560000	95233000	122600000	136500000					+
Cytochrome b-c1 complex subunit 2, mitochondrial	Uqcrc2	>sp|Q9DB77|QCR2_MOUSE Cytochrome b-c1 complex subunit 2, mitochondrial OS=Mus musculus GN=Uqcrc2 PE=1 SV=1	Q9DB77	1	27	73.5	48.234	0	292230000	495550000	333160000	302780000	405230000	256580000	326260000	202420000	232160000	251470000					+
		>sp|Q9QZ47-7|TNNT3_MOUSE Isoform B1e16 of Troponin T, fast skeletal muscle OS=Mus musculus GN=Tnnt3	Q9QZ47-7	1	24	60.2	30.093	0	1944400000	2309100000	2731100000	1773400000	3024200000	1213500000	1994400000	947080000	1893700000	1418900000					+
Titin	Ttn	>sp|A2ASS6|TITIN_MOUSE Titin OS=Mus musculus GN=Ttn PE=1 SV=1;>tr|E9Q8M7|E9Q8M7_MOUSE Titin OS=Mus musculus GN=Ttn PE=4 SV=1;>sp|A2ASS6-2|TITIN_MOUSE Isoform 2 of Titin OS=Mus musculus GN=Ttn;>tr|F6ZVZ7|F6ZVZ7_MOUSE Titin OS=Mus musculus GN=Ttn PE=4 SV=1	A2ASS6;E9Q8M7;A2ASS6-2;F6ZVZ7;F7CR78;Q8BUJ6;F6Q6Z0;A2AT61;F6ZRX7;A2AT63;F6ZZ75;REV__A2AT63;A2AT62;REV__Q8K1T1;A6H692;REV__A2AT65;REV__F7BWD7	17	1987	64.1	3906.4	0	5531900000	6772400000	7047400000	6321000000	6770500000	4744100000	6706500000	5070200000	5703000000	4953300000					+
Unconventional myosin-Ie	Myo1e	>sp|E9Q634|MYO1E_MOUSE Unconventional myosin-Ie OS=Mus musculus GN=Myo1e PE=1 SV=1	E9Q634	1	13	12.8	126.82	1.7688e-134	4675600	4309700	5146600	1403800	2154900	2912500	3438600	1587500	4137700	3158100					+
	Hnrnpl	>tr|E9Q8W8|E9Q8W8_MOUSE Heterogeneous nuclear ribonucleoprotein L OS=Mus musculus GN=Hnrnpl PE=4 SV=1;>tr|G5E924|G5E924_MOUSE Heterogeneous nuclear ribonucleoprotein L (Fragment) OS=Mus musculus GN=Hnrnpl PE=4 SV=1	E9Q8W8;G5E924;G3UY56;G3UYY3	4	29	72.8	64.062	0	88176000	89394000	99706000	73537000	69426000	71061000	74751000	70341000	67111000	75203000					+
Ig lambda-1 chain C region		>sp|P01843|LAC1_MOUSE Ig lambda-1 chain C region OS=Mus musculus PE=1 SV=1	P01843	1	5	81	11.575	1.4782e-86	45918000	46303000	52898000	14915000	18854000	18393000	40005000	3730800	6811800	2430000					+
DNA replication licensing factor MCM4	Mcm4	>sp|P49717|MCM4_MOUSE DNA replication licensing factor MCM4 OS=Mus musculus GN=Mcm4 PE=2 SV=1;>tr|F6Z957|F6Z957_MOUSE DNA replication licensing factor MCM4 OS=Mus musculus GN=Mcm4 PE=3 SV=1	P49717;F6Z957;Q9CWV1-2;Q9CWV1	4	37	46.5	96.735	0	547890	952020	299390	306180	351370	319620	475790	924420	358850	199400					+
Clusterin;Clusterin beta chain;Clusterin alpha chain	Clu	>sp|Q06890|CLUS_MOUSE Clusterin OS=Mus musculus GN=Clu PE=1 SV=1;>tr|E9PUU2|E9PUU2_MOUSE Clusterin (Fragment) OS=Mus musculus GN=Clu PE=4 SV=1;>tr|E9PXG5|E9PXG5_MOUSE Clusterin (Fragment) OS=Mus musculus GN=Clu PE=4 SV=1;>tr|E9Q8Y5|E9Q8Y5_MOUSE Clusterin (	Q06890;E9PUU2;E9PXG5;E9Q8Y5;E9Q9B8;E9Q2G2	6	17	37.5	51.655	3.1334e-134	26879000	45196000	20940000	19761000	41047000	14539000	49391000	18270000	18211000	10324000					+
Voltage-dependent anion-selective channel protein 1	Vdac1	>sp|Q60932-2|VDAC1_MOUSE Isoform Mt-VDAC1 of Voltage-dependent anion-selective channel protein 1 OS=Mus musculus GN=Vdac1;>sp|Q60932|VDAC1_MOUSE Voltage-dependent anion-selective channel protein 1 OS=Mus musculus GN=Vdac1 PE=1 SV=3;>tr|F2Z471|F2Z471_MOUSE	Q60932-2;Q60932;F2Z471	3	26	90.1	30.755	0	516640000	742710000	589650000	456060000	721880000	426550000	585020000	212180000	424050000	307830000					+
ATP synthase subunit gamma;ATP synthase subunit gamma, mitochondrial	Atp5c1	>tr|Q8C2Q8|Q8C2Q8_MOUSE ATP synthase gamma chain OS=Mus musculus GN=Atp5c1 PE=2 SV=1;>sp|Q91VR2|ATPG_MOUSE ATP synthase subunit gamma, mitochondrial OS=Mus musculus GN=Atp5c1 PE=1 SV=1;>tr|A2AKV2|A2AKV2_MOUSE ATP synthase subunit gamma, mitochondrial (Frag	Q8C2Q8;Q91VR2;A2AKV2;A2AKV3;A2AKV1;A2AKV0	6	18	61.3	30.255	6.994e-178	147740000	213380000	129230000	148350000	144750000	123830000	179370000	77603000	114090000	101930000					+
3-hydroxyisobutyryl-CoA hydrolase, mitochondrial	Hibch	>sp|Q8QZS1|HIBCH_MOUSE 3-hydroxyisobutyryl-CoA hydrolase, mitochondrial OS=Mus musculus GN=Hibch PE=1 SV=1;>tr|E0CX19|E0CX19_MOUSE 3-hydroxyisobutyryl-CoA hydrolase, mitochondrial OS=Mus musculus GN=Hibch PE=4 SV=1	Q8QZS1;E0CX19	2	17	50.6	43.037	4.1125e-294	25846000	30541000	20041000	20301000	31833000	10556000	27467000	20688000	24719000	21283000					+
Succinate dehydrogenase [ubiquinone] iron-sulfur subunit, mitochondrial	Sdhb	>sp|Q9CQA3|DHSB_MOUSE Succinate dehydrogenase [ubiquinone] iron-sulfur subunit, mitochondrial OS=Mus musculus GN=Sdhb PE=1 SV=1	Q9CQA3	1	18	50.7	31.814	3.6377e-175	95016000	116740000	121020000	97436000	84101000	78846000	97530000	48711000	61694000	104910000					+
NADH dehydrogenase [ubiquinone] 1 beta subcomplex subunit 5, mitochondrial	Ndufb5	>sp|Q9CQH3|NDUB5_MOUSE NADH dehydrogenase [ubiquinone] 1 beta subcomplex subunit 5, mitochondrial OS=Mus musculus GN=Ndufb5 PE=1 SV=1;>tr|D3Z568|D3Z568_MOUSE NADH dehydrogenase (Ubiquinone) 1 beta subcomplex, 5, isoform CRA_e OS=Mus musculus GN=Ndufb5 PE=4	Q9CQH3;D3Z568;D3YX99;F6Y6V5;D3Z6W9	5	11	37	21.71	2.9851e-136	30020000	57141000	27185000	30374000	26669000	22737000	30568000	18931000	15451000	31886000					+
Pyruvate dehydrogenase E1 component subunit beta, mitochondrial	Pdhb	>sp|Q9D051|ODPB_MOUSE Pyruvate dehydrogenase E1 component subunit beta, mitochondrial OS=Mus musculus GN=Pdhb PE=1 SV=1	Q9D051	1	21	61.6	38.937	0	185140000	277340000	199910000	222220000	228220000	138730000	180940000	91328000	132700000	128640000					+
NADH dehydrogenase [ubiquinone] 1 alpha subcomplex subunit 13	Ndufa13	>sp|Q9ERS2|NDUAD_MOUSE NADH dehydrogenase [ubiquinone] 1 alpha subcomplex subunit 13 OS=Mus musculus GN=Ndufa13 PE=1 SV=3	Q9ERS2	1	13	72.2	16.859	1.6125e-137	63684000	65400000	52396000	46753000	68685000	33705000	56518000	45244000	39888000	43033000					+
Epidermal growth factor receptor substrate 15-like 1	Eps15l1	>tr|F6Q0T0|F6Q0T0_MOUSE Epidermal growth factor receptor substrate 15-like 1 OS=Mus musculus GN=Eps15l1 PE=4 SV=1;>sp|Q60902-4|EP15R_MOUSE Isoform 4 of Epidermal growth factor receptor substrate 15-like 1 OS=Mus musculus GN=Eps15l1;>sp|Q60902-2|EP15R_MOUSE	F6Q0T0;Q60902-4;Q60902-2;F8WJ42;Q60902;F6ZE93;Q60902-3	7	17	27.6	84.627	1.1957e-79	4314000	4725500	4038000	2744800	3966200	2806500	3110300	2311800	2542700	3745500					+
Galectin-3	Lgals3	>tr|F6TS28|F6TS28_MOUSE Galectin-3 OS=Mus musculus GN=Lgals3 PE=4 SV=1;>tr|Q8C253|Q8C253_MOUSE Galectin-3 OS=Mus musculus GN=Lgals3 PE=2 SV=1;>sp|P16110|LEG3_MOUSE Galectin-3 OS=Mus musculus GN=Lgals3 PE=1 SV=3	F6TS28;Q8C253;P16110	3	13	62.1	19.209	6.4227e-170	172800000	209530000	203340000	163820000	198380000	156410000	164590000	171500000	149970000	162580000					+
Prohibitin-2	Phb2	>sp|O35129|PHB2_MOUSE Prohibitin-2 OS=Mus musculus GN=Phb2 PE=1 SV=1;>tr|F6QPR1|F6QPR1_MOUSE Prohibitin-2 (Fragment) OS=Mus musculus GN=Phb2 PE=4 SV=1;>tr|E9Q313|E9Q313_MOUSE Prohibitin-2 OS=Mus musculus GN=Phb2 PE=4 SV=1	O35129;F6QPR1;E9Q313;F6Q8V7	4	24	80.9	33.296	0	142450000	167120000	108870000	105320000	167150000	96360000	106180000	102090000	76715000	110300000					+
Isocitrate dehydrogenase [NADP], mitochondrial	Idh2	>sp|P54071|IDHP_MOUSE Isocitrate dehydrogenase [NADP], mitochondrial OS=Mus musculus GN=Idh2 PE=1 SV=3	P54071;D6RIL6	2	32	60.4	50.906	0	110630000	119390000	137600000	87913000	147670000	63901000	96830000	60291000	54610000	72009000					+
Histone H3.2;Histone H3	Hist1h3b;H3f3a	>sp|P84228|H32_MOUSE Histone H3.2 OS=Mus musculus GN=Hist1h3b PE=1 SV=2;>tr|F8WI35|F8WI35_MOUSE Histone H3 OS=Mus musculus GN=Gm12657 PE=3 SV=1	P84228;F8WI35;E0CYR7;E0CYN1;E9PZA5	5	15	67.6	15.388	1.8164e-197	778450000	1828200000	1026900000	842370000	997820000	858310000	939120000	886010000	789550000	1088700000					+
Single-stranded DNA-binding protein;Single-stranded DNA-binding protein, mitochondrial	Ssbp1	>tr|Q8R2K3|Q8R2K3_MOUSE Single-stranded DNA binding protein 1 OS=Mus musculus GN=Ssbp1 PE=2 SV=1;>sp|Q9CYR0|SSBP_MOUSE Single-stranded DNA-binding protein, mitochondrial OS=Mus musculus GN=Ssbp1 PE=2 SV=1	Q8R2K3;Q9CYR0;D3Z3Y3	3	8	56.1	17.156	1.6445e-194	8828000	7904400	15991000	4706000	5490400	5733200	4067700	4878300	4605900	6739500					+
NADH dehydrogenase [ubiquinone] 1 alpha subcomplex subunit 10, mitochondrial	Ndufa10	>sp|Q99LC3|NDUAA_MOUSE NADH dehydrogenase [ubiquinone] 1 alpha subcomplex subunit 10, mitochondrial OS=Mus musculus GN=Ndufa10 PE=1 SV=1	Q99LC3	1	17	58	40.603	4.0854e-285	75304000	157970000	106160000	59910000	93787000	66968000	97637000	66983000	86219000	85271000					+
Microsomal glutathione S-transferase 3	Mgst3	>sp|Q9CPU4|MGST3_MOUSE Microsomal glutathione S-transferase 3 OS=Mus musculus GN=Mgst3 PE=1 SV=1	Q9CPU4	1	5	50.3	16.958	5.1128e-96	6140100	11907000	10629000	11401000	12685000	3593900	12591000	5828500	4978100	7079800					+
ATPase family AAA domain-containing protein 1	Atad1	>sp|Q9D5T0|ATAD1_MOUSE ATPase family AAA domain-containing protein 1 OS=Mus musculus GN=Atad1 PE=1 SV=1	Q9D5T0	1	3	10.2	40.744	1.7757e-11	446030	3083500	1181800	519570	899800	583180	936250	622320	1141100	1107900					+
NADH dehydrogenase [ubiquinone] 1 beta subcomplex subunit 8, mitochondrial	Ndufb8	>sp|Q9D6J5|NDUB8_MOUSE NADH dehydrogenase [ubiquinone] 1 beta subcomplex subunit 8, mitochondrial OS=Mus musculus GN=Ndufb8 PE=1 SV=1;>tr|E9Q9J5|E9Q9J5_MOUSE NADH dehydrogenase [ubiquinone] 1 beta subcomplex subunit 8, mitochondrial (Fragment) OS=Mus muscu	Q9D6J5;E9Q9J5;Q3V406;F6VCY0	4	7	40.9	21.876	4.1732e-31	36436000	39689000	33183000	23005000	41897000	15059000	33664000	24974000	36442000	34451000					+
1,4-alpha-glucan-branching enzyme	Gbe1	>sp|Q9D6Y9|GLGB_MOUSE 1,4-alpha-glucan-branching enzyme OS=Mus musculus GN=Gbe1 PE=2 SV=1;>tr|G3UW30|G3UW30_MOUSE 1,4-alpha-glucan-branching enzyme OS=Mus musculus GN=Gbe1 PE=4 SV=1	Q9D6Y9;G3UW30;F6ZHD8	3	17	29.3	80.363	4.8142e-93	15078000	14958000	5804300	4622700	12301000	11261000	15185000	6530800	12480000	8506200					+
Mitochondrial import inner membrane translocase subunit TIM50	Timm50	>sp|Q9D880|TIM50_MOUSE Mitochondrial import inner membrane translocase subunit TIM50 OS=Mus musculus GN=Timm50 PE=1 SV=1	Q9D880	1	10	30	39.776	2.7976e-157	12905000	14809000	14011000	13403000	11957000	5292200	14621000	10028000	9457800	14041000					+
Protein ETHE1, mitochondrial	Ethe1	>sp|Q9DCM0|ETHE1_MOUSE Protein ETHE1, mitochondrial OS=Mus musculus GN=Ethe1 PE=1 SV=2	Q9DCM0	1	7	44.9	27.738	2.1782e-33	8365200	10964000	9209900	5643500	7179400	5417700	8683600	6177900	6403900	6902700					+
NADH dehydrogenase [ubiquinone] iron-sulfur protein 4, mitochondrial	Ndufs4	>sp|Q9CXZ1|NDUS4_MOUSE NADH dehydrogenase [ubiquinone] iron-sulfur protein 4, mitochondrial OS=Mus musculus GN=Ndufs4 PE=1 SV=3;>tr|E9QPX3|E9QPX3_MOUSE NADH dehydrogenase [ubiquinone] iron-sulfur protein 4, mitochondrial OS=Mus musculus GN=Ndufs4 PE=4 SV=1	Q9CXZ1;E9QPX3	2	10	52.6	19.784	3.5587e-86	16931000	33883000	16562000	15638000	25186000	13688000	19841000	13966000	8329600	14789000					+
Protein NipSnap homolog 2	Gbas	>tr|Q7TMG8|Q7TMG8_MOUSE Glioblastoma amplified sequence OS=Mus musculus GN=Gbas PE=2 SV=1;>sp|O55126|NIPS2_MOUSE Protein NipSnap homolog 2 OS=Mus musculus GN=Gbas PE=2 SV=1	Q7TMG8;O55126	2	15	58.4	32.898	1.9266e-161	62236000	62692000	56779000	22750000	61098000	12738000	51875000	22703000	32312000	43336000					+
Transthyretin	Ttr	>sp|P07309|TTHY_MOUSE Transthyretin OS=Mus musculus GN=Ttr PE=1 SV=1	P07309	1	10	67.3	15.776	2.3864e-261	656600000	1119600000	771580000	292770000	422520000	375240000	697780000	433060000	374690000	338040000					+
Murinoglobulin-1	Mug1	>sp|P28665|MUG1_MOUSE Murinoglobulin-1 OS=Mus musculus GN=Mug1 PE=1 SV=3	P28665	1	46	42.5	165.3	0	183810000	311160000	101960000	99785000	70110000	64598000	457370000	125420000	79370000	60032000					+
Bcl-2-like protein 13	Bcl2l13	>sp|P59017|B2L13_MOUSE Bcl-2-like protein 13 OS=Mus musculus GN=Bcl2l13 PE=1 SV=2	P59017	1	5	21	46.719	2.1148e-94	3320400	12076000	6158400	5257700	5092900	6358700	5740700	5197100	8757100	5908600					+
Serpin A12	Serpina12	>sp|Q7TMF5|SPA12_MOUSE Serpin A12 OS=Mus musculus GN=Serpina12 PE=1 SV=2	Q7TMF5	1	10	27.6	47.634	5.3875e-76	9525500	3347800	10298000	1999400	4078300	4185800	3059300	2728800	1242800	896900					+
LIM and cysteine-rich domains protein 1	Lmcd1	>sp|Q8VEE1|LMCD1_MOUSE LIM and cysteine-rich domains protein 1 OS=Mus musculus GN=Lmcd1 PE=1 SV=1;>tr|E9Q306|E9Q306_MOUSE LIM and cysteine-rich domains protein 1 OS=Mus musculus GN=Lmcd1 PE=4 SV=1	Q8VEE1;E9Q306	2	15	44.1	40.996	6.1842e-94	9549700	13315000	11654000	5263800	11609000	6621500	16702000	4196600	4688300	5331200					+
ATP synthase subunit b, mitochondrial	Atp5f1	>sp|Q9CQQ7|AT5F1_MOUSE ATP synthase subunit b, mitochondrial OS=Mus musculus GN=Atp5f1 PE=1 SV=1	Q9CQQ7	1	22	63.7	28.948	1.2032e-277	153960000	359110000	272500000	184290000	268900000	157360000	182010000	133190000	141570000	243240000					+
Eukaryotic translation initiation factor 3 subunit I	Eif3i	>sp|Q9QZD9|EIF3I_MOUSE Eukaryotic translation initiation factor 3 subunit I OS=Mus musculus GN=Eif3i PE=1 SV=1	Q9QZD9;A2AE03	2	16	63.7	36.46	1.8125e-164	11366000	20396000	18683000	12887000	15393000	13219000	15517000	16791000	13804000	10986000					+
Dynactin subunit 3	Dctn3	>sp|Q9Z0Y1|DCTN3_MOUSE Dynactin subunit 3 OS=Mus musculus GN=Dctn3 PE=2 SV=2;>tr|E9Q919|E9Q919_MOUSE Dynactin subunit 3 OS=Mus musculus GN=Dctn3 PE=4 SV=1	Q9Z0Y1;E9Q919	2	9	43.5	20.978	5.6178e-35	10868000	10679000	13121000	7059200	8591300	12103000	10087000	6680500	8393500	8607000					+
40S ribosomal protein S15a	Rps15a	>sp|P62245|RS15A_MOUSE 40S ribosomal protein S15a OS=Mus musculus GN=Rps15a PE=2 SV=2;>tr|F8WJ41|F8WJ41_MOUSE Protein Gm10196 (Fragment) OS=Mus musculus GN=Rps15a PE=4 SV=1;>tr|D3YXU0|D3YXU0_MOUSE Protein Gm7263 OS=Mus musculus GN=Rps15a-ps1 PE=3 SV=1;>tr|	P62245;F8WJ41;D3YXU0;D3Z712;D3YVB4;D3Z7W9	6	13	70.8	14.839	1.5679e-74	65301000	95140000	127520000	39000000	50425000	48200000	54798000	44893000	32911000	56122000					+
NADH dehydrogenase [ubiquinone] 1 beta subcomplex subunit 4	Ndufb4	>sp|Q9CQC7|NDUB4_MOUSE NADH dehydrogenase [ubiquinone] 1 beta subcomplex subunit 4 OS=Mus musculus GN=Ndufb4 PE=1 SV=3	Q9CQC7	1	7	53.5	15.081	7.204e-82	68627000	141640000	118630000	45723000	82852000	28387000	55429000	33593000	75735000	109180000					+
NADH dehydrogenase [ubiquinone] 1 beta subcomplex subunit 3	Ndufb3	>sp|Q9CQZ6|NDUB3_MOUSE NADH dehydrogenase [ubiquinone] 1 beta subcomplex subunit 3 OS=Mus musculus GN=Ndufb3 PE=1 SV=1	Q9CQZ6	1	5	56.7	11.692	1.6085e-37	17055000	39146000	23282000	11992000	23500000	7927400	16417000	16957000	23824000	22137000					+
	Neb	>tr|E9Q2J0|E9Q2J0_MOUSE Protein Neb OS=Mus musculus GN=Neb PE=4 SV=1;>tr|A2AQB2|A2AQB2_MOUSE Nebulin OS=Mus musculus GN=Neb PE=4 SV=1	E9Q2J0;A2AQB2	2	259	67.4	458.37	0	492900000	754780000	607920000	568750000	605950000	371250000	459980000	495810000	519820000	540590000					+
Putative ribosomal RNA methyltransferase NOP2	Nop2	>tr|E9QN31|E9QN31_MOUSE Putative ribosomal RNA methyltransferase NOP2 OS=Mus musculus GN=Nop2 PE=4 SV=1;>sp|Q922K7|NOP2_MOUSE Putative ribosomal RNA methyltransferase NOP2 OS=Mus musculus GN=Nop2 PE=2 SV=1	E9QN31;Q922K7	2	17	27.6	86.906	1.6342e-252	868930	1774700	1375900	910360	649390	544030	1072900	1623200	337700	440480					+
Annexin A2	Anxa2	>sp|P07356|ANXA2_MOUSE Annexin A2 OS=Mus musculus GN=Anxa2 PE=1 SV=2;>tr|B0V2N5|B0V2N5_MOUSE Annexin (Fragment) OS=Mus musculus GN=Anxa2 PE=3 SV=1;>tr|B0V2N7|B0V2N7_MOUSE Annexin (Fragment) OS=Mus musculus GN=Anxa2 PE=3 SV=1;>tr|B0V2N8|B0V2N8_MOUSE Annexin	P07356;B0V2N5;B0V2N7;B0V2N8	4	50	88.5	38.676	0	3115900000	2414100000	3029400000	2279000000	3340700000	2161000000	3014800000	2249700000	2290200000	2106000000					+
Acyl-coenzyme A thioesterase 9, mitochondrial;Acyl-coenzyme A thioesterase 10, mitochondrial	Acot9;Acot10	>sp|Q9R0X4|ACOT9_MOUSE Acyl-coenzyme A thioesterase 9, mitochondrial OS=Mus musculus GN=Acot9 PE=1 SV=1;>sp|Q32MW3|ACO10_MOUSE Acyl-coenzyme A thioesterase 10, mitochondrial OS=Mus musculus GN=Acot10 PE=2 SV=1	Q9R0X4;Q32MW3	2	19	41.2	50.56	7.1696e-162	17445000	14074000	18144000	10958000	13829000	12062000	15462000	10928000	10281000	12521000					+
Ankyrin-3	Ank3	>tr|G3X971|G3X971_MOUSE Ankyrin 3, epithelial, isoform CRA_i OS=Mus musculus GN=Ank3 PE=4 SV=1;>tr|G5E8K4|G5E8K4_MOUSE Ankyrin 3, epithelial, isoform CRA_h OS=Mus musculus GN=Ank3 PE=4 SV=1;>tr|G5E8C5|G5E8C5_MOUSE Ankyrin 3, epithelial, isoform CRA_a OS=Mu	G3X971;G5E8K4;G5E8C5;G5E8K2;G5E8K3;G5E8K5	6	7	11.6	93.375	1.5318e-43	2644300	3953500	4933200	2402700	3456900	1723800	1592700	2194900	2123200	2344700					+
Lysozyme C-2	Lyz2	>sp|P08905|LYZ2_MOUSE Lysozyme C-2 OS=Mus musculus GN=Lyz2 PE=1 SV=2	P08905	1	4	35.8	16.689	5.221e-48	39534000	56892000	77874000	4308300	12794000	8641700	24384000	19882000	26070000	13016000					+
Tropomyosin beta chain	Tpm2	>sp|P58774|TPM2_MOUSE Tropomyosin beta chain OS=Mus musculus GN=Tpm2 PE=1 SV=1	P58774;A2AIM5	2	62	92.3	32.836	0	5322600000	6675700000	8084900000	1792400000	2701000000	963270000	1649200000	2897400000	6850900000	4809500000					+
Filamin-C	Flnc	>sp|Q8VHX6-2|FLNC_MOUSE Isoform 2 of Filamin-C OS=Mus musculus GN=Flnc;>sp|Q8VHX6|FLNC_MOUSE Filamin-C OS=Mus musculus GN=Flnc PE=1 SV=3;>tr|D3YW87|D3YW87_MOUSE Filamin-C OS=Mus musculus GN=Flnc PE=4 SV=1;>tr|D3Z576|D3Z576_MOUSE Filamin-C OS=Mus musculus G	Q8VHX6-2;Q8VHX6;D3YW87;D3Z576	4	143	68.8	287.36	0	494160000	553980000	379160000	153860000	175990000	136150000	352330000	311860000	359470000	324630000					+
Kallikrein-7	Klk7	>sp|Q91VE3|KLK7_MOUSE Kallikrein-7 OS=Mus musculus GN=Klk7 PE=2 SV=1	Q91VE3	1	10	51.4	27.257	9.9978e-94	39214000	22405000	37448000	10227000	18706000	15056000	22069000	22046000	18465000	10888000					+
Nuclear RNA export factor 1	Nxf1	>sp|Q99JX7|NXF1_MOUSE Nuclear RNA export factor 1 OS=Mus musculus GN=Nxf1 PE=1 SV=3	Q99JX7	1	17	35	70.299	3.3332e-151	1043400	2049700	2317800	1084100	1368900	974520	1527000	1224200	896490	1229200					+
NADH dehydrogenase [ubiquinone] flavoprotein 2, mitochondrial	Ndufv2	>sp|Q9D6J6|NDUV2_MOUSE NADH dehydrogenase [ubiquinone] flavoprotein 2, mitochondrial OS=Mus musculus GN=Ndufv2 PE=1 SV=2;>sp|Q9D6J6-2|NDUV2_MOUSE Isoform 2 of NADH dehydrogenase [ubiquinone] flavoprotein 2, mitochondrial OS=Mus musculus GN=Ndufv2	Q9D6J6;Q9D6J6-2	2	13	58.1	27.285	1.2301e-203	54903000	94195000	69665000	54892000	69887000	44502000	43688000	51314000	59801000	71588000					+
NADH dehydrogenase [ubiquinone] iron-sulfur protein 3, mitochondrial	Ndufs3	>sp|Q9DCT2|NDUS3_MOUSE NADH dehydrogenase [ubiquinone] iron-sulfur protein 3, mitochondrial OS=Mus musculus GN=Ndufs3 PE=1 SV=2	Q9DCT2	1	15	43.7	30.149	0	85570000	109660000	104360000	63043000	100310000	39367000	61043000	68392000	91996000	86678000					+
Three prime repair exonuclease 2	Trex2	>sp|Q9R1A9|TREX2_MOUSE Three prime repair exonuclease 2 OS=Mus musculus GN=Trex2 PE=2 SV=1	Q9R1A9	1	8	47.5	25.955	7.5217e-72	12742000	14358000	11012000	6531500	8906900	10443000	15998000	12406000	8201400	5849900					+
Apoptosis-inducing factor 1, mitochondrial	Aifm1	>sp|Q9Z0X1|AIFM1_MOUSE Apoptosis-inducing factor 1, mitochondrial OS=Mus musculus GN=Aifm1 PE=1 SV=1;>tr|B1AU25|B1AU25_MOUSE Apoptosis-inducing factor 1, mitochondrial OS=Mus musculus GN=Aifm1 PE=4 SV=1	Q9Z0X1;B1AU25	2	23	46.6	66.765	4.9995e-212	34488000	55146000	29201000	23317000	37236000	26201000	14048000	21475000	38643000	28966000					+
NADH dehydrogenase [ubiquinone] 1 beta subcomplex subunit 6	Ndufb6	>tr|A2AP32|A2AP32_MOUSE NADH dehydrogenase (Ubiquinone) 1 beta subcomplex, 6 OS=Mus musculus GN=Ndufb6 PE=4 SV=1;>sp|Q3UIU2|NDUB6_MOUSE NADH dehydrogenase [ubiquinone] 1 beta subcomplex subunit 6 OS=Mus musculus GN=Ndufb6 PE=2 SV=3	A2AP32;Q3UIU2	2	7	54.6	11.741	1.0025e-20	9230800	14033000	16314000	6922800	7587000	7006600	7768300	9318500	6009700	9660500					+
Acyl-CoA dehydrogenase family member 10	Acad12;Acad10	>tr|D3Z7X0|D3Z7X0_MOUSE MCG142036 OS=Mus musculus GN=Acad12 PE=3 SV=1;>sp|Q8K370|ACD10_MOUSE Acyl-CoA dehydrogenase family member 10 OS=Mus musculus GN=Acad10 PE=2 SV=1;>tr|D3Z2B3|D3Z2B3_MOUSE Protein Acad12 OS=Mus musculus GN=Acad12 PE=4 SV=1	D3Z7X0;Q8K370;D3Z2B3	3	5	12.8	61.389	4.8346e-19	2992100	4254500	2991500	2316400	3666800	1761900	2201100	4160700	3377100	2578700					+
39S ribosomal protein L23, mitochondrial	Mrpl23	>sp|O35972|RM23_MOUSE 39S ribosomal protein L23, mitochondrial OS=Mus musculus GN=Mrpl23 PE=2 SV=1	O35972	1	5	47.3	17.121	2.775e-81	1325800	3017900	2475200	703290	1702300	497340	1232300	1459900	1646000	1533100					+
Cystatin-C	Cst3	>sp|P21460|CYTC_MOUSE Cystatin-C OS=Mus musculus GN=Cst3 PE=2 SV=2;>tr|A2APX3|A2APX3_MOUSE Cystatin C (Fragment) OS=Mus musculus GN=Cst3 PE=4 SV=1	P21460;A2APX3	2	6	42.9	15.531	5.5095e-27	20037000	24847000	31024000	9222900	17129000	14002000	18081000	15177000	28524000	17189000					+
Ubiquitin-40S ribosomal protein S27a;Ubiquitin;40S ribosomal protein S27a	Rps27a	>sp|P62983|RS27A_MOUSE Ubiquitin-40S ribosomal protein S27a OS=Mus musculus GN=Rps27a PE=1 SV=2	P62983	1	18	71.2	17.951	0	1047400000	1160700000	1265400000	1102400000	996540000	701930000	837160000	1232000000	1074900000	897940000					+
Myosin regulatory light chain 2, skeletal muscle isoform	Mylpf	>sp|P97457|MLRS_MOUSE Myosin regulatory light chain 2, skeletal muscle isoform OS=Mus musculus GN=Mylpf PE=1 SV=3	P97457;F6ULR7	2	35	95.9	18.955	0	4439500000	5344100000	7329600000	3928500000	3720200000	2614900000	2248400000	3283900000	3907400000	4204400000					+
Probable tRNA threonylcarbamoyladenosine biosynthesis protein Osgep	Osgep	>sp|Q8BWU5|OSGEP_MOUSE Probable tRNA threonylcarbamoyladenosine biosynthesis protein Osgep OS=Mus musculus GN=Osgep PE=2 SV=2;>tr|E0CYN9|E0CYN9_MOUSE Probable tRNA threonylcarbamoyladenosine biosynthesis protein Osgep OS=Mus musculus GN=Osgep PE=4 SV=1	Q8BWU5;E0CYN9;E0CYK9;REV__Q6P5C5	4	10	37.3	36.3	2.0743e-98	1157500	2225000	2033000	1334200	2474100	997710	1237100	1225100	947870	1579800					+
Protein SET	Set	>tr|A2BE93|A2BE93_MOUSE Protein SET (Fragment) OS=Mus musculus GN=Set PE=3 SV=1;>sp|Q9EQU5|SET_MOUSE Protein SET OS=Mus musculus GN=Set PE=1 SV=1;>tr|A2BE92|A2BE92_MOUSE Protein SET (Fragment) OS=Mus musculus GN=Set PE=3 SV=1	A2BE93;Q9EQU5;A2BE92;Q9EQU5-3	4	18	63.7	24.923	0	89138000	79581000	63171000	29704000	42023000	20454000	54561000	52090000	57575000	61897000					+
Gamma-soluble NSF attachment protein	Napg	>sp|Q9CWZ7|SNAG_MOUSE Gamma-soluble NSF attachment protein OS=Mus musculus GN=Napg PE=1 SV=1;>tr|D3Z4B2|D3Z4B2_MOUSE Gamma-soluble NSF attachment protein (Fragment) OS=Mus musculus GN=Napg PE=4 SV=1	Q9CWZ7;D3Z4B2	2	9	31.4	34.732	3.2856e-176	6395500	6972300	5405200	6119800	5735200	1534200	3487500	7132400	3622300	4897900					+
Chromatin target of PRMT1 protein	Chtop	>sp|Q9CY57-5|FOP_MOUSE Isoform 5 of Friend of PRMT1 protein OS=Mus musculus GN=Fop;>sp|Q9CY57-4|FOP_MOUSE Isoform 4 of Friend of PRMT1 protein OS=Mus musculus GN=Fop;>sp|Q9CY57-3|FOP_MOUSE Isoform 3 of Friend of PRMT1 protein OS=Mus musculus GN=Fop;>tr|E9P	Q9CY57-5;Q9CY57-4;Q9CY57-3;E9PW20;Q9CY57-2;Q9CY57;D3YZA1;D3Z7T7	8	5	41.8	19.243	4.1562e-160	5138800	4559100	5661600	3294700	3846600	642180	1709000	4177400	5198200	4090500					+
	Hrc	>tr|E9Q399|E9Q399_MOUSE Protein Hrc OS=Mus musculus GN=Hrc PE=4 SV=1;>tr|Q9QZV4|Q9QZV4_MOUSE Histidine-rich Ca2+ binding protein OS=Mus musculus GN=Hrc PE=2 SV=1;>tr|G5E8J6|G5E8J6_MOUSE Histidine rich calcium binding protein, isoform CRA_a OS=Mus musculus	E9Q399;Q9QZV4;G5E8J6	3	16	29	82.716	4.4395e-89	5848300	13006000	54831000	13302000	6552200	3120200	9989200	5239000	16184000	16321000					+
Ribose-phosphate pyrophosphokinase 1;Ribose-phosphate pyrophosphokinase	Prps1;Prps1l3	>sp|Q9D7G0|PRPS1_MOUSE Ribose-phosphate pyrophosphokinase 1 OS=Mus musculus GN=Prps1 PE=1 SV=4;>tr|G3UXL2|G3UXL2_MOUSE Ribose-phosphate pyrophosphokinase OS=Mus musculus GN=Prps1l3 PE=3 SV=1	Q9D7G0;G3UXL2;Q8C5R8	3	15	50.6	34.834	5.6966e-139	14801000	18655000	15566000	13325000	18593000	11111000	11702000	16228000	13879000	14555000					+
26S proteasome non-ATPase regulatory subunit 14	Psmd14	>sp|O35593|PSDE_MOUSE 26S proteasome non-ATPase regulatory subunit 14 OS=Mus musculus GN=Psmd14 PE=1 SV=2;>tr|F6SAH4|F6SAH4_MOUSE 26S proteasome non-ATPase regulatory subunit 14 OS=Mus musculus GN=Psmd14 PE=4 SV=1	O35593;F6SAH4	2	10	58.4	34.577	9.8103e-190	27039000	27412000	26079000	13975000	20781000	21902000	21399000	26118000	14167000	14200000					+
PDZ and LIM domain protein 1	Pdlim1	>sp|O70400|PDLI1_MOUSE PDZ and LIM domain protein 1 OS=Mus musculus GN=Pdlim1 PE=2 SV=4	O70400	1	18	83.2	35.774	1.1749e-189	25688000	35864000	34927000	19704000	25585000	12258000	10222000	24910000	21646000	25564000					+
Mast cell carboxypeptidase A	Cpa3	>sp|P15089|CBPA3_MOUSE Mast cell carboxypeptidase A OS=Mus musculus GN=Cpa3 PE=2 SV=1	P15089	1	22	49.2	48.789	5.8428e-294	686020000	657780000	537770000	685100000	568930000	397710000	391890000	505460000	662330000	401880000					+
Histone H1.2	Hist1h1c	>sp|P15864|H12_MOUSE Histone H1.2 OS=Mus musculus GN=Hist1h1c PE=1 SV=2	P15864	1	21	48.1	21.266	8.5749e-292	1069000000	782490000	766870000	625000000	715340000	579600000	411810000	613870000	564880000	667030000					+
Troponin C, skeletal muscle	Tnnc2	>sp|P20801|TNNC2_MOUSE Troponin C, skeletal muscle OS=Mus musculus GN=Tnnc2 PE=1 SV=2	P20801	1	16	91.2	18.11	0	298840000	555560000	683850000	361380000	383420000	133000000	107220000	276590000	312670000	270650000					+
Poly(ADP-ribose) glycohydrolase ARH3	Adprhl2	>sp|Q8CG72|ARHL2_MOUSE Poly(ADP-ribose) glycohydrolase ARH3 OS=Mus musculus GN=Adprhl2 PE=1 SV=1;>sp|Q8CG72-2|ARHL2_MOUSE Isoform 2 of Poly(ADP-ribose) glycohydrolase ARH3 OS=Mus musculus GN=Adprhl2	Q8CG72;Q8CG72-2	2	5	16.8	39.414	2.8922e-85	3547200	2176400	2086200	1530400	2699400	1335000	3206500	3868200	3742200	831010					+
Citrate synthase, mitochondrial	Cs	>sp|Q9CZU6|CISY_MOUSE Citrate synthase, mitochondrial OS=Mus musculus GN=Cs PE=1 SV=1	Q9CZU6	1	25	57.3	51.736	0	190700000	286380000	264980000	159380000	291100000	121380000	188470000	212580000	200030000	212920000					+
Talin-2	Tln2	>sp|Q71LX4|TLN2_MOUSE Talin-2 OS=Mus musculus GN=Tln2 PE=1 SV=3;>tr|E9PUM4|E9PUM4_MOUSE Talin-2 OS=Mus musculus GN=Tln2 PE=4 SV=1;>tr|E9Q3S3|E9Q3S3_MOUSE Talin-2 OS=Mus musculus GN=Tln2 PE=4 SV=1;>tr|Q8CDM9|Q8CDM9_MOUSE Talin-2 OS=Mus musculus GN=Tln2 PE=2	Q71LX4;E9PUM4;E9Q3S3;Q8CDM9	4	36	24.2	253.62	0	6791300	3760800	3868900	4114600	5440700	2258800	4367800	3848700	3748400	4173500					+
Heat shock protein beta-2	Hspb2	>sp|Q99PR8|HSPB2_MOUSE Heat shock protein beta-2 OS=Mus musculus GN=Hspb2 PE=2 SV=1;>tr|E9QKE3|E9QKE3_MOUSE Heat shock protein beta-2 OS=Mus musculus GN=Hspb2 PE=3 SV=1	Q99PR8;E9QKE3;Q99PR8-2	3	7	69.8	20.404	8.5841e-117	29785000	22153000	19731000	20676000	17655000	11545000	12841000	11637000	59649000	16738000					+
Myosin light chain 1/3, skeletal muscle isoform	Myl1	>sp|P05977|MYL1_MOUSE Myosin light chain 1/3, skeletal muscle isoform OS=Mus musculus GN=Myl1 PE=1 SV=2;>tr|E0CZ30|E0CZ30_MOUSE Myosin light chain 1/3, skeletal muscle isoform (Fragment) OS=Mus musculus GN=Myl1 PE=4 SV=1	P05977;E0CZ30;F6Q993;Q3USB7	4	28	93.1	20.594	0	3710300000	5155700000	6497500000	3600900000	4607300000	2217400000	2639800000	3492200000	7128300000	4796400000					+
Vesicle-associated membrane protein-associated protein B	Vapb	>sp|Q9QY76|VAPB_MOUSE Vesicle-associated membrane protein-associated protein B OS=Mus musculus GN=Vapb PE=2 SV=3;>tr|Q8BH80|Q8BH80_MOUSE Vesicle-associated membrane protein, associated protein B and C OS=Mus musculus GN=Vapb PE=2 SV=1	Q9QY76;Q8BH80	2	10	39.9	26.946	2.048e-73	22631000	42773000	55482000	20252000	47482000	15440000	16835000	30823000	57168000	34062000					+
Methylglutaconyl-CoA hydratase, mitochondrial	Auh	>sp|Q9JLZ3|AUHM_MOUSE Methylglutaconyl-CoA hydratase, mitochondrial OS=Mus musculus GN=Auh PE=2 SV=1;>tr|F6RT60|F6RT60_MOUSE Methylglutaconyl-CoA hydratase, mitochondrial (Fragment) OS=Mus musculus GN=Auh PE=3 SV=1;>tr|F6R307|F6R307_MOUSE Methylglutaconyl-	Q9JLZ3;F6RT60;F6R307;Q9JLZ3-3;E9Q6L3;Q9JLZ3-2;E9QMT1	7	6	21.3	33.395	2.2714e-26	6116600	3866800	4076800	3837500	3653800	1734700	2246100	3256300	3879900	5097000					+
Guanine nucleotide-binding protein G(o) subunit alpha	Gnao1	>sp|P18872-2|GNAO_MOUSE Isoform Alpha-2 of Guanine nucleotide-binding protein G(o) subunit alpha OS=Mus musculus GN=Gnao1;>sp|P18872|GNAO_MOUSE Guanine nucleotide-binding protein G(o) subunit alpha OS=Mus musculus GN=Gnao1 PE=1 SV=3;>tr|D3Z2M7|D3Z2M7_MOUSE	P18872-2;P18872;D3Z2M7;F7BLT7	4	9	30.8	40.036	9.4656e-143	11424000	9139200	7913300	6161200	11519000	1566700	1928500	4845000	3926900	6633300					+
Stomatin-like protein 2, mitochondrial	Stoml2	>sp|Q99JB2|STML2_MOUSE Stomatin-like protein 2 OS=Mus musculus GN=Stoml2 PE=1 SV=1;>tr|A2AG39|A2AG39_MOUSE Stomatin (Epb7.2)-like 2 (Fragment) OS=Mus musculus GN=Stoml2 PE=4 SV=1;>tr|F6WI02|F6WI02_MOUSE Stomatin-like protein 2 (Fragment) OS=Mus musculus GN	Q99JB2;A2AG39;F6WI02;A2AG41	4	13	56.4	38.384	0	16476000	16625000	18346000	7372400	12166000	10344000	12091000	9911500	12065000	15717000					+
Exportin-7	Xpo7	>sp|Q9EPK7|XPO7_MOUSE Exportin-7 OS=Mus musculus GN=Xpo7 PE=2 SV=3;>tr|E9PUW7|E9PUW7_MOUSE Exportin-7 OS=Mus musculus GN=Xpo7 PE=4 SV=1;>sp|Q9EPK7-2|XPO7_MOUSE Isoform 2 of Exportin-7 OS=Mus musculus GN=Xpo7	Q9EPK7;E9PUW7;Q9EPK7-2	3	30	33.4	123.81	0	1581900	3235000	1543400	725830	1282600	716300	2703300	1356800	1282400	1590100					+
BAG family molecular chaperone regulator 1	Bag1	>sp|Q60739-2|BAG1_MOUSE Isoform 2 of BAG family molecular chaperone regulator 1 OS=Mus musculus GN=Bag1;>sp|Q60739|BAG1_MOUSE BAG family molecular chaperone regulator 1 OS=Mus musculus GN=Bag1 PE=1 SV=3;>tr|F6TCF9|F6TCF9_MOUSE BAG family molecular chaperon	Q60739-2;Q60739;F6TCF9	3	11	61.2	24.874	2.5781e-249	6146400	2859600	2781600	1512700	2298400	1930100	2742800	1975300	1460300	3226400					+
Palmitoyl-protein thioesterase 1	Ppt1	>sp|O88531|PPT1_MOUSE Palmitoyl-protein thioesterase 1 OS=Mus musculus GN=Ppt1 PE=2 SV=2;>tr|E9PVY4|E9PVY4_MOUSE Palmitoyl-protein thioesterase 1 OS=Mus musculus GN=Ppt1 PE=4 SV=1	O88531;E9PVY4;B1B0P8;B1B0P9	4	6	24.8	34.49	8.4755e-75	17558000	12136000	10887000	9126500	12483000	9198800	12955000	11990000	9955600	10588000					+
Histone H1.3	Hist1h1d	>sp|P43277|H13_MOUSE Histone H1.3 OS=Mus musculus GN=Hist1h1d PE=1 SV=2	P43277;Q07133	2	21	47.5	22.099	6.1661e-291	239760000	122800000	202420000	89017000	121240000	58188000	80484000	94978000	54415000	196240000					+
Pre-mRNA-splicing factor SPF27	Bcas2	>sp|Q9D287|SPF27_MOUSE Pre-mRNA-splicing factor SPF27 OS=Mus musculus GN=Bcas2 PE=2 SV=1	Q9D287;D6RGA5;D6RHR7	3	10	70.2	26.131	7.7059e-146	4554200	8275300	6419100	2661800	5344300	1717600	3249600	5240600	4873600	6484000					+
Eukaryotic translation initiation factor 1;Eukaryotic translation initiation factor 1b	Eif1;Gm6900;Eif1b;Gm16378	>sp|P48024|EIF1_MOUSE Eukaryotic translation initiation factor 1 OS=Mus musculus GN=Eif1 PE=2 SV=2;>tr|G3UW42|G3UW42_MOUSE MCG49030 OS=Mus musculus GN=Gm6900 PE=4 SV=1;>sp|Q9CXU9|EIF1B_MOUSE Eukaryotic translation initiation factor 1b OS=Mus musculus GN=Ei	P48024;G3UW42;Q9CXU9;D3YXK8	4	8	65.5	12.746	1.8536e-78	6735700	12572000	22373000	4138700	7669800	8035400	9005000	9460400	7180700	5199400					+
Protein-arginine deiminase type-2	Padi2	>sp|Q08642|PADI2_MOUSE Protein-arginine deiminase type-2 OS=Mus musculus GN=Padi2 PE=1 SV=2	Q08642	1	15	29.4	76.249	2.1648e-86	17838000	11817000	29248000	1653100	22346000	2116100	36302000	5925500	1429900	1577800					+
Superoxide dismutase [Mn], mitochondrial	Sod2	>sp|P09671|SODM_MOUSE Superoxide dismutase [Mn], mitochondrial OS=Mus musculus GN=Sod2 PE=1 SV=3	P09671	1	10	44.6	24.603	6.673e-178	69105000	108340000	85406000	72271000	107650000	76675000	83290000	61566000	59220000	65985000					+
Keratinocyte differentiation-associated protein	Krtdap	>sp|Q3V2T4-2|KTDAP_MOUSE Isoform 2 of Keratinocyte differentiation-associated protein OS=Mus musculus GN=Krtdap;>sp|Q3V2T4|KTDAP_MOUSE Keratinocyte differentiation-associated protein OS=Mus musculus GN=Krtdap PE=2 SV=1	Q3V2T4-2;Q3V2T4	2	4	39.6	10.388	1.0058e-73	41914000	16578000	38373000	14561000	12367000	28546000	28436000	2937100	31258000	47298000					+
Ras-related C3 botulinum toxin substrate 2	Rac2	>sp|Q05144|RAC2_MOUSE Ras-related C3 botulinum toxin substrate 2 OS=Mus musculus GN=Rac2 PE=2 SV=1	Q05144	1	10	51.6	21.441	8.5288e-120	16780000	10475000	14509000	5091300	3455700	6171000	10252000	6234800	11235000	7722500					+
Fetuin-B	Fetub	>sp|Q9QXC1|FETUB_MOUSE Fetuin-B OS=Mus musculus GN=Fetub PE=1 SV=1;>tr|Q6YJU1|Q6YJU1_MOUSE Fetuin-B OS=Mus musculus GN=Fetub PE=2 SV=1	Q9QXC1;Q6YJU1	2	11	37.9	42.712	2.9222e-143	37916000	59509000	28465000	43994000	8349500	22566000	27860000	26588000	7698100	6318700					+
Spectrin alpha chain, erythrocytic 1	Spta1	>sp|P08032|SPTA1_MOUSE Spectrin alpha chain, erythrocytic 1 OS=Mus musculus GN=Spta1 PE=2 SV=3	P08032	1	15	9.6	279.86	2.7787e-100	4383800	5830800	3617100	5972200	5789800	2940600	4394200	8225200	3415800	3710100						+
Puromycin-sensitive aminopeptidase	Npepps	>sp|Q11011|PSA_MOUSE Puromycin-sensitive aminopeptidase OS=Mus musculus GN=Npepps PE=1 SV=2;>tr|E9Q039|E9Q039_MOUSE Puromycin-sensitive aminopeptidase OS=Mus musculus GN=Npepps PE=4 SV=1;>tr|F6QYF8|F6QYF8_MOUSE Puromycin-sensitive aminopeptidase (Fragment)	Q11011;E9Q039;F6QYF8;E9Q6F4;F6V7K3;F7ANF4;F2Z3V5	7	43	56.6	103.32	0	46707000	68946000	15822000	42601000	62588000	54967000	68068000	63007000	49592000	50724000						+
Nuclear pore complex protein Nup93	Nup93	>sp|Q8BJ71|NUP93_MOUSE Nuclear pore complex protein Nup93 OS=Mus musculus GN=Nup93 PE=2 SV=1;>sp|Q8BJ71-2|NUP93_MOUSE Isoform 2 of Nuclear pore complex protein Nup93 OS=Mus musculus GN=Nup93	Q8BJ71;Q8BJ71-2	2	41	60.4	93.28	0	22123000	15993000	14068000	18402000	22216000	22115000	17017000	22942000	15074000	27055000						+
Plakophilin-3	Pkp3	>sp|Q9QY23-2|PKP3_MOUSE Isoform 2 of Plakophilin-3 OS=Mus musculus GN=Pkp3;>sp|Q9QY23|PKP3_MOUSE Plakophilin-3 OS=Mus musculus GN=Pkp3 PE=1 SV=2	Q9QY23-2;Q9QY23;E0CY75;E0CY06;E0CYP0;F6V8P6	6	45	59	89.821	0	147670000	136750000	29038000	138740000	179440000	178930000	133000000	152060000	94983000	102240000						+
[truncated: 1,063 more rows]
