# Supplementary material for: Losartan ameliorates dystrophic epidermolysis bullosa and uncovers new disease mechanisms
Source: EMBO Mol Med. 2015 Jul 20;7(9):1211–28. doi: 10.15252/emmm.201505061 (PMC4568953; doi:10.15252/emmm.201505061)
Supplement: Supplementary file 3 [file emmm0007-1211-sd3.xlsx]

## Sheet: Cluster 1
Supplemental Table S2. Enriched GO terms in each cluster.
For each protein cluster (Figure 6A) enriched GO terms compared to the mouse genome were calculated using DAVID (http://david.abcc.ncifcrf.gov/) in ist default settings for functional annotation clustering. Terms for each cluster are listed on separate data sheets. A minimum enrichment score of 1.5 was required.
Annotation Cluster 1	Enrichment Score: 4.978044549026678
Category	Term	Count	%	PValue	Genes	List Total	Pop Hits	Pop Total	Fold Enrichment	Bonferroni	Benjamini	FDR
GOTERM_BP_FAT	GO:0006412~translation	19	11.1765	5.21014e-09	P60229, P47963, P61358, Q9CPR4, Q9D7S7, Q8BGQ7, Q9DCH4, Q9CR57, P60843, Q8BFR5, Q99MN1, P19253, P47911, Q6ZWV7, Q9D0I9, Q8BMJ2, P63276, P63073	142	319	13588	5.69941	4.28794e-06	4.28794e-06	8.02737e-06
KEGG_PATHWAY	mmu03010:Ribosome	10	5.88235	3.24983e-06	P47963, P19253, P47911, P61358, Q6ZWV7, Q9CPR4, Q9D7S7, Q9CR57, P63276, P62852	81	89	5738	7.9595	0.000272949	0.000272949	0.00348827
GOTERM_CC_FAT	GO:0030529~ribonucleoprotein complex	18	10.5882	4.17034e-06	Q9EPU0, P47963, Q9D0W5, Q9CQI7, P61358, Q9CPR4, Q9D7S7, Q9Z2X1, Q9CR57, Q6NVF9, O35841, P19253, Q8K4Z5, P47911, Q6ZWV7, P63276, P62852	128	462	12504	3.80601	0.00090039	0.000450296	0.00529278
GOTERM_MF_FAT	GO:0003735~structural constituent of ribosome	10	5.88235	2.04385e-05	P47963, P19253, P47911, P61358, Q6ZWV7, Q9CPR4, Q9D7S7, Q9CR57, P63276	134	151	13288	6.56716	0.00641752	0.00641752	0.0275116
GOTERM_CC_FAT	GO:0005840~ribosome	11	6.47059	2.54397e-05	P47963, P19253, P47911, P61358, Q6ZWV7, Q9CPR4, Q9D7S7, Q9CR57, P63276, P62852	128	192	12504	5.59668	0.00547997	0.00137282	0.0322827
GOTERM_MF_FAT	GO:0005198~structural molecule activity	10	5.88235	0.0368884	P47963, P19253, P47911, P61358, Q6ZWV7, Q9CPR4, Q9D7S7, Q9CR57, P63276	134	450	13288	2.20365	0.999993	0.659154	39.7096
Annotation Cluster 2	Enrichment Score: 2.5721073742654004
Category	Term	Count	%	PValue	Genes	List Total	Pop Hits	Pop Total	Fold Enrichment	Bonferroni	Benjamini	FDR
GOTERM_CC_FAT	GO:0044429~mitochondrial part	15	8.82353	0.000865481	Q8BH95, P50171, Q9CR62, P12787, O88441, Q8BH59, Q91W50, Q8JZR0, Q9CPQ3, Q8BFR5, P47802, O55125, Q8CGK3, Q8BK30, Q8R5L1	128	524	12504	2.7964	0.170577	0.0367141	1.09291
GOTERM_CC_FAT	GO:0031967~organelle envelope	15	8.82353	0.00115557	Q8R480, Q9Z0W3, P50171, Q9CR62, P12787, Q6ZWQ0, O88441, Q8BH59, Q91W50, Q8JZR0, Q9CPQ3, Q8BFR5, P47802, O55125, Q8BK30	128	540	12504	2.71354	0.221002	0.0407701	1.45676
GOTERM_CC_FAT	GO:0031975~envelope	15	8.82353	0.00119701	Q8R480, Q9Z0W3, P50171, Q9CR62, P12787, Q6ZWQ0, O88441, Q8BH59, Q91W50, Q8JZR0, Q9CPQ3, Q8BFR5, P47802, O55125, Q8BK30	128	542	12504	2.70353	0.227952	0.0362837	1.50863
GOTERM_CC_FAT	GO:0005740~mitochondrial envelope	12	7.05882	0.0021027	O55125, P47802, P50171, Q9CR62, P12787, Q8BK30, O88441, Q8BH59, Q8JZR0, Q9CPQ3, Q91W50, Q8BFR5	128	391	12504	2.99808	0.365337	0.0492631	2.63614
GOTERM_CC_FAT	GO:0005743~mitochondrial inner membrane	10	5.88235	0.0031994	O55125, P47802, Q9CR62, P12787, Q8BK30, Q8BH59, Q8JZR0, Q9CPQ3, Q91W50, Q8BFR5	128	296	12504	3.30025	0.499515	0.0668766	3.98553
GOTERM_CC_FAT	GO:0031966~mitochondrial membrane	11	6.47059	0.00426749	O55125, P47802, Q9CR62, P12787, Q8BK30, O88441, Q8BH59, Q8JZR0, Q9CPQ3, Q91W50, Q8BFR5	128	368	12504	2.92001	0.602973	0.0805479	5.28313
GOTERM_CC_FAT	GO:0019866~organelle inner membrane	10	5.88235	0.00451798	O55125, P47802, Q9CR62, P12787, Q8BK30, Q8BH59, Q8JZR0, Q9CPQ3, Q91W50, Q8BFR5	128	312	12504	3.13101	0.623973	0.0782745	5.58509
GOTERM_CC_FAT	GO:0031090~organelle membrane	16	9.41176	0.017062	Q8R480, Q9CR62, P12787, O88441, Q9EP69, Q8BH59, Q91W50, Q8JZR0, Q9CPQ3, Q8BFR5, Q9DBG7, P47802, O55125, O70152, Q8BK30, O55013	128	809	12504	1.93201	0.975698	0.219494	19.6209
Annotation Cluster 3	Enrichment Score: 2.5431052677779165
Category	Term	Count	%	PValue	Genes	List Total	Pop Hits	Pop Total	Fold Enrichment	Bonferroni	Benjamini	FDR
GOTERM_BP_FAT	GO:0046907~intracellular transport	17	10	1.01198e-05	Q9CQV8, P34022, Q5SVG5, Q9Z0W3, O08915, Q7TPV4, O88441, Q8BH59, Q8BH43, Q9DBG7, P63101, P35585, P47802, P68510, Q8BUK6, O55013, P62827	142	431	13588	3.77432	0.00829403	0.00415565	0.0155906
GOTERM_BP_FAT	GO:0015031~protein transport	18	10.5882	0.000412708	Q8R480, Q9CQV8, Q5SVG5, Q9Z0W3, Q9D1C8, O08915, O88441, Q9CPQ3, Q6ZWQ5, Q9DBG7, P35585, P63101, P57759, P47802, P68510, Q8BUK6, P35276, P62827	142	651	13588	2.64581	0.288036	0.0814254	0.63398
GOTERM_BP_FAT	GO:0045184~establishment of protein localization	18	10.5882	0.000450437	Q8R480, Q9CQV8, Q5SVG5, Q9Z0W3, Q9D1C8, O08915, O88441, Q9CPQ3, Q6ZWQ5, Q9DBG7, P35585, P63101, P57759, P47802, P68510, Q8BUK6, P35276, P62827	142	656	13588	2.62564	0.309813	0.0714755	0.691749
GOTERM_BP_FAT	GO:0008104~protein localization	19	11.1765	0.000787484	Q8R480, Q9CQV8, Q5SVG5, Q9Z0W3, Q9D1C8, O08915, Q6ZWQ0, O88441, Q9CPQ3, Q6ZWQ5, Q9DBG7, P35585, P63101, P57759, P47802, P68510, Q8BUK6, P35276, P62827	142	753	13588	2.41449	0.477095	0.102426	1.20643
GOTERM_BP_FAT	GO:0034613~cellular protein localization	11	6.47059	0.00111776	Q9DBG7, Q9CQV8, P35585, P63101, Q5SVG5, P47802, O08915, P68510, Q6ZWQ0, P62827, O88441	142	299	13588	3.52037	0.601654	0.123212	1.70836
GOTERM_BP_FAT	GO:0070727~cellular macromolecule localization	11	6.47059	0.00117531	Q9DBG7, Q9CQV8, P35585, P63101, Q5SVG5, P47802, O08915, P68510, Q6ZWQ0, P62827, O88441	142	301	13588	3.49698	0.620099	0.113949	1.79556
GOTERM_BP_FAT	GO:0006886~intracellular protein transport	10	5.88235	0.00234276	Q9DBG7, Q9CQV8, P35585, P63101, Q5SVG5, P47802, O08915, P68510, P62827, O88441	142	276	13588	3.46703	0.854903	0.175547	3.54925
GOTERM_BP_FAT	GO:0006605~protein targeting	7	4.11765	0.00261881	Q9DBG7, Q9CQV8, P63101, P47802, O08915, P62827, O88441	142	133	13588	5.03632	0.884456	0.178145	3.95962
GOTERM_BP_FAT	GO:0033365~protein localization in organelle	6	3.52941	0.00336407	Q9DBG7, P47802, O08915, Q6ZWQ0, P62827, O88441	142	97	13588	5.91898	0.937544	0.206346	5.05936
GOTERM_BP_FAT	GO:0006839~mitochondrial transport	4	2.35294	0.00934432	P47802, O08915, O88441, Q8BH59	142	42	13588	9.11335	0.999559	0.365236	13.4672
GOTERM_BP_FAT	GO:0006626~protein targeting to mitochondrion	3	1.76471	0.0215622	P47802, O08915, O88441	142	22	13588	13.0487	1	0.450086	28.5267
GOTERM_BP_FAT	GO:0070585~protein localization in mitochondrion	3	1.76471	0.0215622	P47802, O08915, O88441	142	22	13588	13.0487	1	0.450086	28.5267
GOTERM_BP_FAT	GO:0017038~protein import	4	2.35294	0.05355	P47802, O08915, P62827, O88441	142	82	13588	4.66781	1	0.651245	57.1715
GOTERM_BP_FAT	GO:0007005~mitochondrion organization	3	1.76471	0.266653	P47802, O08915, O88441	142	97	13588	2.95949	1	0.96823	99.159
Annotation Cluster 4	Enrichment Score: 2.3392001351866885
Category	Term	Count	%	PValue	Genes	List Total	Pop Hits	Pop Total	Fold Enrichment	Bonferroni	Benjamini	FDR
GOTERM_BP_FAT	GO:0016071~mRNA metabolic process	12	7.05882	0.000309023	Q921F2, Q9DBR1, Q9EPU0, P60229, Q6NVF9, Q3US41, Q9D0W5, Q9CQI7, Q8K4Z5, Q9Z2X1, Q99K48, Q9WV35	142	302	13588	3.80226	0.224592	0.0812934	0.475059
GOTERM_BP_FAT	GO:0006397~mRNA processing	10	5.88235	0.00164431	Q921F2, Q9DBR1, Q6NVF9, Q3US41, Q9D0W5, Q9CQI7, Q8K4Z5, Q9Z2X1, Q99K48, Q9WV35	142	262	13588	3.6523	0.741894	0.139711	2.50364
GOTERM_BP_FAT	GO:0006396~RNA processing	12	7.05882	0.00583144	Q921F2, Q9DBR1, Q6NVF9, Q3US41, Q9D0W5, Q9CQI7, Q8K4Z5, Q9Z2X1, Q8BGQ7, Q99K48, Q8K1J6, Q9WV35	142	437	13588	2.62765	0.991879	0.309442	8.61685
GOTERM_BP_FAT	GO:0008380~RNA splicing	7	4.11765	0.0183802	Q921F2, Q3US41, Q9D0W5, Q9CQI7, Q8K4Z5, Q9Z2X1, Q99K48	142	201	13588	3.33249	1	0.444128	24.8604
GOTERM_MF_FAT	GO:0003723~RNA binding	13	7.64706	0.0369741	Q921F2, Q6NVF9, Q8VDJ3, Q3US41, Q9CQI7, Q8K4Z5, Q9Z2X1, Q99K48, Q8K1J6, P60843, Q91W50, P63073, O35295	134	672	13288	1.91835	0.999993	0.628039	39.7818
Annotation Cluster 5	Enrichment Score: 1.9996138862012438
Category	Term	Count	%	PValue	Genes	List Total	Pop Hits	Pop Total	Fold Enrichment	Bonferroni	Benjamini	FDR
KEGG_PATHWAY	mmu03050:Proteasome	7	4.11765	4.13881e-05	O70435, P26516, Q8BG32, P62196, Q8VDM4, P70195, Q9Z2U0	81	47	5738	10.5506	0.00347064	0.00173683	0.0444165
GOTERM_CC_FAT	GO:0005839~proteasome core complex	3	1.76471	0.0172557	O70435, P70195, Q9Z2U0	128	20	12504	14.6531	0.976711	0.209418	19.8218
GOTERM_MF_FAT	GO:0004298~threonine-type endopeptidase activity	3	1.76471	0.0184383	O70435, P70195, Q9Z2U0	134	21	13288	14.1663	0.997155	0.690394	22.162
GOTERM_MF_FAT	GO:0070003~threonine-type peptidase activity	3	1.76471	0.0184383	O70435, P70195, Q9Z2U0	134	21	13288	14.1663	0.997155	0.690394	22.162
GOTERM_MF_FAT	GO:0004175~endopeptidase activity	6	3.52941	0.413693	O70435, Q8CGK3, Q64514, P70195, Q9Z2U0, O88696	134	421	13288	1.41327	1	0.988036	99.9244
Annotation Cluster 6	Enrichment Score: 1.7949455015170062
Category	Term	Count	%	PValue	Genes	List Total	Pop Hits	Pop Total	Fold Enrichment	Bonferroni	Benjamini	FDR
GOTERM_BP_FAT	GO:0019318~hexose metabolic process	7	4.11765	0.0083557	Q93092, Q9CQ60, A2AC16, Q7TSH2, Q9DBJ1, P15327, Q9Z2M7	142	169	13588	3.9635	0.998998	0.368953	12.1271
GOTERM_BP_FAT	GO:0016052~carbohydrate catabolic process	5	2.94118	0.00997802	Q93092, Q9CQ60, Q60648, Q9DBJ1, P15327	142	81	13588	5.9068	0.99974	0.367774	14.3161
GOTERM_BP_FAT	GO:0005996~monosaccharide metabolic process	7	4.11765	0.0146467	Q93092, Q9CQ60, A2AC16, Q7TSH2, Q9DBJ1, P15327, Q9Z2M7	142	191	13588	3.50697	0.999995	0.424188	20.3345
GOTERM_BP_FAT	GO:0006006~glucose metabolic process	6	3.52941	0.0153063	Q93092, Q9CQ60, A2AC16, Q7TSH2, Q9DBJ1, P15327	142	140	13588	4.10101	0.999997	0.424165	21.1522
GOTERM_BP_FAT	GO:0006007~glucose catabolic process	4	2.35294	0.0166906	Q93092, Q9CQ60, Q9DBJ1, P15327	142	52	13588	7.36078	0.999999	0.425406	22.8428
GOTERM_BP_FAT	GO:0019320~hexose catabolic process	4	2.35294	0.0166906	Q93092, Q9CQ60, Q9DBJ1, P15327	142	52	13588	7.36078	0.999999	0.425406	22.8428
GOTERM_BP_FAT	GO:0046365~monosaccharide catabolic process	4	2.35294	0.0184551	Q93092, Q9CQ60, Q9DBJ1, P15327	142	54	13588	7.08816	1	0.421616	24.9487
GOTERM_BP_FAT	GO:0044275~cellular carbohydrate catabolic process	4	2.35294	0.0243478	Q93092, Q9CQ60, Q9DBJ1, P15327	142	60	13588	6.37934	1	0.480243	31.5984
GOTERM_BP_FAT	GO:0046164~alcohol catabolic process	4	2.35294	0.0299454	Q93092, Q9CQ60, Q9DBJ1, P15327	142	65	13588	5.88862	1	0.52094	37.4012
Annotation Cluster 7	Enrichment Score: 1.7242901177835965
Category	Term	Count	%	PValue	Genes	List Total	Pop Hits	Pop Total	Fold Enrichment	Bonferroni	Benjamini	FDR
GOTERM_BP_FAT	GO:0043038~amino acid activation	4	2.35294	0.0119908	Q8BGQ7, Q9D0I9, Q8BMJ2, Q99MN1	142	46	13588	8.32088	0.999951	0.376723	16.9611
GOTERM_BP_FAT	GO:0043039~tRNA aminoacylation	4	2.35294	0.0119908	Q8BGQ7, Q9D0I9, Q8BMJ2, Q99MN1	142	46	13588	8.32088	0.999951	0.376723	16.9611
GOTERM_BP_FAT	GO:0006418~tRNA aminoacylation for protein translation	4	2.35294	0.0119908	Q8BGQ7, Q9D0I9, Q8BMJ2, Q99MN1	142	46	13588	8.32088	0.999951	0.376723	16.9611
GOTERM_MF_FAT	GO:0004812~aminoacyl-tRNA ligase activity	4	2.35294	0.012213	Q8BGQ7, Q9D0I9, Q8BMJ2, Q99MN1	134	48	13288	8.26368	0.979158	0.724801	15.247
GOTERM_MF_FAT	GO:0016875~ligase activity, forming carbon-oxygen bonds	4	2.35294	0.012213	Q8BGQ7, Q9D0I9, Q8BMJ2, Q99MN1	134	48	13288	8.26368	0.979158	0.724801	15.247
GOTERM_MF_FAT	GO:0016876~ligase activity, forming aminoacyl-tRNA and related compounds	4	2.35294	0.012213	Q8BGQ7, Q9D0I9, Q8BMJ2, Q99MN1	134	48	13288	8.26368	0.979158	0.724801	15.247
KEGG_PATHWAY	mmu00970:Aminoacyl-tRNA biosynthesis	4	2.35294	0.0202826	Q8BGQ7, Q9D0I9, Q8BMJ2, Q99MN1	81	42	5738	6.74662	0.821158	0.436591	19.744
GOTERM_BP_FAT	GO:0006399~tRNA metabolic process	5	2.94118	0.030021	Q8BGQ7, Q9D0I9, Q8K1J6, Q8BMJ2, Q99MN1	142	113	13588	4.23408	1	0.511657	37.4763
GOTERM_BP_FAT	GO:0034660~ncRNA metabolic process	5	2.94118	0.158428	Q8BGQ7, Q9D0I9, Q8K1J6, Q8BMJ2, Q99MN1	142	202	13588	2.36857	1	0.917125	92.9876

## Sheet: Cluster 2
Annotation Cluster 1	Enrichment Score: 8.40368261615253
Category	Term	Count	%	PValue	Genes	List Total	Pop Hits	Pop Total	Fold Enrichment	Bonferroni	Benjamini	FDR
GOTERM_CC_FAT	GO:0019866~organelle inner membrane	23	13.1429	5.40682e-12	O70571, P21619, Q9DCM2, P54869, Q7JCZ1, Q9CR61, P48678, Q99N15, Q9MD82, P14733, Q64521, Q9DCS9, Q3U9G9, Q8K2B3, Q91VS7, Q9Z2Z6, Q925I1, P50544, P47934, P52825, Q8VEM8, O08579, Q99J99	142	312	12504	6.49133	1.276e-09	1.276e-09	6.96022e-09
GOTERM_CC_FAT	GO:0031967~organelle envelope	28	16	5.13339e-11	Q9DCM2, P21619, Q99P72, P48678, Q99N15, Q64521, Q9DCS9, Q91VS7, Q9Z2Z6, Q8K2B3, P50544, Q925I1, P47934, Q8VEM8, Q3TMP8, Q07076, P54869, O70571, Q7JCZ1, Q9CR61, Q9MD82, P14733, Q921T2, Q3U9G9, P52825, P63087, O08579, Q99J99	142	540	12504	4.56588	1.21148e-08	6.05739e-09	6.60826e-08
GOTERM_CC_FAT	GO:0031975~envelope	28	16	5.58321e-11	Q9DCM2, P21619, Q99P72, P48678, Q99N15, Q64521, Q9DCS9, Q91VS7, Q9Z2Z6, Q8K2B3, P50544, Q925I1, P47934, Q8VEM8, Q3TMP8, Q07076, P54869, O70571, Q7JCZ1, Q9CR61, Q9MD82, P14733, Q921T2, Q3U9G9, P52825, P63087, O08579, Q99J99	142	542	12504	4.54904	1.31764e-08	4.39213e-09	7.18733e-08
GOTERM_CC_FAT	GO:0005739~mitochondrion	41	23.4286	3.09146e-09	O89023, Q9D172, Q9DCM2, P00329, P49817, Q99N15, Q3U3J1, Q64521, Q9DCS9, Q8K2B3, Q91VS7, Q9Z2Z6, Q91XH5, Q9CRD0, P50544, Q925I1, P47934, Q8K3J1, Q8VEM8, P24270, Q3ULD5, P20108, O70571, P54869, Q7JCZ1, Q8BH04, Q9CR61, Q9MD82, P06801, Q99L13, Q9CWJ9, Q8CG76, O09165, Q8BVI4, Q8K1Z0, P52825, Q8BMF4, P63087, P85094, Q99J99, P16858	142	1322	12504	2.73095	7.29584e-07	1.82396e-07	3.97967e-06
GOTERM_CC_FAT	GO:0031090~organelle membrane	31	17.7143	5.11895e-09	Q9DCM2, P21619, Q99P72, P49817, P48678, Q99N15, Q64521, Q9DCS9, Q8K2B3, Q91VS7, Q9Z2Z6, P50285, P50544, Q925I1, P47934, Q8VEM8, Q3TMP8, P24270, Q811D0, Q8K2I3, O70571, P54869, Q7JCZ1, Q9CR61, Q9MD82, P14733, Q3U9G9, P52825, P63087, O08579, Q99J99	142	809	12504	3.37422	1.20807e-06	2.41614e-07	6.58968e-06
GOTERM_CC_FAT	GO:0005743~mitochondrial inner membrane	18	10.2857	3.66592e-08	O70571, Q9DCM2, P54869, Q7JCZ1, Q9CR61, Q99N15, Q9MD82, Q64521, Q9DCS9, Q8K2B3, Q9Z2Z6, Q91VS7, Q925I1, P50544, P47934, P52825, Q8VEM8, Q99J99	142	296	12504	5.35478	8.65153e-06	1.23594e-06	4.71918e-05
GOTERM_CC_FAT	GO:0031966~mitochondrial membrane	19	10.8571	1.62484e-07	O70571, Q9DCM2, P54869, Q7JCZ1, Q9CR61, Q99N15, Q9MD82, Q64521, Q9DCS9, Q8K2B3, Q9Z2Z6, Q91VS7, Q925I1, P50544, P47934, P52825, Q8VEM8, P63087, Q99J99	142	368	12504	4.54639	3.83455e-05	3.83462e-06	0.000209167
GOTERM_CC_FAT	GO:0005740~mitochondrial envelope	19	10.8571	3.98577e-07	O70571, Q9DCM2, P54869, Q7JCZ1, Q9CR61, Q99N15, Q9MD82, Q64521, Q9DCS9, Q8K2B3, Q9Z2Z6, Q91VS7, Q925I1, P50544, P47934, P52825, Q8VEM8, P63087, Q99J99	142	391	12504	4.27895	9.40599e-05	7.23569e-06	0.000513092
GOTERM_CC_FAT	GO:0044429~mitochondrial part	22	12.5714	3.99739e-07	O70571, Q9DCM2, P54869, Q7JCZ1, Q9CR61, Q99N15, Q9MD82, Q3U3J1, Q64521, Q9DCS9, Q8K2B3, Q91VS7, Q9Z2Z6, Q925I1, P50544, P47934, P52825, Q8VEM8, Q8BMF4, P63087, Q3ULD5, Q99J99	142	524	12504	3.69702	9.43339e-05	6.73843e-06	0.000514587
Annotation Cluster 2	Enrichment Score: 7.788652671467378
Category	Term	Count	%	PValue	Genes	List Total	Pop Hits	Pop Total	Fold Enrichment	Bonferroni	Benjamini	FDR
GOTERM_BP_FAT	GO:0006006~glucose metabolic process	16	9.14286	8.74487e-12	O70571, Q7TSV4, Q8BH04, P17182, P17751, P17183, P05064, Q99L13, P47968, Q64521, Q9R062, P21550, Q8BMF4, P63087, P16858	137	140	13588	11.3351	9.76805e-09	9.76805e-09	1.40115e-08
GOTERM_BP_FAT	GO:0019318~hexose metabolic process	16	9.14286	1.32531e-10	O70571, Q7TSV4, Q8BH04, P17182, P17751, P17183, P05064, Q99L13, P47968, Q64521, Q9R062, P21550, Q8BMF4, P63087, P16858	137	169	13588	9.39006	1.48037e-07	7.40184e-08	2.12347e-07
GOTERM_BP_FAT	GO:0005996~monosaccharide metabolic process	16	9.14286	7.44304e-10	O70571, Q7TSV4, Q8BH04, P17182, P17751, P17183, P05064, Q99L13, P47968, Q64521, Q9R062, P21550, Q8BMF4, P63087, P16858	137	191	13588	8.30848	8.31387e-07	2.77129e-07	1.19256e-06
GOTERM_BP_FAT	GO:0006091~generation of precursor metabolites and energy	17	9.71429	7.24286e-09	Q7JCZ1, Q9CR61, P17182, P17751, Q9MD82, Q9Z2D6, P17183, P05064, Q9R062, Q9DCS9, Q8K2B3, P21550, Q8K3J1, Q8BMF4, P63087, P24270, P16858	137	261	13588	6.46016	8.09024e-06	2.02257e-06	1.16048e-05
GOTERM_BP_FAT	GO:0046164~alcohol catabolic process	10	5.71429	1.53605e-08	P00329, P17751, P21550, P17182, P17183, Q8BMF4, P05064, P16858, Q99L13, P47968	137	65	13588	15.2588	1.71575e-05	2.85961e-06	2.46113e-05
KEGG_PATHWAY	mmu00010:Glycolysis / Gluconeogenesis	11	6.28571	3.82022e-08	Q7TSV4, P00329, Q8BH04, P17751, P21550, P17182, P17183, Q8BMF4, P05064, P16858	85	68	5738	10.9201	3.39999e-06	3.39999e-06	4.14696e-05
GOTERM_BP_FAT	GO:0006007~glucose catabolic process	9	5.14286	4.2536e-08	P17751, P21550, P17182, P17183, Q8BMF4, P05064, P16858, Q99L13, P47968	137	52	13588	17.1662	4.75115e-05	6.7875e-06	6.81531e-05
GOTERM_BP_FAT	GO:0019320~hexose catabolic process	9	5.14286	4.2536e-08	P17751, P21550, P17182, P17183, Q8BMF4, P05064, P16858, Q99L13, P47968	137	52	13588	17.1662	4.75115e-05	6.7875e-06	6.81531e-05
GOTERM_BP_FAT	GO:0046365~monosaccharide catabolic process	9	5.14286	5.78311e-08	P17751, P21550, P17182, P17183, Q8BMF4, P05064, P16858, Q99L13, P47968	137	54	13588	16.5304	6.45953e-05	8.07464e-06	9.26597e-05
GOTERM_BP_FAT	GO:0044275~cellular carbohydrate catabolic process	9	5.14286	1.35227e-07	P17751, P21550, P17182, P17183, Q8BMF4, P05064, P16858, Q99L13, P47968	137	60	13588	14.8774	0.000151037	1.6783e-05	0.000216666
GOTERM_BP_FAT	GO:0016052~carbohydrate catabolic process	9	5.14286	1.42531e-06	P17751, P21550, P17182, P17183, Q8BMF4, P05064, P16858, Q99L13, P47968	137	81	13588	11.0203	0.00159081	0.000159195	0.00228368
GOTERM_BP_FAT	GO:0006096~glycolysis	7	4	4.64833e-06	P17751, P21550, P17182, P17183, Q8BMF4, P05064, P16858	137	44	13588	15.779	0.00517874	0.000432589	0.0074475
Annotation Cluster 3	Enrichment Score: 6.075815390363633
Category	Term	Count	%	PValue	Genes	List Total	Pop Hits	Pop Total	Fold Enrichment	Bonferroni	Benjamini	FDR
GOTERM_CC_FAT	GO:0043292~contractile fiber	12	6.85714	8.80779e-09	Q9ET78, P62737, O70209, P47757, Q9JKS4, Q62261, Q8R4E4, Q62234, P49813, A2AMM0, P13542, P68134	142	95	12504	11.1229	2.07864e-06	3.4644e-07	1.13384e-05
GOTERM_CC_FAT	GO:0044449~contractile fiber part	11	6.28571	4.11673e-08	Q9ET78, P62737, O70209, P47757, Q9JKS4, Q62261, Q8R4E4, Q62234, A2AMM0, P13542, P68134	142	86	12504	11.263	9.71543e-06	1.21443e-06	5.29951e-05
GOTERM_CC_FAT	GO:0030016~myofibril	11	6.28571	7.123e-08	Q9ET78, O70209, P47757, Q9JKS4, Q62261, Q8R4E4, Q62234, P49813, A2AMM0, P13542, P68134	142	91	12504	10.6442	1.68101e-05	1.86781e-06	9.16951e-05
GOTERM_CC_FAT	GO:0030017~sarcomere	10	5.71429	2.68299e-07	Q9ET78, O70209, P47757, Q9JKS4, Q62261, Q8R4E4, Q62234, A2AMM0, P13542, P68134	142	80	12504	11.007	6.33167e-05	5.27654e-06	0.000345384
GOTERM_CC_FAT	GO:0030018~Z disc	6	3.42857	0.000160504	Q9ET78, O70209, P47757, Q9JKS4, Q8R4E4, A2AMM0	142	46	12504	11.4856	0.0371734	0.00157717	0.206422
GOTERM_CC_FAT	GO:0031674~I band	6	3.42857	0.000315443	Q9ET78, O70209, P47757, Q9JKS4, Q8R4E4, A2AMM0	142	53	12504	9.96864	0.0717519	0.00275384	0.405314
Annotation Cluster 4	Enrichment Score: 3.1351358911767173
Category	Term	Count	%	PValue	Genes	List Total	Pop Hits	Pop Total	Fold Enrichment	Bonferroni	Benjamini	FDR
GOTERM_BP_FAT	GO:0051129~negative regulation of cellular component organization	9	5.14286	4.08107e-06	Q9WVE8, P14873, P47757, Q62418, Q99P72, Q62261, Q99JB8, Q3UGX2, Q9Z2D6	137	93	13588	9.5983	0.00454819	0.000414329	0.00653868
GOTERM_MF_FAT	GO:0003779~actin binding	13	7.42857	4.57856e-05	P13412, Q9QYB5, P14873, P47757, Q62418, Q62261, Q6PDN3, Q3UGX2, P49813, O70318, Q9JLH8, O08579, P13542	139	288	13288	4.31515	0.013913	0.00698088	0.0613507
GOTERM_BP_FAT	GO:0033043~regulation of organelle organization	9	5.14286	0.000156898	Q9CXS4, Q811D0, P14873, P47757, Q62418, Q62261, P49817, Q3UGX2, Q9Z2D6	137	154	13588	5.79638	0.160768	0.00872513	0.251092
GOTERM_BP_FAT	GO:0032271~regulation of protein polymerization	6	3.42857	0.000257303	Q811D0, P47757, Q62418, Q62261, P49817, Q3UGX2	137	57	13588	10.4403	0.249822	0.0135946	0.411467
GOTERM_BP_FAT	GO:0044087~regulation of cellular component biogenesis	7	4	0.000264823	Q811D0, P47757, Q62418, Q62261, P49817, Q3UGX2, Q9Z2D6	137	89	13588	7.80087	0.256098	0.0133575	0.423468
GOTERM_BP_FAT	GO:0010639~negative regulation of organelle organization	6	3.42857	0.000382077	P14873, P47757, Q62418, Q62261, Q3UGX2, Q9Z2D6	137	62	13588	9.5983	0.347446	0.018388	0.610428
GOTERM_BP_FAT	GO:0043242~negative regulation of protein complex disassembly	5	2.85714	0.000395147	P14873, P47757, Q62418, Q62261, Q3UGX2	137	35	13588	14.1689	0.356907	0.0182263	0.631247
GOTERM_BP_FAT	GO:0051493~regulation of cytoskeleton organization	7	4	0.000470684	Q811D0, P14873, P47757, Q62418, Q62261, P49817, Q3UGX2	137	99	13588	7.0129	0.408964	0.0200229	0.751491
GOTERM_BP_FAT	GO:0043254~regulation of protein complex assembly	6	3.42857	0.000476158	Q811D0, P47757, Q62418, Q62261, P49817, Q3UGX2	137	65	13588	9.15531	0.412568	0.0195107	0.7602
GOTERM_CC_FAT	GO:0005938~cell cortex	8	4.57143	0.000552319	Q9QYB5, P47757, Q62418, Q62261, P49817, Q3UGX2, Q02357, P49813	142	126	12504	5.59088	0.122241	0.00419708	0.708679
GOTERM_BP_FAT	GO:0051693~actin filament capping	4	2.28571	0.000845064	P47757, Q62418, Q62261, Q3UGX2	137	19	13588	20.8805	0.611062	0.0331639	1.34544
GOTERM_BP_FAT	GO:0043244~regulation of protein complex disassembly	5	2.85714	0.000875496	P14873, P47757, Q62418, Q62261, Q3UGX2	137	43	13588	11.5328	0.624072	0.0331737	1.39357
GOTERM_BP_FAT	GO:0030833~regulation of actin filament polymerization	5	2.85714	0.00104081	Q811D0, P47757, Q62418, Q62261, Q3UGX2	137	45	13588	11.0203	0.687512	0.036827	1.65466
GOTERM_BP_FAT	GO:0030835~negative regulation of actin filament depolymerization	4	2.28571	0.00114304	P47757, Q62418, Q62261, Q3UGX2	137	21	13588	18.8919	0.72127	0.0391358	1.8158
GOTERM_BP_FAT	GO:0032535~regulation of cellular component size	8	4.57143	0.0011705	Q811D0, P08551, P47757, Q62418, Q99P72, Q62261, Q3UGX2, Q61292	137	161	13588	4.92832	0.729698	0.0388674	1.85903
GOTERM_BP_FAT	GO:0051494~negative regulation of cytoskeleton organization	5	2.85714	0.00132816	P14873, P47757, Q62418, Q62261, Q3UGX2	137	48	13588	10.3315	0.773393	0.0427234	2.10694
GOTERM_CC_FAT	GO:0030863~cortical cytoskeleton	5	2.85714	0.00135935	P47757, Q62261, Q3UGX2, Q02357, P49813	142	43	12504	10.2391	0.274594	0.00968083	1.73585
GOTERM_BP_FAT	GO:0008064~regulation of actin polymerization or depolymerization	5	2.85714	0.00154793	Q811D0, P47757, Q62418, Q62261, Q3UGX2	137	50	13588	9.91825	0.822782	0.0469291	2.45153
GOTERM_BP_FAT	GO:0030832~regulation of actin filament length	5	2.85714	0.00166678	Q811D0, P47757, Q62418, Q62261, Q3UGX2	137	51	13588	9.72377	0.844847	0.0491136	2.63741
GOTERM_BP_FAT	GO:0030834~regulation of actin filament depolymerization	4	2.28571	0.00170177	P47757, Q62418, Q62261, Q3UGX2	137	24	13588	16.5304	0.850804	0.0488331	2.69208
GOTERM_BP_FAT	GO:0030837~negative regulation of actin filament polymerization	4	2.28571	0.00191976	P47757, Q62418, Q62261, Q3UGX2	137	25	13588	15.8692	0.8831	0.0535497	3.03197
GOTERM_BP_FAT	GO:0031333~negative regulation of protein complex assembly	4	2.28571	0.00240607	P47757, Q62418, Q62261, Q3UGX2	137	27	13588	14.6937	0.932175	0.0650577	3.78622
GOTERM_BP_FAT	GO:0032272~negative regulation of protein polymerization	4	2.28571	0.00240607	P47757, Q62418, Q62261, Q3UGX2	137	27	13588	14.6937	0.932175	0.0650577	3.78622
GOTERM_BP_FAT	GO:0032956~regulation of actin cytoskeleton organization	5	2.85714	0.00303489	Q811D0, P47757, Q62418, Q62261, Q3UGX2	137	60	13588	8.26521	0.966464	0.0711491	4.75334
GOTERM_BP_FAT	GO:0032970~regulation of actin filament-based process	5	2.85714	0.00322301	Q811D0, P47757, Q62418, Q62261, Q3UGX2	137	61	13588	8.12971	0.972838	0.0738524	5.04091
GOTERM_CC_FAT	GO:0044448~cell cortex part	5	2.85714	0.00924784	P47757, Q62261, Q3UGX2, Q02357, P49813	142	73	12504	6.03126	0.888379	0.0497135	11.2727
Annotation Cluster 5	Enrichment Score: 2.7673836309911706
Category	Term	Count	%	PValue	Genes	List Total	Pop Hits	Pop Total	Fold Enrichment	Bonferroni	Benjamini	FDR
GOTERM_BP_FAT	GO:0006096~glycolysis	7	4	4.64833e-06	P17751, P21550, P17182, P17183, Q8BMF4, P05064, P16858	137	44	13588	15.779	0.00517874	0.000432589	0.0074475
GOTERM_MF_FAT	GO:0004634~phosphopyruvate hydratase activity	3	1.71429	0.000633751	P21550, P17182, P17183	139	4	13288	71.6978	0.176333	0.0380549	0.84611
GOTERM_CC_FAT	GO:0000015~phosphopyruvate hydratase complex	3	1.71429	0.000746407	P21550, P17182, P17183	142	4	12504	66.0423	0.161565	0.00549168	0.956613
GOTERM_CC_FAT	GO:0044445~cytosolic part	5	2.85714	0.00551681	P02089, P02088, P21550, P17182, P61759, P17183	142	63	12504	6.9886	0.728983	0.0329221	6.87385
GOTERM_MF_FAT	GO:0016836~hydro-lyase activity	4	2.28571	0.00936195	P21550, P17182, P00920, P17183	139	42	13288	9.10449	0.943767	0.302171	11.8449
KEGG_PATHWAY	mmu03018:RNA degradation	3	1.71429	0.219004	P21550, P17182, P17183	85	60	5738	3.37529	1	0.64922	93.1661
Annotation Cluster 6	Enrichment Score: 2.643443826399069
Category	Term	Count	%	PValue	Genes	List Total	Pop Hits	Pop Total	Fold Enrichment	Bonferroni	Benjamini	FDR
GOTERM_CC_FAT	GO:0016011~dystroglycan complex	4	2.28571	4.75287e-05	P82350, P82347, P82349, Q62165	142	7	12504	50.3179	0.0111544	0.000590196	0.0611669
KEGG_PATHWAY	mmu05412:Arrhythmogenic right ventricular cardiomyopathy (ARVC)	8	4.57143	9.94831e-05	P82350, P82347, P82349, Q62165, P48678, O08532, O08579, A2A542	85	75	5738	7.20063	0.00881535	0.00441743	0.107939
KEGG_PATHWAY	mmu05410:Hypertrophic cardiomyopathy (HCM)	8	4.57143	0.000204182	P82350, P82347, P82349, Q62165, P48678, O08532, O08579, A2A542	85	84	5738	6.42913	0.0180099	0.00453321	0.221423
GOTERM_CC_FAT	GO:0016010~dystrophin-associated glycoprotein complex	4	2.28571	0.000286623	P82350, P82347, P82349, Q62165	142	12	12504	29.3521	0.065415	0.00259864	0.368346
KEGG_PATHWAY	mmu05414:Dilated cardiomyopathy	8	4.57143	0.000359425	P82350, P82347, P82349, Q62165, P48678, O08532, O08579, A2A542	85	92	5738	5.87008	0.0314882	0.00637848	0.389476
GOTERM_CC_FAT	GO:0016012~sarcoglycan complex	3	1.71429	0.00183852	P82350, P82347, P82349	142	6	12504	44.0282	0.352275	0.012692	2.34109
KEGG_PATHWAY	mmu05416:Viral myocarditis	6	3.42857	0.0118301	P82350, P82347, P82349, P49817, Q62165, P13542	85	94	5738	4.30889	0.653253	0.111023	12.1189
GOTERM_CC_FAT	GO:0005887~integral to plasma membrane	5	2.85714	0.854968	P82350, P82347, P82349, P49817, Q02013	142	531	12504	0.829156	1	0.992937	100
GOTERM_CC_FAT	GO:0031226~intrinsic to plasma membrane	5	2.85714	0.874896	P82350, P82347, P82349, P49817, Q02013	142	552	12504	0.797612	1	0.994881	100
Annotation Cluster 7	Enrichment Score: 2.0374517098964615
Category	Term	Count	%	PValue	Genes	List Total	Pop Hits	Pop Total	Fold Enrichment	Bonferroni	Benjamini	FDR
GOTERM_BP_FAT	GO:0016044~membrane organization	13	7.42857	1.81899e-05	O08539, Q811D0, Q9WVE8, P82350, Q8BH64, P82347, P82349, Q62418, Q61411, P49817, Q99JB8, P48678, Q9CQD1	137	272	13588	4.74034	0.0201133	0.00135364	0.0291408
GOTERM_BP_FAT	GO:0006897~endocytosis	8	4.57143	0.002829	O08539, Q9WVE8, Q8BH64, Q62418, Q61411, P49817, Q99JB8, Q9CQD1	137	188	13588	4.22053	0.957764	0.0693945	4.4377
GOTERM_BP_FAT	GO:0010324~membrane invagination	8	4.57143	0.002829	O08539, Q9WVE8, Q8BH64, Q62418, Q61411, P49817, Q99JB8, Q9CQD1	137	188	13588	4.22053	0.957764	0.0693945	4.4377
GOTERM_BP_FAT	GO:0016192~vesicle-mediated transport	12	6.85714	0.00712457	O08539, Q9WVE8, P97390, Q8BH64, Q9ER00, Q62418, Q61411, P49817, Q99JB8, Q60770, Q9CQD1, P63024	137	466	13588	2.55406	0.99966	0.147628	10.8243
GOTERM_CC_FAT	GO:0044431~Golgi apparatus part	3	1.71429	0.729307	Q9WVE8, P49817, Q99JB8	142	227	12504	1.16374	1	0.969939	100
GOTERM_CC_FAT	GO:0005794~Golgi apparatus	7	4	0.787996	Q9WVE8, P97390, Q9ER00, Q8CG76, Q61411, P49817, Q99JB8	142	682	12504	0.903804	1	0.982097	100
Annotation Cluster 8	Enrichment Score: 1.9950687235560924
Category	Term	Count	%	PValue	Genes	List Total	Pop Hits	Pop Total	Fold Enrichment	Bonferroni	Benjamini	FDR
GOTERM_CC_FAT	GO:0005652~nuclear lamina	5	2.85714	1.04727e-06	P21619, Q3U9G9, P48678, P14733, O08579	142	8	12504	55.0352	0.000247126	1.6477e-05	0.00134816
GOTERM_CC_FAT	GO:0005637~nuclear inner membrane	5	2.85714	1.92034e-05	P21619, Q3U9G9, P48678, P14733, O08579	142	15	12504	29.3521	0.0045218	0.000283213	0.024718
GOTERM_CC_FAT	GO:0031965~nuclear membrane	6	3.42857	6.31816e-05	P21619, Q3U9G9, P48678, Q3TMP8, P14733, O08579	142	38	12504	13.9036	0.0148007	0.000709812	0.081304
GOTERM_CC_FAT	GO:0005635~nuclear envelope	9	5.14286	0.000335468	Q07076, P21619, Q3U9G9, Q99P72, P48678, Q3TMP8, Q921T2, P14733, O08579	142	153	12504	5.17978	0.0761299	0.002824	0.430993
GOTERM_CC_FAT	GO:0005638~lamin filament	3	1.71429	0.000746407	P21619, P48678, P14733	142	4	12504	66.0423	0.161565	0.00549168	0.956613
GOTERM_CC_FAT	GO:0034399~nuclear periphery	5	2.85714	0.00221523	P21619, Q3U9G9, P48678, P14733, O08579	142	49	12504	8.98534	0.407482	0.0148423	2.81448
GOTERM_CC_FAT	GO:0012505~endomembrane system	13	7.42857	0.0178037	Q811D0, Q8K2I3, Q07076, P21619, Q3U9G9, Q99P72, P49817, P50285, P48678, Q3TMP8, Q921T2, P14733, O08579	142	535	12504	2.13969	0.985586	0.0828836	20.6462
GOTERM_CC_FAT	GO:0031980~mitochondrial lumen	5	2.85714	0.112539	Q3U3J1, O70571, Q9DCM2, Q8BMF4, Q3ULD5	142	163	12504	2.70111	1	0.406538	78.496
GOTERM_CC_FAT	GO:0005759~mitochondrial matrix	5	2.85714	0.112539	Q3U3J1, O70571, Q9DCM2, Q8BMF4, Q3ULD5	142	163	12504	2.70111	1	0.406538	78.496
GOTERM_CC_FAT	GO:0005882~intermediate filament	4	2.28571	0.201173	P08551, P21619, P48678, P14733	142	137	12504	2.57099	1	0.592798	94.4504
GOTERM_CC_FAT	GO:0045111~intermediate filament cytoskeleton	4	2.28571	0.209898	P08551, P21619, P48678, P14733	142	140	12504	2.5159	1	0.604129	95.182
GOTERM_CC_FAT	GO:0043233~organelle lumen	14	8	0.520653	Q9CWZ3, P21619, Q9DCM2, O70571, P48678, P14733, P05064, Q3U3J1, Q3U9G9, O09165, Q8BMF4, O08579, Q8C2Q3, Q3ULD5	142	1136	12504	1.0852	1	0.885734	99.9923
GOTERM_CC_FAT	GO:0031974~membrane-enclosed lumen	14	8	0.57023	Q9CWZ3, P21619, Q9DCM2, O70571, P48678, P14733, P05064, Q3U3J1, Q3U9G9, O09165, Q8BMF4, O08579, Q8C2Q3, Q3ULD5	142	1174	12504	1.05008	1	0.91201	99.9981
GOTERM_CC_FAT	GO:0070013~intracellular organelle lumen	13	7.42857	0.633709	Q9CWZ3, P21619, Q9DCM2, O70571, P48678, P14733, Q3U3J1, Q3U9G9, O09165, Q8BMF4, O08579, Q8C2Q3, Q3ULD5	142	1133	12504	1.01036	1	0.936458	99.9998
GOTERM_CC_FAT	GO:0031981~nuclear lumen	7	4	0.939095	Q9CWZ3, P21619, Q3U9G9, P48678, P14733, O08579, Q8C2Q3	142	883	12504	0.698068	1	0.998971	100
Annotation Cluster 9	Enrichment Score: 1.8681112995974363
Category	Term	Count	%	PValue	Genes	List Total	Pop Hits	Pop Total	Fold Enrichment	Bonferroni	Benjamini	FDR
GOTERM_BP_FAT	GO:0006090~pyruvate metabolic process	5	2.85714	0.000103159	Q64521, O70571, Q8BH04, P17751, Q8BMF4	137	25	13588	19.8365	0.108843	0.0060466	0.165158
GOTERM_BP_FAT	GO:0006094~gluconeogenesis	3	1.71429	0.0167926	Q64521, Q8BH04, P17751	137	20	13588	14.8774	1	0.274302	23.7646
GOTERM_BP_FAT	GO:0034637~cellular carbohydrate biosynthetic process	4	2.28571	0.0184825	Q64521, Q9R062, Q8BH04, P17751	137	56	13588	7.08446	1	0.293408	25.8371
GOTERM_BP_FAT	GO:0019319~hexose biosynthetic process	3	1.71429	0.0256676	Q64521, Q8BH04, P17751	137	25	13588	11.9019	1	0.356014	34.0734
GOTERM_BP_FAT	GO:0046364~monosaccharide biosynthetic process	3	1.71429	0.0382713	Q64521, Q8BH04, P17751	137	31	13588	9.5983	1	0.449597	46.4869
GOTERM_BP_FAT	GO:0016051~carbohydrate biosynthetic process	4	2.28571	0.0505175	Q64521, Q9R062, Q8BH04, P17751	137	83	13588	4.77988	1	0.528573	56.4202
GOTERM_BP_FAT	GO:0046165~alcohol biosynthetic process	3	1.71429	0.0527393	Q64521, Q8BH04, P17751	137	37	13588	8.04182	1	0.53971	58.0257
Annotation Cluster 10	Enrichment Score: 1.7720501896329042
Category	Term	Count	%	PValue	Genes	List Total	Pop Hits	Pop Total	Fold Enrichment	Bonferroni	Benjamini	FDR
GOTERM_BP_FAT	GO:0006098~pentose-phosphate shunt	3	1.71429	0.00267667	P17751, Q99L13, P47968	137	8	13588	37.1934	0.949906	0.0688008	4.20353
GOTERM_BP_FAT	GO:0006733~oxidoreduction coenzyme metabolic process	4	2.28571	0.00640577	P17751, Q8K1Z0, Q99L13, P47968	137	38	13588	10.4403	0.999237	0.13627	9.78426
GOTERM_BP_FAT	GO:0006739~NADP metabolic process	3	1.71429	0.00836375	P17751, Q99L13, P47968	137	14	13588	21.2534	0.999916	0.165077	12.591
GOTERM_BP_FAT	GO:0046496~nicotinamide nucleotide metabolic process	3	1.71429	0.0237678	P17751, Q99L13, P47968	137	24	13588	12.3978	1	0.338584	31.9833
GOTERM_BP_FAT	GO:0009820~alkaloid metabolic process	3	1.71429	0.0237678	P17751, Q99L13, P47968	137	24	13588	12.3978	1	0.338584	31.9833
GOTERM_BP_FAT	GO:0006769~nicotinamide metabolic process	3	1.71429	0.0237678	P17751, Q99L13, P47968	137	24	13588	12.3978	1	0.338584	31.9833
GOTERM_BP_FAT	GO:0019362~pyridine nucleotide metabolic process	3	1.71429	0.0317193	P17751, Q99L13, P47968	137	28	13588	10.6267	1	0.411088	40.3369
GOTERM_BP_FAT	GO:0019748~secondary metabolic process	4	2.28571	0.0318258	P00329, P17751, Q99L13, P47968	137	69	13588	5.74971	1	0.407607	40.4419
GOTERM_BP_FAT	GO:0043603~cellular amide metabolic process	3	1.71429	0.0579309	P17751, Q99L13, P47968	137	39	13588	7.62942	1	0.560865	61.5637
Annotation Cluster 11	Enrichment Score: 1.7521533822689856
Category	Term	Count	%	PValue	Genes	List Total	Pop Hits	Pop Total	Fold Enrichment	Bonferroni	Benjamini	FDR
GOTERM_BP_FAT	GO:0015980~energy derivation by oxidation of organic compounds	7	4	0.000445774	Q9R062, Q8K2B3, Q7JCZ1, Q9Z2D6, Q9MD82, P63087, P24270	137	98	13588	7.08446	0.392279	0.0197245	0.711852
GOTERM_BP_FAT	GO:0022900~electron transport chain	7	4	0.000904079	Q9DCS9, Q8K2B3, Q7JCZ1, Q9CR61, Q8K3J1, Q9Z2D6, Q9MD82	137	112	13588	6.19891	0.635895	0.0331163	1.43876
GOTERM_BP_FAT	GO:0045333~cellular respiration	5	2.85714	0.0028544	Q8K2B3, Q7JCZ1, Q9Z2D6, Q9MD82, P24270	137	59	13588	8.4053	0.958949	0.0684952	4.4767
GOTERM_CC_FAT	GO:0070469~respiratory chain	5	2.85714	0.00616312	Q9DCS9, Q7JCZ1, Q9CR61, Q8K3J1, Q9MD82	142	65	12504	6.77356	0.76753	0.0358177	7.64996
GOTERM_MF_FAT	GO:0008137~NADH dehydrogenase (ubiquinone) activity	3	1.71429	0.025454	Q9CR61, Q8K3J1, Q9MD82	139	24	13288	11.9496	0.999625	0.583822	29.2195
GOTERM_MF_FAT	GO:0003954~NADH dehydrogenase activity	3	1.71429	0.025454	Q9CR61, Q8K3J1, Q9MD82	139	24	13288	11.9496	0.999625	0.583822	29.2195
GOTERM_MF_FAT	GO:0050136~NADH dehydrogenase (quinone) activity	3	1.71429	0.025454	Q9CR61, Q8K3J1, Q9MD82	139	24	13288	11.9496	0.999625	0.583822	29.2195
GOTERM_BP_FAT	GO:0022904~respiratory electron transport chain	3	1.71429	0.0317193	Q7JCZ1, Q9Z2D6, Q9MD82	137	28	13588	10.6267	1	0.411088	40.3369
GOTERM_MF_FAT	GO:0016655~oxidoreductase activity, acting on NADH or NADPH, quinone or similar compound as acceptor	3	1.71429	0.031725	Q9CR61, Q8K3J1, Q9MD82	139	27	13288	10.6219	0.999948	0.592141	35.0864
KEGG_PATHWAY	mmu00190:Oxidative phosphorylation	6	3.42857	0.0411433	Q9DCS9, Q8K2B3, Q7JCZ1, Q9CR61, Q8K3J1, Q9MD82	85	130	5738	3.11566	0.976227	0.267727	36.6231
KEGG_PATHWAY	mmu05012:Parkinson's disease	6	3.42857	0.0446729	Q9DCS9, Q8K2B3, Q7JCZ1, Q9CR61, Q8K3J1, Q9MD82	85	133	5738	3.04538	0.982879	0.268662	39.1101
KEGG_PATHWAY	mmu05010:Alzheimer's disease	7	4	0.0496677	Q9DCS9, Q8K2B3, Q7JCZ1, Q9CR61, Q99N15, Q8K3J1, P16858	85	182	5738	2.59638	0.989262	0.276645	42.4783
GOTERM_MF_FAT	GO:0016651~oxidoreductase activity, acting on NADH or NADPH	3	1.71429	0.098264	Q9CR61, Q8K3J1, Q9MD82	139	51	13288	5.62336	1	0.762756	75.0016
KEGG_PATHWAY	mmu05016:Huntington's disease	5	2.85714	0.279518	Q9DCS9, Q8K2B3, Q7JCZ1, Q9CR61, Q8K3J1	85	183	5738	1.84442	1	0.734527	97.1526
Annotation Cluster 12	Enrichment Score: 1.5621610779064685
Category	Term	Count	%	PValue	Genes	List Total	Pop Hits	Pop Total	Fold Enrichment	Bonferroni	Benjamini	FDR
GOTERM_CC_FAT	GO:0044420~extracellular matrix part	8	4.57143	7.87154e-05	O88322, O88207, P10493, P39061, Q62165, Q61292, Q61001, Q3U962	142	92	12504	7.65707	0.0184061	0.000844078	0.101284
GOTERM_CC_FAT	GO:0005604~basement membrane	7	4	0.000169163	O88322, O88207, P10493, P39061, Q62165, Q61292, Q61001	142	73	12504	8.44376	0.0391393	0.00159576	0.217547
GOTERM_CC_FAT	GO:0005578~proteinaceous extracellular matrix	10	5.71429	0.00648569	O88322, O88207, P10493, P39061, Q99MQ4, Q62165, Q61292, Q62000, Q61001, Q3U962	142	297	12504	2.96486	0.784675	0.0367611	8.03508
GOTERM_CC_FAT	GO:0031012~extracellular matrix	10	5.71429	0.00831506	O88322, O88207, P10493, P39061, Q99MQ4, Q62165, Q61292, Q62000, Q61001, Q3U962	142	309	12504	2.84972	0.860621	0.0458344	10.1913
KEGG_PATHWAY	mmu04512:ECM-receptor interaction	5	2.85714	0.0327887	O88207, Q62165, Q61292, Q61001, Q3U962	85	83	5738	4.06662	0.948548	0.23642	30.3646
GOTERM_MF_FAT	GO:0005201~extracellular matrix structural constituent	3	1.71429	0.0385347	O88207, P39061, Q3U962	139	30	13288	9.55971	0.999994	0.528366	40.9455
GOTERM_BP_FAT	GO:0043062~extracellular structure organization	5	2.85714	0.0625762	O88207, P10493, P39061, Q9Z2D6, Q3U962	137	149	13588	3.32827	1	0.580898	64.4904
GOTERM_BP_FAT	GO:0030198~extracellular matrix organization	4	2.28571	0.0806951	O88207, P10493, P39061, Q3U962	137	101	13588	3.92802	1	0.648041	74.0264
GOTERM_BP_FAT	GO:0007155~cell adhesion	8	4.57143	0.330438	Q811D0, O88322, O88207, P10493, P39061, P70402, Q61292, Q61001	137	561	13588	1.41437	1	0.948558	99.8383
GOTERM_BP_FAT	GO:0022610~biological adhesion	8	4.57143	0.332064	Q811D0, O88322, O88207, P10493, P39061, P70402, Q61292, Q61001	137	562	13588	1.41185	1	0.948473	99.8445
GOTERM_CC_FAT	GO:0044421~extracellular region part	11	6.28571	0.375331	O88322, O88207, P10493, P39061, P51859, Q99MQ4, Q62165, Q61292, Q62000, Q61001, Q3U962	142	774	12504	1.25145	1	0.763582	99.7659
GOTERM_CC_FAT	GO:0005576~extracellular region	14	8	0.95131	Q8CHS7, P39061, P51859, Q61292, Q62000, Q61001, Q3U962, P05064, Q9EQ06, O88322, O88207, P10493, Q99MQ4, Q62165	142	1680	12504	0.733803	1	0.999359	100

## Sheet: Cluster 3
Annotation Cluster 1	Enrichment Score: 8.51490399896587
Category	Term	Count	%	PValue	Genes	List Total	Pop Hits	Pop Total	Fold Enrichment	Bonferroni	Benjamini	FDR
GOTERM_BP_FAT	GO:0008380~RNA splicing	22	8.14815	5.5733e-12	Q9R1C7, Q9D1X0, P57784, Q62093, O08583, Q8VDW0, Q9CZU3, Q99PV0, Q9D868, Q3TFP0, Q7TMK9, Q6PE01, Q9Z1Z2, Q8BG05, Q99M28, Q62376, Q3UEB3, Q8VH51, P27048, Q8BGJ5, O08810, P62311	213	201	13588	6.98237	6.20868e-09	6.20868e-09	8.92681e-09
GOTERM_BP_FAT	GO:0006397~mRNA processing	23	8.51852	1.29559e-10	Q9R1C7, Q9D1X0, P57784, Q62093, O08583, Q8VDW0, Q9CZU3, Q99PV0, Q9D868, Q3TFP0, Q7TMK9, Q6PE01, Q9Z1Z2, Q3UJB0, Q8BG05, Q99M28, Q62376, Q3UEB3, Q8VH51, P27048, Q8BGJ5, O08810, P62311	213	262	13588	5.60019	1.44329e-07	7.21643e-08	2.07515e-07
GOTERM_BP_FAT	GO:0016071~mRNA metabolic process	23	8.51852	1.93302e-09	Q9R1C7, Q9D1X0, P57784, Q62093, O08583, Q8VDW0, Q9CZU3, Q99PV0, Q9D868, Q3TFP0, Q7TMK9, Q6PE01, Q9Z1Z2, Q3UJB0, Q8BG05, Q99M28, Q62376, Q3UEB3, Q8VH51, P27048, Q8BGJ5, O08810, P62311	213	302	13588	4.85844	2.15338e-06	7.17795e-07	3.09613e-06
KEGG_PATHWAY	mmu03040:Spliceosome	17	6.2963	8.26883e-09	Q9R1C7, Q6P4T2, P57784, Q62093, O08583, Q99PV0, P17879, Q9D868, Q3TFP0, Q6PE01, Q3UJB0, Q8BG05, Q62376, Q3UEB3, P27048, P62311, O08810	127	124	5738	6.19418	9.01302e-07	9.01302e-07	9.32659e-06
GOTERM_CC_FAT	GO:0005681~spliceosome	14	5.18519	2.04373e-07	P57784, Q62093, O08583, Q9CZU3, Q99PV0, Q9D868, Q7TMK9, Q6PE01, Q9Z1Z2, Q8BG05, Q62376, P27048, P62311, O08810	216	124	12504	6.53584	6.72364e-05	3.36188e-05	0.000276944
GOTERM_BP_FAT	GO:0006396~RNA processing	24	8.88889	3.45059e-07	Q9R1C7, Q9D1X0, P57784, Q62093, O08583, Q8VDW0, Q9CZU3, Q99PV0, Q9D868, Q3TFP0, Q7TMK9, Q6PE01, Q9Z1Z2, Q3UJB0, Q8BG05, Q99M28, Q62376, Q3UEB3, Q8VH51, P27048, Q8BGJ5, O08810, P62311, Q5XJF6	213	437	13588	3.50353	0.000384321	7.68761e-05	0.000552681
Annotation Cluster 2	Enrichment Score: 7.530879590006674
Category	Term	Count	%	PValue	Genes	List Total	Pop Hits	Pop Total	Fold Enrichment	Bonferroni	Benjamini	FDR
GOTERM_CC_FAT	GO:0030529~ribonucleoprotein complex	35	12.963	5.44481e-13	P62270, P57784, Q62093, Q9CZU3, P35980, P62900, Q9DB15, Q9WTM5, Q99PV0, P63325, P12970, Q9D868, Q7TMK9, P62301, Q6PE01, P35979, Q9Z1Z2, Q8VHM5, Q8BG05, Q3UEB3, Q62376, P47955, P62849, P60867, Q6P4T2, Q99020, O08583, P54823, Q9CZX8, P99027, P62843, P27048, O08810, P62311, Q5XJF6	216	462	12504	4.38552	1.79125e-10	1.79125e-10	7.37788e-10
GOTERM_BP_FAT	GO:0006412~translation	23	8.51852	5.34103e-09	P62270, P62849, P60867, Q8BWY3, Q3TDD8, P31230, Q8R2Y8, P35980, Q80T06, Q9DB15, P62900, Q9Z0N1, Q9WUA2, P62301, Q8BJW6, Q9CZX8, Q8QZY1, P35979, P99027, O70194, P62843, P47955, Q5XJF6	213	319	13588	4.59953	5.94989e-06	1.48748e-06	8.55476e-06
KEGG_PATHWAY	mmu03010:Ribosome	14	5.18519	5.06592e-08	P62270, P62849, P60867, P35980, P62900, P12970, P63325, P62301, Q9CZX8, P35979, P99027, P62843, P47955, Q5XJF6	127	89	5738	7.10714	5.52184e-06	2.76092e-06	5.71396e-05
GOTERM_MF_FAT	GO:0005198~structural molecule activity	25	9.25926	1.68562e-07	P62849, P62270, Q99P88, P60867, P35980, P62900, Q9DB15, Q68FG2, P62301, Q64727, Q9CZX8, P31001, P99027, P35979, Q9DCB8, P20152, Q9WV55, Q6IRU5, P62843, P47955, P58774, Q8R326, Q60605, Q70IV5, Q5XJF6	210	450	13288	3.51534	5.32643e-05	1.77551e-05	0.000227034
GOTERM_MF_FAT	GO:0003735~structural constituent of ribosome	13	4.81481	4.61152e-06	P62270, P62849, P60867, P35980, Q9DB15, P62900, P62301, Q9CZX8, P35979, P99027, P62843, P47955, Q5XJF6	210	151	13288	5.44762	0.00145618	0.000291406	0.00621102
GOTERM_CC_FAT	GO:0005840~ribosome	15	5.55556	5.69969e-06	P62270, P62849, P60867, P35980, Q9DB15, P62900, P12970, P63325, P62301, Q9CZX8, P35979, P99027, P62843, P47955, Q5XJF6	216	192	12504	4.52257	0.00187345	0.00037497	0.00772333
Annotation Cluster 3	Enrichment Score: 4.605060968754769
Category	Term	Count	%	PValue	Genes	List Total	Pop Hits	Pop Total	Fold Enrichment	Bonferroni	Benjamini	FDR
GOTERM_CC_FAT	GO:0015629~actin cytoskeleton	16	5.92593	2.52175e-06	Q9CQ19, Q61792, P05977, Q68FG2, Q99KJ8, P59242, Q64727, Q9JM76, Q6IRU2, Q6URW6, O88342, P59999, P58774, Q60605, Q8R326, Q8VCQ8	216	205	12504	4.51816	0.000829314	0.000207393	0.00341716
GOTERM_MF_FAT	GO:0003779~actin binding	18	6.66667	3.04259e-06	Q6PB66, Q61792, Q91YE8, Q68FG2, A2A6J4, P59242, Q64727, Q9JM76, Q9WUM4, Q9JJ28, Q6IRU2, Q6URW6, Q9QXS1, O88342, P59999, P58774, Q9Z0G0, Q8VCQ8	210	288	13288	3.95476	0.000960997	0.000240336	0.00409794
GOTERM_MF_FAT	GO:0008092~cytoskeletal protein binding	21	7.77778	8.52093e-06	Q6PB66, Q61792, Q91YE8, Q68FG2, Q61166, A2A6J4, P59242, Q64727, Q9JM76, Q9WUM4, Q9JJ28, Q6IRU2, Q6URW6, Q9QXS1, Q61768, O88342, P59999, P58774, Q70IV5, Q9Z0G0, Q8VCQ8	210	414	13288	3.20966	0.002689	0.00044867	0.0114761
GOTERM_CC_FAT	GO:0005856~cytoskeleton	37	13.7037	0.000180648	Q8CA72, Q9CQ19, P05977, Q68FG2, Q9QZQ8, Q61166, Q9WUM4, Q9EP71, Q3TVI8, Q6URW6, Q9QXS1, P20152, Q61768, Q02248, O88342, P62204, P59999, Q60605, Q8R326, Q8VCQ8, Q6PB66, Q61792, Q8R1G6, Q99KJ8, P59242, Q64727, Q9JM76, Q9JJ28, P31001, Q8C1B7, Q6IRU2, Q9WV55, P27546, P11983, Q9Z2Q6, P58774, Q70IV5	216	1122	12504	1.90899	0.0577065	0.00740228	0.244517
GOTERM_CC_FAT	GO:0044430~cytoskeletal part	27	10	0.000798785	Q9CQ19, Q68FG2, P05977, Q9QZQ8, Q61166, Q3TVI8, Q6URW6, P20152, Q61768, P62204, P59999, Q60605, Q8VCQ8, Q61792, Q99KJ8, P59242, Q9JM76, Q9JJ28, P31001, Q8C1B7, Q6IRU2, Q9WV55, P27546, P11983, Q9Z2Q6, P58774, Q70IV5	216	774	12504	2.01938	0.231185	0.0216705	1.07702
Annotation Cluster 4	Enrichment Score: 2.7394385430385637
Category	Term	Count	%	PValue	Genes	List Total	Pop Hits	Pop Total	Fold Enrichment	Bonferroni	Benjamini	FDR
GOTERM_MF_FAT	GO:0000166~nucleotide binding	67	24.8148	3.75675e-08	Q8VDW0, Q99LE6, Q3TFP0, Q7TMK9, P61079, Q99KE1, Q5SUR0, Q9WVK4, Q02053, Q9CU62, Q8VH51, Q9D7B6, P46471, P55096, P97310, Q99020, O08582, O08583, Q9EQP2, P54823, O54833, Q91ZW3, Q8C1B7, P54775, Q8K1M6, Q99M28, P11983, Q9Z2Q6, Q8K1M3, P63085, Q8CFQ9, P63038, Q569Z6, Q62093, P61027, Q9CZU3, Q9WTM5, P17879, P80313, P80318, Q5SUT0, Q9JIW9, P80316, Q8VHM5, P84096, Q6URW6, Q61768, Q8BG05, Q8K310, Q62376,…	210	2183	13288	1.94205	1.18713e-05	5.93565e-06	5.05991e-05
GOTERM_MF_FAT	GO:0017076~purine nucleotide binding	47	17.4074	0.00115597	P63038, Q569Z6, P61027, Q8VDW0, Q9CZU3, Q99LE6, Q9WTM5, P17879, P61079, P80313, P80318, Q5SUR0, Q9WVK4, Q9JIW9, P80316, Q6URW6, P84096, Q61768, Q02053, Q9CU62, Q9D7B6, O88685, P46471, P55096, P97855, P97310, Q6P4T2, O08582, Q8BJ64, Q501J6, Q9Z0N1, Q9EQP2, O54833, P54823, Q9WUA2, Q8JZN5, Q99KH8, Q8C1B7, Q91ZW3, P54775, Q8K1M6, P11983, Q9Z2Q6, Q8K1M3, P35282, P63085, O08810	210	1871	13288	1.58951	0.306149	0.0446592	1.54579
GOTERM_MF_FAT	GO:0032555~purine ribonucleotide binding	44	16.2963	0.00288094	P63038, Q569Z6, P61027, Q8VDW0, Q9CZU3, Q99LE6, Q9WTM5, P17879, P61079, P80313, P80318, Q5SUR0, Q9WVK4, Q9JIW9, P80316, Q6URW6, P84096, Q61768, Q02053, Q9CU62, O88685, P55096, P46471, P97855, P97310, Q6P4T2, O08582, Q501J6, Q9Z0N1, Q9EQP2, O54833, P54823, Q9WUA2, Q99KH8, Q8C1B7, Q91ZW3, P54775, Q8K1M6, P11983, Q9Z2Q6, Q8K1M3, P35282, P63085, O08810	210	1796	13288	1.5502	0.598155	0.0871365	3.81136
GOTERM_MF_FAT	GO:0032553~ribonucleotide binding	44	16.2963	0.00288094	P63038, Q569Z6, P61027, Q8VDW0, Q9CZU3, Q99LE6, Q9WTM5, P17879, P61079, P80313, P80318, Q5SUR0, Q9WVK4, Q9JIW9, P80316, Q6URW6, P84096, Q61768, Q02053, Q9CU62, O88685, P55096, P46471, P97855, P97310, Q6P4T2, O08582, Q501J6, Q9Z0N1, Q9EQP2, O54833, P54823, Q9WUA2, Q99KH8, Q8C1B7, Q91ZW3, P54775, Q8K1M6, P11983, Q9Z2Q6, Q8K1M3, P35282, P63085, O08810	210	1796	13288	1.5502	0.598155	0.0871365	3.81136
GOTERM_MF_FAT	GO:0030554~adenyl nucleotide binding	37	13.7037	0.00906009	P63038, Q569Z6, Q8VDW0, Q9CZU3, Q9WTM5, Q99LE6, P17879, P61079, P80313, P80318, Q5SUR0, Q9WVK4, P80316, Q6URW6, Q61768, Q02053, Q9CU62, Q9D7B6, O88685, P55096, P46471, P97855, Q6P4T2, P97310, Q8BJ64, Q501J6, Q9EQP2, O54833, Q9WUA2, P54823, Q8JZN5, Q99KH8, Q91ZW3, P54775, P11983, Q8K1M3, P63085	210	1535	13288	1.52522	0.943642	0.198471	11.5369
GOTERM_MF_FAT	GO:0001883~purine nucleoside binding	37	13.7037	0.0102854	P63038, Q569Z6, Q8VDW0, Q9CZU3, Q9WTM5, Q99LE6, P17879, P61079, P80313, P80318, Q5SUR0, Q9WVK4, P80316, Q6URW6, Q61768, Q02053, Q9CU62, Q9D7B6, O88685, P55096, P46471, P97855, Q6P4T2, P97310, Q8BJ64, Q501J6, Q9EQP2, O54833, Q9WUA2, P54823, Q8JZN5, Q99KH8, Q91ZW3, P54775, P11983, Q8K1M3, P63085	210	1548	13288	1.51242	0.96188	0.208131	12.999
GOTERM_MF_FAT	GO:0001882~nucleoside binding	37	13.7037	0.0113191	P63038, Q569Z6, Q8VDW0, Q9CZU3, Q9WTM5, Q99LE6, P17879, P61079, P80313, P80318, Q5SUR0, Q9WVK4, P80316, Q6URW6, Q61768, Q02053, Q9CU62, Q9D7B6, O88685, P55096, P46471, P97855, Q6P4T2, P97310, Q8BJ64, Q501J6, Q9EQP2, O54833, Q9WUA2, P54823, Q8JZN5, Q99KH8, Q91ZW3, P54775, P11983, Q8K1M3, P63085	210	1558	13288	1.50271	0.972601	0.201346	14.2149
GOTERM_MF_FAT	GO:0032559~adenyl ribonucleotide binding	34	12.5926	0.0204791	P63038, Q569Z6, Q8VDW0, Q9CZU3, Q9WTM5, Q99LE6, P17879, P61079, P80313, P80318, Q5SUR0, Q9WVK4, P80316, Q6URW6, Q61768, Q02053, Q9CU62, O88685, P55096, P46471, P97855, Q6P4T2, P97310, Q501J6, Q9EQP2, O54833, Q9WUA2, P54823, Q99KH8, Q91ZW3, P54775, P11983, Q8K1M3, P63085	210	1460	13288	1.47356	0.998553	0.278865	24.3228
GOTERM_MF_FAT	GO:0005524~ATP binding	33	12.2222	0.0284282	P63038, Q569Z6, Q8VDW0, Q9CZU3, Q9WTM5, Q99LE6, P17879, P61079, P80313, P80318, Q5SUR0, Q9WVK4, P80316, Q6URW6, Q61768, Q02053, Q9CU62, O88685, P55096, P46471, P97855, Q6P4T2, P97310, Q501J6, Q9EQP2, O54833, Q9WUA2, P54823, Q99KH8, Q91ZW3, P54775, P11983, P63085	210	1443	13288	1.44706	0.99989	0.305483	32.1888
Annotation Cluster 5	Enrichment Score: 2.487713248521402
Category	Term	Count	%	PValue	Genes	List Total	Pop Hits	Pop Total	Fold Enrichment	Bonferroni	Benjamini	FDR
GOTERM_BP_FAT	GO:0046907~intracellular transport	19	7.03704	0.000144885	Q99P88, P61027, Q61335, Q9WVA2, O88983, P61924, Q3TFP0, Q9QZD8, Q9DCF9, Q9WVK4, Q6URW6, Q8BH40, O88746, Q61768, Q07813, Q6IRU5, Q60605, Q8VI75, Q9Z0G0	213	431	13588	2.81224	0.14906	0.0227952	0.231811
GOTERM_BP_FAT	GO:0034613~cellular protein localization	13	4.81481	0.00260356	P61027, Q8BH40, O88746, Q07813, Q02248, Q61335, Q6IRU5, Q9WVA2, P61924, O88983, Q9Z0G0, Q8VI75, Q9DCF9	213	299	13588	2.77363	0.945204	0.214953	4.08959
GOTERM_BP_FAT	GO:0070727~cellular macromolecule localization	13	4.81481	0.00274382	P61027, Q8BH40, O88746, Q07813, Q02248, Q61335, Q6IRU5, Q9WVA2, P61924, O88983, Q9Z0G0, Q8VI75, Q9DCF9	213	301	13588	2.7552	0.953151	0.209783	4.3054
GOTERM_BP_FAT	GO:0015031~protein transport	20	7.40741	0.00649406	O09044, Q99P88, Q9D8B3, P61027, Q61335, Q6P8X1, Q9WVA2, Q78ZM0, P61924, O88983, Q9DCF9, Q9CR26, Q8BH40, O88746, Q6IRU5, Q8K021, Q9CQ80, P35282, Q8VI75, Q9Z0G0	213	651	13588	1.95986	0.999295	0.317504	9.90944
GOTERM_BP_FAT	GO:0045184~establishment of protein localization	20	7.40741	0.007027	O09044, Q99P88, Q9D8B3, P61027, Q61335, Q6P8X1, Q9WVA2, Q78ZM0, P61924, O88983, Q9DCF9, Q9CR26, Q8BH40, O88746, Q6IRU5, Q8K021, Q9CQ80, P35282, Q8VI75, Q9Z0G0	213	656	13588	1.94492	0.999612	0.312079	10.6804
GOTERM_BP_FAT	GO:0008104~protein localization	22	8.14815	0.0071177	O09044, Q99P88, Q9D8B3, P61027, Q61335, Q6P8X1, Q9WVA2, Q78ZM0, P61924, O88983, Q9DCF9, Q9CR26, Q8BH40, O88746, Q07813, Q02248, Q6IRU5, Q8K021, Q9CQ80, P35282, Q8VI75, Q9Z0G0	213	753	13588	1.86382	0.99965	0.303511	10.811
GOTERM_BP_FAT	GO:0006886~intracellular protein transport	11	4.07407	0.0114666	P61027, Q8BH40, O88746, Q61335, Q6IRU5, Q9WVA2, P61924, O88983, Q9Z0G0, Q8VI75, Q9DCF9	213	276	13588	2.54249	0.999997	0.401844	16.8665
Annotation Cluster 6	Enrichment Score: 2.2629240031521474
Category	Term	Count	%	PValue	Genes	List Total	Pop Hits	Pop Total	Fold Enrichment	Bonferroni	Benjamini	FDR
GOTERM_CC_FAT	GO:0043292~contractile fiber	8	2.96296	0.00123827	P31001, Q9QXS1, Q6P069, Q02248, Q91YE8, P58774, Q64727, Q70IV5	216	95	12504	4.87485	0.334783	0.0308705	1.66499
GOTERM_CC_FAT	GO:0044449~contractile fiber part	7	2.59259	0.00361481	P31001, Q6P069, Q02248, Q91YE8, P58774, Q64727, Q70IV5	216	86	12504	4.71189	0.696212	0.0640473	4.78881
GOTERM_CC_FAT	GO:0030016~myofibril	7	2.59259	0.00477576	P31001, Q6P069, Q02248, Q91YE8, P58774, Q64727, Q70IV5	216	91	12504	4.45299	0.79299	0.0690879	6.28117
GOTERM_CC_FAT	GO:0030018~Z disc	5	1.85185	0.0078881	P31001, Q6P069, Q02248, Q91YE8, Q70IV5	216	46	12504	6.29227	0.926132	0.098972	10.1757
GOTERM_CC_FAT	GO:0030017~sarcomere	6	2.22222	0.0121605	P31001, Q6P069, Q02248, Q91YE8, P58774, Q70IV5	216	80	12504	4.34167	0.982143	0.125565	15.2781
GOTERM_CC_FAT	GO:0031674~I band	5	1.85185	0.0129	P31001, Q6P069, Q02248, Q91YE8, Q70IV5	216	53	12504	5.46122	0.986042	0.128725	16.1335
Annotation Cluster 7	Enrichment Score: 2.2222892756494823
Category	Term	Count	%	PValue	Genes	List Total	Pop Hits	Pop Total	Fold Enrichment	Bonferroni	Benjamini	FDR
GOTERM_MF_FAT	GO:0042623~ATPase activity, coupled	11	4.07407	0.0028051	Q91ZW3, Q6P4T2, Q9CR51, Q6URW6, Q501J6, Q8VDW0, Q9CZU3, P54823, P50518, Q60605, P55096	210	223	13288	3.12125	0.588381	0.0939207	3.71278
GOTERM_MF_FAT	GO:0004386~helicase activity	8	2.96296	0.00427298	Q91ZW3, Q6P4T2, Q501J6, Q8VDW0, Q9CZU3, Q9WTM5, P54823, P97855	210	129	13288	3.9241	0.741576	0.115749	5.60438
GOTERM_MF_FAT	GO:0016887~ATPase activity	12	4.44444	0.00494766	Q91ZW3, Q6P4T2, Q9CR51, Q6URW6, Q501J6, Q8VDW0, Q9CZU3, Q99LE6, P54823, P50518, Q60605, P55096	210	281	13288	2.70219	0.791401	0.122442	6.46222
GOTERM_MF_FAT	GO:0070035~purine NTP-dependent helicase activity	6	2.22222	0.0114219	Q91ZW3, Q6P4T2, Q501J6, Q8VDW0, Q9CZU3, P54823	210	86	13288	4.41462	0.973486	0.192276	14.3349
GOTERM_MF_FAT	GO:0008026~ATP-dependent helicase activity	6	2.22222	0.0114219	Q91ZW3, Q6P4T2, Q501J6, Q8VDW0, Q9CZU3, P54823	210	86	13288	4.41462	0.973486	0.192276	14.3349
Annotation Cluster 8	Enrichment Score: 1.7987921735531343
Category	Term	Count	%	PValue	Genes	List Total	Pop Hits	Pop Total	Fold Enrichment	Bonferroni	Benjamini	FDR
GOTERM_BP_FAT	GO:0034621~cellular macromolecular complex subunit organization	15	5.55556	3.04963e-05	P97310, Q8BWY3, Q3TFP0, Q9QZQ8, Q8BSH9, A2ASQ1, Q8BJW6, Q78ZA7, O70194, Q7M6Y3, O54724, P27661, Q8CGP6, P59999, Q8VI75	213	245	13588	3.90572	0.0334027	0.00564623	0.0488348
GOTERM_BP_FAT	GO:0034622~cellular macromolecular complex assembly	13	4.81481	0.000154805	P97310, Q3TFP0, Q9QZQ8, A2ASQ1, Q8BSH9, Q8BJW6, Q78ZA7, O70194, Q7M6Y3, P27661, Q8CGP6, P59999, Q8VI75	213	217	13588	3.82173	0.158413	0.0213275	0.247663
GOTERM_BP_FAT	GO:0043933~macromolecular complex subunit organization	17	6.2963	0.000210676	P97310, Q8BWY3, Q3TFP0, Q9QZQ8, Q8BSH9, A2ASQ1, Q8BJW6, Q78ZA7, O70194, Q7M6Y3, O54724, Q07813, P27661, Q8CGP6, P59999, P08074, Q8VI75	213	367	13588	2.95501	0.209206	0.0257427	0.336908
GOTERM_BP_FAT	GO:0065003~macromolecular complex assembly	16	5.92593	0.0002746	P97310, Q3TFP0, Q9QZQ8, Q8BSH9, A2ASQ1, Q8BJW6, Q78ZA7, O70194, Q7M6Y3, O54724, Q07813, P27661, Q8CGP6, P59999, P08074, Q8VI75	213	338	13588	3.01981	0.263574	0.0301314	0.438923
GOTERM_BP_FAT	GO:0006333~chromatin assembly or disassembly	8	2.96296	0.00158363	Q78ZA7, Q91ZW3, P97310, P97496, P27661, Q8CGP6, Q9QZQ8, Q8BSH9	213	109	13588	4.68209	0.82891	0.148287	2.50658
GOTERM_BP_FAT	GO:0006323~DNA packaging	7	2.59259	0.00498391	Q78ZA7, P97310, P97496, P27661, Q8CGP6, Q9QZQ8, Q8BSH9	213	101	13588	4.42133	0.996174	0.31	7.69087
GOTERM_BP_FAT	GO:0006334~nucleosome assembly	6	2.22222	0.00561051	Q78ZA7, P97310, P27661, Q8CGP6, Q9QZQ8, Q8BSH9	213	73	13588	5.2433	0.998103	0.324114	8.61756
GOTERM_BP_FAT	GO:0031497~chromatin assembly	6	2.22222	0.00628794	Q78ZA7, P97310, P27661, Q8CGP6, Q9QZQ8, Q8BSH9	213	75	13588	5.10347	0.999112	0.338567	9.60961
GOTERM_BP_FAT	GO:0034728~nucleosome organization	6	2.22222	0.00664733	Q78ZA7, P97310, P27661, Q8CGP6, Q9QZQ8, Q8BSH9	213	76	13588	5.03632	0.999407	0.310296	10.1318
GOTERM_BP_FAT	GO:0065004~protein-DNA complex assembly	6	2.22222	0.00664733	Q78ZA7, P97310, P27661, Q8CGP6, Q9QZQ8, Q8BSH9	213	76	13588	5.03632	0.999407	0.310296	10.1318
GOTERM_BP_FAT	GO:0051276~chromosome organization	14	5.18519	0.0109912	P97310, P97496, Q9WTM5, P17879, Q9QZQ8, Q8BSH9, Q91ZW3, A2AFJ1, Q78ZA7, Q921K2, Q7TMY8, P27661, Q8CGP6, Q9CU62	213	404	13588	2.21066	0.999996	0.401302	16.2238
GOTERM_CC_FAT	GO:0005720~nuclear heterochromatin	4	1.48148	0.0219021	P97496, P27661, Q9QZQ8, P11983	216	35	12504	6.61587	0.999315	0.18322	25.925
GOTERM_BP_FAT	GO:0006325~chromatin organization	11	4.07407	0.0259569	Q78ZA7, A2AFJ1, Q91ZW3, P97310, P97496, Q7TMY8, Q9WTM5, P27661, Q8CGP6, Q9QZQ8, Q8BSH9	213	315	13588	2.22771	1	0.648783	34.377
GOTERM_CC_FAT	GO:0001739~sex chromatin	3	1.11111	0.0498816	P97496, P27661, Q9QZQ8	216	21	12504	8.26984	1	0.306475	50.0118
GOTERM_CC_FAT	GO:0000803~sex chromosome	3	1.11111	0.0542632	P97496, P27661, Q9QZQ8	216	22	12504	7.89394	1	0.317779	53.0469
GOTERM_CC_FAT	GO:0000792~heterochromatin	4	1.48148	0.0571758	P97496, P27661, Q9QZQ8, P11983	216	51	12504	4.54031	1	0.326527	54.9689
GOTERM_CC_FAT	GO:0000228~nuclear chromosome	6	2.22222	0.0576832	P97310, Q6PB66, P97496, P27661, Q9QZQ8, P11983	216	121	12504	2.87052	1	0.323581	55.2962
GOTERM_CC_FAT	GO:0000790~nuclear chromatin	4	1.48148	0.0685844	P97496, P27661, Q9QZQ8, P11983	216	55	12504	4.2101	1	0.367668	61.8174
GOTERM_CC_FAT	GO:0044454~nuclear chromosome part	5	1.85185	0.101601	P97310, P97496, P27661, Q9QZQ8, P11983	216	103	12504	2.81014	1	0.438902	76.5867
GOTERM_CC_FAT	GO:0005694~chromosome	10	3.7037	0.203843	P97310, Q6PB66, P30681, P97496, Q6PD03, P27661, Q8CGP6, Q9QZQ8, P11983, Q9CU62	216	378	12504	1.53145	1	0.63705	95.4455
GOTERM_CC_FAT	GO:0000786~nucleosome	3	1.11111	0.288773	P27661, Q8CGP6, Q9QZQ8	216	62	12504	2.80108	1	0.728452	99.0124
GOTERM_CC_FAT	GO:0044427~chromosomal part	8	2.96296	0.302432	P97310, P97496, Q6PD03, P27661, Q8CGP6, Q9QZQ8, P11983, Q9CU62	216	318	12504	1.45632	1	0.743843	99.2406
GOTERM_CC_FAT	GO:0000785~chromatin	5	1.85185	0.314763	P97496, P27661, Q8CGP6, Q9QZQ8, P11983	216	165	12504	1.75421	1	0.756629	99.4037
GOTERM_CC_FAT	GO:0032993~protein-DNA complex	3	1.11111	0.370665	P27661, Q8CGP6, Q9QZQ8	216	75	12504	2.31556	1	0.812552	99.8118
KEGG_PATHWAY	mmu05322:Systemic lupus erythematosus	4	1.48148	0.395148	P27661, Q8CGP6, Q9QZQ8, P27048	127	103	5738	1.75461	1	0.878491	99.6555
Annotation Cluster 9	Enrichment Score: 1.669077016692993
Category	Term	Count	%	PValue	Genes	List Total	Pop Hits	Pop Total	Fold Enrichment	Bonferroni	Benjamini	FDR
GOTERM_CC_FAT	GO:0031974~membrane-enclosed lumen	34	12.5926	0.00322742	Q9R1C7, P63038, Q569Z6, P36552, Q62093, Q9CZU3, Q9DB15, Q9WTM5, Q99PV0, P17879, Q3TFP0, Q9D868, Q99KE1, P35979, Q9DCW4, P52479, Q02248, Q8K310, P53395, Q9DC61, P08074, Q8R326, Q9D1X0, Q6PB66, O08583, Q9WVA2, Q99LT0, Q9CZX8, Q8QZY1, A2AFJ1, Q9WUR2, Q921K2, Q99M28, Q9CXW3	216	1174	12504	1.67651	0.654768	0.0643101	4.28597
GOTERM_CC_FAT	GO:0016607~nuclear speck	7	2.59259	0.00452423	Q9R1C7, Q62093, O08583, Q99PV0, Q99M28, Q3TFP0, Q9D868	216	90	12504	4.50247	0.775044	0.0685758	5.95969
GOTERM_CC_FAT	GO:0070013~intracellular organelle lumen	31	11.4815	0.0113185	Q9R1C7, P63038, Q569Z6, Q62093, Q9CZU3, Q9DB15, Q9WTM5, Q99PV0, P17879, Q3TFP0, Q9D868, Q99KE1, P35979, Q9DCW4, P52479, Q02248, Q8K310, P53395, Q9DC61, P08074, Q8R326, Q9D1X0, Q6PB66, O08583, Q99LT0, Q8QZY1, Q9CZX8, A2AFJ1, Q9WUR2, Q921K2, Q99M28	216	1133	12504	1.5839	0.976365	0.129515	14.2943
GOTERM_CC_FAT	GO:0016604~nuclear body	8	2.96296	0.0113563	Q9R1C7, Q62093, O08583, Q99PV0, Q99M28, Q3TFP0, Q9D868, Q8R326	216	142	12504	3.26135	0.976661	0.125585	14.3387
GOTERM_CC_FAT	GO:0043233~organelle lumen	31	11.4815	0.0117183	Q9R1C7, P63038, Q569Z6, Q62093, Q9CZU3, Q9DB15, Q9WTM5, Q99PV0, P17879, Q3TFP0, Q9D868, Q99KE1, P35979, Q9DCW4, P52479, Q02248, Q8K310, P53395, Q9DC61, P08074, Q8R326, Q9D1X0, Q6PB66, O08583, Q99LT0, Q8QZY1, Q9CZX8, A2AFJ1, Q9WUR2, Q921K2, Q99M28	216	1136	12504	1.57971	0.97931	0.125171	14.7628
GOTERM_CC_FAT	GO:0005654~nucleoplasm	16	5.92593	0.0928322	Q9R1C7, Q569Z6, Q6PB66, Q62093, O08583, Q9WTM5, Q99LT0, Q99PV0, Q9D868, Q3TFP0, Q8QZY1, A2AFJ1, Q921K2, Q02248, Q99M28, Q8R326	216	599	12504	1.54628	1	0.435824	73.2928
GOTERM_CC_FAT	GO:0031981~nuclear lumen	21	7.77778	0.125046	Q9R1C7, Q9D1X0, Q569Z6, Q6PB66, Q62093, O08583, Q9CZU3, Q9WTM5, Q99LT0, Q99PV0, Q9D868, Q3TFP0, Q9CZX8, Q8QZY1, A2AFJ1, P35979, Q921K2, Q02248, Q99M28, Q8K310, Q8R326	216	883	12504	1.37675	1	0.486187	83.6376
GOTERM_CC_FAT	GO:0044451~nucleoplasm part	13	4.81481	0.173909	A2AFJ1, Q9R1C7, Q569Z6, Q62093, O08583, Q02248, Q9WTM5, Q99LT0, Q99M28, Q99PV0, Q3TFP0, Q9D868, Q8R326	216	513	12504	1.46697	1	0.587405	92.4898

## Sheet: Cluster 4
Annotation Cluster 1	Enrichment Score: 2.7121123626422445
Category	Term	Count	%	PValue	Genes	List Total	Pop Hits	Pop Total	Fold Enrichment	Bonferroni	Benjamini	FDR
GOTERM_CC_FAT	GO:0019866~organelle inner membrane	15	6.17284	0.000158239	Q9DCN2, Q60930, Q99L04, Q6P3A8, Q60931, Q9CQJ8, Q61425, Q99JR1, Q9WUM5, Q62425, Q8JZU2, O55135, P52196, Q9D6M3, O35857	180	312	12504	3.33974	0.0342162	0.011538	0.201241
GOTERM_CC_FAT	GO:0005743~mitochondrial inner membrane	14	5.76132	0.00033482	Q9DCN2, Q60930, Q6P3A8, Q99L04, Q60931, Q9CQJ8, Q61425, Q99JR1, Q9WUM5, Q62425, Q8JZU2, P52196, Q9D6M3, O35857	180	296	12504	3.28559	0.0710243	0.0146265	0.425369
GOTERM_CC_FAT	GO:0044429~mitochondrial part	18	7.40741	0.00139285	Q9DCN2, Q60930, Q99L04, P51174, Q6P3A8, Q60931, Q9CQJ8, Q61425, Q99JR1, Q9WUM5, Q62425, Q8JZU2, Q99LC5, P52196, Q9D6M3, Q9QYR9, O35857, Q9JK42	180	524	12504	2.38626	0.264085	0.0498228	1.7586
GOTERM_CC_FAT	GO:0031966~mitochondrial membrane	14	5.76132	0.00245681	Q9DCN2, Q60930, Q6P3A8, Q99L04, Q60931, Q9CQJ8, Q61425, Q99JR1, Q9WUM5, Q62425, Q8JZU2, P52196, Q9D6M3, O35857	180	368	12504	2.64275	0.41793	0.0526781	3.08271
GOTERM_CC_FAT	GO:0005740~mitochondrial envelope	14	5.76132	0.00411994	Q9DCN2, Q60930, Q6P3A8, Q99L04, Q60931, Q9CQJ8, Q61425, Q99JR1, Q9WUM5, Q62425, Q8JZU2, P52196, Q9D6M3, O35857	180	391	12504	2.4873	0.596775	0.062816	5.11957
GOTERM_CC_FAT	GO:0031967~organelle envelope	17	6.99588	0.00468878	Q9DCN2, Q61033, Q60930, Q99L04, Q6P3A8, P63005, Q60931, Q9CQJ8, Q61425, Q99JR1, Q9WUM5, Q62425, Q8JZU2, O55135, P52196, Q9D6M3, O35857	180	540	12504	2.18691	0.644403	0.0666084	5.80713
GOTERM_CC_FAT	GO:0031975~envelope	17	6.99588	0.00485655	Q9DCN2, Q61033, Q60930, Q99L04, Q6P3A8, P63005, Q60931, Q9CQJ8, Q61425, Q99JR1, Q9WUM5, Q62425, Q8JZU2, O55135, P52196, Q9D6M3, O35857	180	542	12504	2.17884	0.65735	0.064749	6.00904
GOTERM_CC_FAT	GO:0031090~organelle membrane	21	8.64198	0.0118147	Q9DCN2, Q60930, Q99L04, Q6P3A8, Q9D1Q6, P63005, Q60931, Q61425, Q9CQJ8, Q8R429, Q99JR1, Q9CQW2, Q9WUM5, Q62425, Q3MI48, Q8JZU2, P47754, O55135, P52196, Q9D6M3, O35857	180	809	12504	1.80321	0.926811	0.12255	14.0401
Annotation Cluster 2	Enrichment Score: 2.331875696160799
Category	Term	Count	%	PValue	Genes	List Total	Pop Hits	Pop Total	Fold Enrichment	Bonferroni	Benjamini	FDR
GOTERM_BP_FAT	GO:0019318~hexose metabolic process	11	4.52675	9.25587e-05	O08528, Q6GTX4, P06151, Q924M7, Q00724, Q05816, P09411, P62137, Q9JK42, P14152, P70695	183	169	13588	4.83293	0.113538	0.0296799	0.151048
GOTERM_BP_FAT	GO:0006006~glucose metabolic process	10	4.11523	0.000110666	O08528, Q6GTX4, P06151, Q00724, Q05816, P09411, P62137, Q9JK42, P14152, P70695	183	140	13588	5.30367	0.134195	0.0284078	0.180574
GOTERM_BP_FAT	GO:0016052~carbohydrate catabolic process	7	2.88066	0.000751217	Q3ULJ0, O08528, Q9JII6, P06151, P20060, P09411, P14152	183	81	13588	6.41678	0.624107	0.130449	1.21976
KEGG_PATHWAY	mmu00010:Glycolysis / Gluconeogenesis	6	2.46914	0.00843458	O08528, Q9JII6, P06151, P28474, P09411, P70695	108	68	5738	4.68791	0.650175	0.189468	9.31796
GOTERM_BP_FAT	GO:0044275~cellular carbohydrate catabolic process	5	2.05761	0.00847395	Q3ULJ0, O08528, P06151, P09411, P14152	183	60	13588	6.18761	0.999985	0.478877	12.9751
GOTERM_BP_FAT	GO:0046164~alcohol catabolic process	5	2.05761	0.0111757	Q3ULJ0, O08528, P06151, P09411, P14152	183	65	13588	5.71164	1	0.518877	16.7677
GOTERM_BP_FAT	GO:0006096~glycolysis	4	1.64609	0.0209443	O08528, P06151, P09411, P14152	183	44	13588	6.75012	1	0.61338	29.2253
GOTERM_BP_FAT	GO:0006007~glucose catabolic process	4	1.64609	0.0323538	O08528, P06151, P09411, P14152	183	52	13588	5.71164	1	0.657173	41.5559
GOTERM_BP_FAT	GO:0019320~hexose catabolic process	4	1.64609	0.0323538	O08528, P06151, P09411, P14152	183	52	13588	5.71164	1	0.657173	41.5559
GOTERM_BP_FAT	GO:0046365~monosaccharide catabolic process	4	1.64609	0.035621	O08528, P06151, P09411, P14152	183	54	13588	5.5001	1	0.658118	44.6964
Annotation Cluster 3	Enrichment Score: 2.101082398367734
Category	Term	Count	%	PValue	Genes	List Total	Pop Hits	Pop Total	Fold Enrichment	Bonferroni	Benjamini	FDR
GOTERM_MF_FAT	GO:0004869~cysteine-type endopeptidase inhibitor activity	5	2.05761	0.00261606	Q9D1B1, Q62426, O08677, P29699, P56567	199	39	13288	8.56075	0.646523	0.292944	3.58388
GOTERM_MF_FAT	GO:0004866~endopeptidase inhibitor activity	9	3.7037	0.00284525	Q9D695, Q9D1B1, Q9D7P9, Q6P6K7, Q62426, O08677, O08800, P29699, P56567	199	161	13288	3.7327	0.677346	0.246325	3.89211
GOTERM_MF_FAT	GO:0004857~enzyme inhibitor activity	11	4.52675	0.00351434	P97822, Q9D695, Q9D1B1, Q9D7P9, Q6P6K7, P63168, Q62426, O08677, O08800, P29699, P56567	199	243	13288	3.02269	0.752823	0.243861	4.78672
GOTERM_MF_FAT	GO:0030414~peptidase inhibitor activity	9	3.7037	0.00486449	Q9D695, Q9D1B1, Q9D7P9, Q6P6K7, Q62426, O08677, O08800, P29699, P56567	199	176	13288	3.41457	0.855708	0.241611	6.56846
GOTERM_MF_FAT	GO:0004867~serine-type endopeptidase inhibitor activity	4	1.64609	0.245437	Q9D695, Q9D7P9, Q6P6K7, O08800	199	115	13288	2.32257	1	0.930188	98.0232
Annotation Cluster 4	Enrichment Score: 1.7500377564197183
Category	Term	Count	%	PValue	Genes	List Total	Pop Hits	Pop Total	Fold Enrichment	Bonferroni	Benjamini	FDR
GOTERM_BP_FAT	GO:0050817~coagulation	5	2.05761	0.014378	P48036, Q01339, O08677, P19221, O35640	183	70	13588	5.30367	1	0.559492	21.0621
GOTERM_BP_FAT	GO:0007596~blood coagulation	5	2.05761	0.014378	P48036, Q01339, O08677, P19221, O35640	183	70	13588	5.30367	1	0.559492	21.0621
GOTERM_BP_FAT	GO:0007599~hemostasis	5	2.05761	0.0150811	P48036, Q01339, O08677, P19221, O35640	183	71	13588	5.22897	1	0.561493	21.9766
GOTERM_BP_FAT	GO:0042060~wound healing	6	2.46914	0.0173229	P48036, Q01339, Q08481, O08677, P19221, O35640	183	112	13588	3.97775	1	0.583171	24.8268
GOTERM_BP_FAT	GO:0009611~response to wounding	11	4.52675	0.0185543	P48036, Q60590, Q01339, Q921I1, P01867, Q91V78, Q08481, O08677, P29699, P19221, O35640	183	347	13588	2.35379	1	0.581417	26.3505
GOTERM_BP_FAT	GO:0050878~regulation of body fluid levels	5	2.05761	0.0315413	P48036, Q01339, O08677, P19221, O35640	183	89	13588	4.17143	1	0.666501	40.7493
Annotation Cluster 5	Enrichment Score: 1.609427991857923
Category	Term	Count	%	PValue	Genes	List Total	Pop Hits	Pop Total	Fold Enrichment	Bonferroni	Benjamini	FDR
GOTERM_CC_FAT	GO:0030057~desmosome	5	2.05761	0.000164454	Q3UFC6, P55292, Q7TPC1, Q32ME9, Q7TSF1	180	20	12504	17.3667	0.035536	0.00900491	0.209138
GOTERM_CC_FAT	GO:0070161~anchoring junction	8	3.29218	0.00193114	Q3UFC6, Q9JLF6, P47754, P55292, Q7TPC1, Q32ME9, Q8CIB5, Q7TSF1	180	123	12504	4.51816	0.346401	0.058943	2.43057
GOTERM_CC_FAT	GO:0005911~cell-cell junction	8	3.29218	0.0121689	Q3UFC6, Q9JLF6, P47757, P55292, Q7TPC1, Q32ME9, Q7TSF1, Q9JKB3	180	173	12504	3.21233	0.932361	0.12038	14.4314
GOTERM_CC_FAT	GO:0043296~apical junction complex	5	2.05761	0.056954	Q3UFC6, P55292, Q7TPC1, Q32ME9, Q7TSF1	180	101	12504	3.43894	0.999998	0.340423	52.5956
GOTERM_CC_FAT	GO:0016327~apicolateral plasma membrane	5	2.05761	0.0603628	Q3UFC6, P55292, Q7TPC1, Q32ME9, Q7TSF1	180	103	12504	3.37217	0.999999	0.348219	54.7311
GOTERM_BP_FAT	GO:0007156~homophilic cell adhesion	4	1.64609	0.206925	Q3UFC6, P55292, Q32ME9, Q7TSF1	183	117	13588	2.53851	1	0.937294	97.7316
GOTERM_BP_FAT	GO:0016337~cell-cell adhesion	6	2.46914	0.20891	Q3UFC6, P16045, P55292, Q32ME9, Q9JHQ0, Q7TSF1	183	236	13588	1.88775	1	0.937575	97.8226
GOTERM_CC_FAT	GO:0030054~cell junction	10	4.11523	0.231954	Q3UFC6, Q9JLF6, P47754, P47757, P55292, Q7TPC1, Q32ME9, Q8CIB5, Q7TSF1, Q9JKB3	180	470	12504	1.47801	1	0.694218	96.5242
Annotation Cluster 6	Enrichment Score: 1.5799606487078985
Category	Term	Count	%	PValue	Genes	List Total	Pop Hits	Pop Total	Fold Enrichment	Bonferroni	Benjamini	FDR
GOTERM_BP_FAT	GO:0051187~cofactor catabolic process	5	2.05761	0.00083521	O70252, Q9WUM5, Q9Z2I9, P14152, Q9CY64	183	32	13588	11.6018	0.663076	0.127146	1.35526
GOTERM_BP_FAT	GO:0006732~coenzyme metabolic process	8	3.29218	0.00312572	Q91VB0, O55137, Q9QYR9, Q3V3R1, P46412, Q9WUM5, Q9Z2I9, P14152	183	143	13588	4.15392	0.983026	0.334759	4.98404
GOTERM_BP_FAT	GO:0015980~energy derivation by oxidation of organic compounds	6	2.46914	0.0101719	P63094, P05201, Q9WUM5, Q9Z2I9, P62137, P14152	183	98	13588	4.546	0.999998	0.50372	15.3772
GOTERM_BP_FAT	GO:0006099~tricarboxylic acid cycle	3	1.23457	0.0375449	Q9WUM5, Q9Z2I9, P14152	183	23	13588	9.68496	1	0.669522	46.4708
GOTERM_BP_FAT	GO:0046356~acetyl-CoA catabolic process	3	1.23457	0.0406045	Q9WUM5, Q9Z2I9, P14152	183	24	13588	9.28142	1	0.690646	49.1831
GOTERM_BP_FAT	GO:0009060~aerobic respiration	3	1.23457	0.0503155	Q9WUM5, Q9Z2I9, P14152	183	27	13588	8.25015	1	0.711987	56.9619
GOTERM_BP_FAT	GO:0009109~coenzyme catabolic process	3	1.23457	0.0572044	Q9WUM5, Q9Z2I9, P14152	183	29	13588	7.68118	1	0.739599	61.7863
GOTERM_BP_FAT	GO:0006084~acetyl-CoA metabolic process	3	1.23457	0.0643994	Q9WUM5, Q9Z2I9, P14152	183	31	13588	7.18562	1	0.758483	66.2802
KEGG_PATHWAY	mmu00020:Citrate cycle (TCA cycle)	3	1.23457	0.113038	Q9WUM5, Q9Z2I9, P14152	108	31	5738	5.14158	1	0.68151	74.9713
GOTERM_BP_FAT	GO:0045333~cellular respiration	3	1.23457	0.187018	Q9WUM5, Q9Z2I9, P14152	183	59	13588	3.77549	1	0.921382	96.5994

## Sheet: Cluster 5
Annotation Cluster 1	Enrichment Score: 26.12514847758525
Category	Term	Count	%	PValue	Genes	List Total	Pop Hits	Pop Total	Fold Enrichment	Bonferroni	Benjamini	FDR
GOTERM_BP_FAT	GO:0006091~generation of precursor metabolites and energy	44	20.2765	1.38706e-35	Q9CPP6, P54071, Q9D0M3, Q9DB77, Q9CQ54, Q60597, Q9D051, Q9CZ13, Q9DCJ5, Q3TKM5, Q99LC3, Q9CQH3, P08249, Q9Z1P6, Q9DC69, P62897, Q9CXZ1, O70250, Q91WD5, Q8C2Q8, Q9D6Y9, Q91VA7, P09671, Q7TMF3, A2AP32, Q6PF96, Q9D855, Q9CR68, P16125, Q9DB20, Q9CQC7, Q9CQQ7, Q9D2G2, Q9ERS2, Q9CQZ5, Q9D6R2, Q9DCX2, Q9D6J6, Q9CQA3, Q9D6J5, Q9CQZ6, Q9DCT2, Q9CZU6, Q9DC70	178	261	13588	12.8691	1.33713e-32	1.33713e-32	2.18127e-32
GOTERM_CC_FAT	GO:0005739~mitochondrion	86	39.6313	2.3952e-35	P54071, Q8BMS4, Q8BGC4, Q60932, Q60597, Q9CQR4, Q9DCJ5, Q9CQH3, P45952, Q8R1S0, Q9D0S9, P62897, Q9Z1P6, Q91WD5, Q60936, O35972, P40630, Q8C2Q8, Q99JB2, Q7TMG8, O35129, A2AP32, Q7TMF3, Q6PF96, Q9D855, P08228, Q9JLZ3, P16125, Q8R2K3, Q9CQC7, Q9ERS2, Q9D2G2, Q9CQZ5, Q9DCX2, Q9D6J6, Q9D6J5, Q9CQZ6, Q9DCT2, Q9D5T0, Q6P8J7, Q9CZU6, O08600, Q9CPP6, Q9WTQ8, P19783, Q91WS0, Q9DCM0, Q9DB73, Q9D880, Q9R0X4,…	185	1322	12504	4.39688	5.41315e-33	5.41315e-33	3.06214e-32
GOTERM_CC_FAT	GO:0044429~mitochondrial part	57	26.2673	2.21787e-33	P54071, Q8BMS4, Q60932, Q60597, Q9DCJ5, Q9CQH3, P45952, Q9Z1P6, P62897, Q91WD5, Q8C2Q8, O35972, Q99JB2, O35129, A2AP32, Q7TMF3, Q6PF96, Q9D855, Q9CQC7, Q9ERS2, Q9DCX2, Q9CQZ5, Q9D6J6, Q9D6J5, Q9CQZ6, Q9DCT2, Q9CZU6, Q6P8J7, Q9CPP6, Q9WTQ8, P19783, Q91WS0, Q9DCM0, Q9D880, Q9CRB9, Q9D0M3, Q9DB77, Q9CQ54, Q9CZ13, Q8QZV3, Q9D051, Q99LC3, P08249, Q9DC69, Q9CXZ1, P09671, Q8CHT0, Q9Z0X1, Q9CR68, Q99JY0,…	185	524	12504	7.35226	5.01239e-31	2.50619e-31	2.83544e-30
GOTERM_CC_FAT	GO:0005743~mitochondrial inner membrane	44	20.2765	5.69902e-31	Q9CPP6, Q9WTQ8, P19783, P54071, Q9D880, Q9D0M3, Q9CRB9, Q9DB77, Q9CQ54, Q60932, Q8QZV3, Q9CZ13, Q9DCJ5, Q9CQH3, P08249, Q9Z1P6, Q9DC69, Q9CXZ1, Q91WD5, Q8C2Q8, P09671, Q99JB2, O35129, Q7TMF3, A2AP32, Q6PF96, Q9D855, Q9CR68, Q61941, Q99JY0, Q9DB20, Q9CQC7, P48962, Q9CQQ7, Q9ERS2, Q9CQZ5, Q9DCX2, Q9D6J6, Q9CQA3, Q9D6J5, Q9CQZ6, Q9DCT2, Q6P8J7, Q9DC70	185	296	12504	10.047	1.28798e-28	4.29326e-29	7.28591e-28
GOTERM_CC_FAT	GO:0031966~mitochondrial membrane	47	21.659	3.27179e-30	Q9CPP6, Q9WTQ8, P19783, P54071, Q91WS0, Q9D880, Q9D0M3, Q9CRB9, Q9DB77, Q9CQ54, Q60932, Q60597, Q8QZV3, Q9CZ13, Q9DCJ5, Q9CQH3, P08249, Q9Z1P6, Q9DC69, Q9CXZ1, Q91WD5, Q8C2Q8, P09671, Q99JB2, O35129, Q7TMF3, A2AP32, Q6PF96, Q9D855, Q9Z0X1, Q9CR68, Q61941, Q99JY0, Q9DB20, Q9CQC7, P48962, Q9CQQ7, Q9ERS2, Q9CQZ5, Q9DCX2, Q9D6J6, Q9CQA3, Q9D6J5, Q9CQZ6, Q9DCT2, Q6P8J7, Q9DC70	185	368	12504	8.63231	7.39424e-28	1.84856e-28	4.18282e-27
GOTERM_CC_FAT	GO:0019866~organelle inner membrane	44	20.2765	5.40954e-30	Q9CPP6, Q9WTQ8, P19783, P54071, Q9D880, Q9D0M3, Q9CRB9, Q9DB77, Q9CQ54, Q60932, Q8QZV3, Q9CZ13, Q9DCJ5, Q9CQH3, P08249, Q9Z1P6, Q9DC69, Q9CXZ1, Q91WD5, Q8C2Q8, P09671, Q99JB2, O35129, Q7TMF3, A2AP32, Q6PF96, Q9D855, Q9CR68, Q61941, Q99JY0, Q9DB20, Q9CQC7, P48962, Q9CQQ7, Q9ERS2, Q9CQZ5, Q9DCX2, Q9D6J6, Q9CQA3, Q9D6J5, Q9CQZ6, Q9DCT2, Q6P8J7, Q9DC70	185	312	12504	9.53181	1.22256e-27	2.44511e-28	6.91583e-27
GOTERM_CC_FAT	GO:0005740~mitochondrial envelope	47	21.659	4.89496e-29	Q9CPP6, Q9WTQ8, P19783, P54071, Q91WS0, Q9D880, Q9D0M3, Q9CRB9, Q9DB77, Q9CQ54, Q60932, Q60597, Q8QZV3, Q9CZ13, Q9DCJ5, Q9CQH3, P08249, Q9Z1P6, Q9DC69, Q9CXZ1, Q91WD5, Q8C2Q8, P09671, Q99JB2, O35129, Q7TMF3, A2AP32, Q6PF96, Q9D855, Q9Z0X1, Q9CR68, Q61941, Q99JY0, Q9DB20, Q9CQC7, P48962, Q9CQQ7, Q9ERS2, Q9CQZ5, Q9DCX2, Q9D6J6, Q9CQA3, Q9D6J5, Q9CQZ6, Q9DCT2, Q6P8J7, Q9DC70	185	391	12504	8.12453	1.10626e-26	1.84377e-27	6.25796e-26
GOTERM_CC_FAT	GO:0070469~respiratory chain	25	11.5207	5.29683e-28	Q9CPP6, A2AP32, Q7TMF3, Q9D0M3, Q9DB77, Q9CQ54, Q9D855, Q9CZ13, Q9CR68, Q9DCJ5, Q99LC3, Q9CQH3, Q9CQC7, Q9ERS2, Q9CQZ5, Q9D6J6, Q9DC69, P62897, Q9Z1P6, Q9D6J5, Q9CXZ1, Q9CQZ6, Q91WD5, Q9DCT2, Q9DC70	185	65	12504	25.9958	1.19708e-25	1.71012e-26	6.77174e-25
GOTERM_BP_FAT	GO:0022900~electron transport chain	28	12.9032	3.98429e-27	Q9CPP6, Q9D0M3, Q9DB77, Q9CQ54, Q9CZ13, Q9DCJ5, Q9CQH3, Q99LC3, Q9DC69, P62897, Q9Z1P6, Q9CXZ1, Q91WD5, P09671, Q7TMF3, A2AP32, Q6PF96, Q9D855, Q9CR68, Q9CQC7, Q9ERS2, Q9CQZ5, Q9D6J6, Q9CQA3, Q9D6J5, Q9CQZ6, Q9DCT2, Q9DC70	178	112	13588	19.0843	3.84085e-24	1.92043e-24	6.26564e-24
GOTERM_CC_FAT	GO:0031967~organelle envelope	50	23.0415	9.12567e-26	P54071, Q60932, Q60597, Q9DCJ5, Q9CQH3, Q9Z1P6, Q91WD5, Q8C2Q8, Q99JB2, O35129, A2AP32, Q7TMF3, Q6PF96, Q9D855, Q9CQC7, Q9ERS2, Q9DCX2, Q9CQZ5, Q9D6J6, Q9D6J5, Q9CQZ6, Q9DCT2, Q6P8J7, Q9WTQ8, Q9CPP6, P19783, Q91WS0, Q9EPK7, Q9D880, Q9CRB9, Q99JX7, Q9D0M3, Q9DB77, Q9CQ54, Q9CZ13, Q8QZV3, P08249, Q9DC69, Q9CXZ1, P09671, Q05144, Q9Z0X1, Q9CR68, Q9DB20, Q61941, Q99JY0, P48962, Q9CQQ7, Q9CQA3, Q9DC70	185	540	12504	6.25826	2.0624e-23	2.578e-24	1.16667e-22
GOTERM_CC_FAT	GO:0031975~envelope	50	23.0415	1.07843e-25	P54071, Q60932, Q60597, Q9DCJ5, Q9CQH3, Q9Z1P6, Q91WD5, Q8C2Q8, Q99JB2, O35129, A2AP32, Q7TMF3, Q6PF96, Q9D855, Q9CQC7, Q9ERS2, Q9DCX2, Q9CQZ5, Q9D6J6, Q9D6J5, Q9CQZ6, Q9DCT2, Q6P8J7, Q9WTQ8, Q9CPP6, P19783, Q91WS0, Q9EPK7, Q9D880, Q9CRB9, Q99JX7, Q9D0M3, Q9DB77, Q9CQ54, Q9CZ13, Q8QZV3, P08249, Q9DC69, Q9CXZ1, P09671, Q05144, Q9Z0X1, Q9CR68, Q9DB20, Q61941, Q99JY0, P48962, Q9CQQ7, Q9CQA3, Q9DC70	185	542	12504	6.23517	2.43725e-23	2.70806e-24	1.37872e-22
KEGG_PATHWAY	mmu05012:Parkinson's disease	32	14.7465	2.80755e-25	Q9CPP6, P19783, Q9D0M3, Q9DB77, Q9CQ54, Q60932, Q9CZ13, Q9DCJ5, Q9CQH3, Q99LC3, Q9DC69, P62897, Q9Z1P6, Q9CXZ1, Q91WD5, Q8C2Q8, A2AP32, Q9D855, Q9CR68, Q9DB20, Q9CQC7, P48962, Q9CQQ7, Q9CQZ5, P62983, Q9DCX2, Q9D6J6, Q9CQA3, Q9D6J5, Q9CQZ6, Q9DCT2, Q9DC70	119	133	5738	11.6014	2.69525e-23	2.69525e-23	3.09223e-22
KEGG_PATHWAY	mmu05016:Huntington's disease	34	15.6682	4.15336e-23	Q9CPP6, P19783, Q9D0M3, Q9DB77, Q9CQ54, Q60932, Q9CZ13, Q9DCJ5, Q9CQH3, Q99LC3, Q9DC69, P62897, Q9Z1P6, Q9CXZ1, Q91WD5, Q8C2Q8, P40630, P09671, A2AP32, Q9D855, P08228, Q9CR68, Q9DB20, Q9CQC7, P48962, Q9CQQ7, Q9CQZ5, Q9DCX2, Q9D6J6, Q9CQA3, Q9D6J5, Q9CQZ6, Q9DCT2, Q9DC70	119	183	5738	8.95863	3.98722e-21	1.99361e-21	4.57449e-20
GOTERM_BP_FAT	GO:0055114~oxidation reduction	47	21.659	2.83349e-21	Q9CPP6, P54071, Q9DB73, Q61147, Q8BGC4, Q9D0M3, Q9DB77, Q9CQ54, Q60597, Q9D051, Q9CZ13, Q9DCJ5, Q3TKM5, Q99LC3, Q9CQH3, P08249, P45952, Q8R1S0, Q9Z1P6, Q9DC69, P62897, Q9CXZ1, Q91WD5, Q91VA7, P09671, Q9CQ62, Q7TMF3, A2AP32, Q6PF96, Q8CHT0, P08228, Q9D855, Q9Z0X1, Q9CR68, P16125, Q61941, Q9CQC7, Q9ERS2, Q9CQZ5, Q9D6R2, Q9D6J6, Q9CQA3, Q9D6J5, Q9CQZ6, Q9DCT2, Q9DC70, Q8BND5	178	672	13588	5.33905	2.73149e-18	9.10496e-19	4.45591e-18
KEGG_PATHWAY	mmu00190:Oxidative phosphorylation	28	12.9032	1.35722e-20	Q9CPP6, P19783, Q9D0M3, Q9DB77, Q9CQ54, Q9CZ13, Q9DCJ5, Q9CQH3, Q99LC3, Q9DC69, Q9Z1P6, Q9CXZ1, Q91WD5, Q8C2Q8, A2AP32, Q9D855, Q9CR68, Q9DB20, Q9CQC7, Q9CQQ7, Q9DCX2, Q9CQZ5, Q9D6J6, Q9D6J5, Q9CQA3, Q9CQZ6, Q9DCT2, Q9DC70	119	130	5738	10.3855	1.30293e-18	4.3431e-19	1.49484e-17
KEGG_PATHWAY	mmu05010:Alzheimer's disease	29	13.3641	1.12606e-17	Q9CPP6, P19783, Q9D0M3, Q9DB77, Q9CQ54, Q9CZ13, Q9DCJ5, Q9CQH3, Q99LC3, Q9DC69, P62897, Q9Z1P6, Q9CXZ1, Q91WD5, Q8C2Q8, A2AP32, Q9D855, Q9CR68, Q9DB20, Q9CQC7, Q9CQQ7, Q9DCX2, Q9CQZ5, Q9D6J6, Q9D6J5, Q9CQA3, Q9CQZ6, Q9DCT2, Q9DC70	119	182	5738	7.68317	1.08102e-15	2.70255e-16	1.24024e-14
GOTERM_CC_FAT	GO:0031090~organelle membrane	49	22.5806	1.95399e-17	P54071, Q60932, Q60597, Q9DCJ5, Q9CQH3, Q9Z1P6, Q91WD5, Q8C2Q8, Q99JB2, O35129, A2AP32, Q7TMF3, Q6PF96, Q9D855, Q9CQC7, Q9ERS2, Q9DCX2, Q9CQZ5, Q9D6J6, Q9D6J5, Q9CQZ6, Q9DCT2, Q6P8J7, Q9WTQ8, Q9CPP6, P19783, Q91WS0, Q9D880, Q9D0M3, Q9CRB9, Q9DB77, Q9CQ54, Q8QZV3, Q9CZ13, P08249, Q9DC69, Q9CXZ1, P09671, Q9Z0X1, Q9CR68, Q9QY76, Q9DB20, Q61941, Q99JY0, P48962, Q9CQQ7, Q9CQA3, Q9DC70, Q8BND5	185	809	12504	4.09378	4.41602e-15	4.41602e-16	2.49808e-14
Annotation Cluster 2	Enrichment Score: 16.101354097383417
Category	Term	Count	%	PValue	Genes	List Total	Pop Hits	Pop Total	Fold Enrichment	Bonferroni	Benjamini	FDR
GOTERM_CC_FAT	GO:0070469~respiratory chain	25	11.5207	5.29683e-28	Q9CPP6, A2AP32, Q7TMF3, Q9D0M3, Q9DB77, Q9CQ54, Q9D855, Q9CZ13, Q9CR68, Q9DCJ5, Q99LC3, Q9CQH3, Q9CQC7, Q9ERS2, Q9CQZ5, Q9D6J6, Q9DC69, P62897, Q9Z1P6, Q9D6J5, Q9CXZ1, Q9CQZ6, Q91WD5, Q9DCT2, Q9DC70	185	65	12504	25.9958	1.19708e-25	1.71012e-26	6.77174e-25
GOTERM_BP_FAT	GO:0022900~electron transport chain	28	12.9032	3.98429e-27	Q9CPP6, Q9D0M3, Q9DB77, Q9CQ54, Q9CZ13, Q9DCJ5, Q9CQH3, Q99LC3, Q9DC69, P62897, Q9Z1P6, Q9CXZ1, Q91WD5, P09671, Q7TMF3, A2AP32, Q6PF96, Q9D855, Q9CR68, Q9CQC7, Q9ERS2, Q9CQZ5, Q9D6J6, Q9CQA3, Q9D6J5, Q9CQZ6, Q9DCT2, Q9DC70	178	112	13588	19.0843	3.84085e-24	1.92043e-24	6.26564e-24
GOTERM_MF_FAT	GO:0016651~oxidoreductase activity, acting on NADH or NADPH	15	6.91244	4.08627e-15	Q9CPP6, Q9DB73, Q7TMF3, Q9CQ54, Q61941, Q9CQC7, Q9ERS2, Q9Z1P6, Q9D6J6, Q9D6J5, Q9CXZ1, Q9CQZ6, Q9DCT2, Q91WD5, Q9DC70	183	51	13288	21.3565	1.37612e-12	1.37612e-12	5.58442e-12
GOTERM_MF_FAT	GO:0003954~NADH dehydrogenase activity	12	5.52995	5.0625e-15	Q9CQC7, Q9ERS2, Q7TMF3, Q9Z1P6, Q9D6J6, Q9D6J5, Q9CQ54, Q9CQZ6, Q9CXZ1, Q91WD5, Q9DCT2, Q9DC70	183	24	13288	36.306	1.71085e-12	8.55427e-13	6.93889e-12
GOTERM_MF_FAT	GO:0008137~NADH dehydrogenase (ubiquinone) activity	12	5.52995	5.0625e-15	Q9CQC7, Q9ERS2, Q7TMF3, Q9Z1P6, Q9D6J6, Q9D6J5, Q9CQ54, Q9CQZ6, Q9CXZ1, Q91WD5, Q9DCT2, Q9DC70	183	24	13288	36.306	1.71085e-12	8.55427e-13	6.93889e-12
GOTERM_MF_FAT	GO:0050136~NADH dehydrogenase (quinone) activity	12	5.52995	5.0625e-15	Q9CQC7, Q9ERS2, Q7TMF3, Q9Z1P6, Q9D6J6, Q9D6J5, Q9CQ54, Q9CQZ6, Q9CXZ1, Q91WD5, Q9DCT2, Q9DC70	183	24	13288	36.306	1.71085e-12	8.55427e-13	6.93889e-12
GOTERM_MF_FAT	GO:0016655~oxidoreductase activity, acting on NADH or NADPH, quinone or similar compound as acceptor	12	5.52995	2.53192e-14	Q9CQC7, Q9ERS2, Q7TMF3, Q9Z1P6, Q9D6J6, Q9D6J5, Q9CQ54, Q9CQZ6, Q9CXZ1, Q91WD5, Q9DCT2, Q9DC70	183	27	13288	32.272	8.47988e-12	2.82663e-12	3.43947e-11
GOTERM_CC_FAT	GO:0005746~mitochondrial respiratory chain	5	2.30415	5.45668e-05	Q9ERS2, Q9D6J5, Q9CXZ1, Q91WD5, Q9DCT2	185	15	12504	22.5297	0.0122567	0.000616432	0.0697385
Annotation Cluster 3	Enrichment Score: 7.094201813798823
Category	Term	Count	%	PValue	Genes	List Total	Pop Hits	Pop Total	Fold Enrichment	Bonferroni	Benjamini	FDR
GOTERM_BP_FAT	GO:0045333~cellular respiration	15	6.91244	1.92224e-14	Q9CPP6, P54071, Q9CQ54, Q9D855, Q9CZ13, Q3TKM5, Q9D2G2, P08249, Q9D6R2, Q9Z1P6, Q9D6J5, Q9CQA3, Q9CZU6, Q91VA7, P09671	178	59	13588	19.4077	1.85154e-11	4.62885e-12	3.02092e-11
GOTERM_BP_FAT	GO:0015980~energy derivation by oxidation of organic compounds	16	7.37327	2.07213e-12	Q9CPP6, P54071, Q9CQ54, Q9D855, Q9CZ13, Q3TKM5, Q9D2G2, P08249, Q9D6R2, Q9Z1P6, Q9D6J5, Q9CQA3, Q9D6Y9, Q9CZU6, Q91VA7, P09671	178	98	13588	12.4632	1.99752e-09	3.99505e-10	3.25859e-09
KEGG_PATHWAY	mmu00020:Citrate cycle (TCA cycle)	10	4.60829	6.6762e-09	P54071, Q9D2G2, P08249, Q9D6R2, Q9CQA3, Q60597, Q91VA7, Q9CZU6, Q9D051, Q3TKM5	119	31	5738	15.5544	6.40915e-07	1.28183e-07	7.35314e-06
GOTERM_BP_FAT	GO:0006099~tricarboxylic acid cycle	8	3.68664	1.162e-08	P54071, Q9D2G2, P08249, Q9D6R2, Q9CQA3, Q91VA7, Q9CZU6, Q3TKM5	178	23	13588	26.552	1.12017e-05	1.86695e-06	1.82735e-05
GOTERM_BP_FAT	GO:0046356~acetyl-CoA catabolic process	8	3.68664	1.62254e-08	P54071, Q9D2G2, P08249, Q9D6R2, Q9CQA3, Q91VA7, Q9CZU6, Q3TKM5	178	24	13588	25.4457	1.56412e-05	1.95516e-06	2.55159e-05
GOTERM_BP_FAT	GO:0009060~aerobic respiration	8	3.68664	4.02807e-08	P54071, Q9D2G2, P08249, Q9D6R2, Q9CQA3, Q91VA7, Q9CZU6, Q3TKM5	178	27	13588	22.6184	3.88299e-05	4.31451e-06	6.33449e-05
GOTERM_BP_FAT	GO:0009109~coenzyme catabolic process	8	3.68664	6.92577e-08	P54071, Q9D2G2, P08249, Q9D6R2, Q9CQA3, Q91VA7, Q9CZU6, Q3TKM5	178	29	13588	21.0585	6.67622e-05	6.67642e-06	0.000108914
GOTERM_BP_FAT	GO:0006084~acetyl-CoA metabolic process	8	3.68664	1.14149e-07	P54071, Q9D2G2, P08249, Q9D6R2, Q9CQA3, Q91VA7, Q9CZU6, Q3TKM5	178	31	13588	19.6999	0.000110033	8.46453e-06	0.000179509
GOTERM_BP_FAT	GO:0051187~cofactor catabolic process	8	3.68664	1.44514e-07	P54071, Q9D2G2, P08249, Q9D6R2, Q9CQA3, Q91VA7, Q9CZU6, Q3TKM5	178	32	13588	19.0843	0.000139302	9.9508e-06	0.000227261
GOTERM_BP_FAT	GO:0006732~coenzyme metabolic process	12	5.52995	2.61781e-06	P54071, Q9D2G2, Q8R1S0, P08249, Q9D6R2, Q8BMS4, Q9CQA3, P08228, Q91VA7, Q9CZU6, P09671, Q3TKM5	178	143	13588	6.40591	0.00252039	0.000126171	0.00411666
GOTERM_BP_FAT	GO:0051186~cofactor metabolic process	13	5.99078	4.58625e-06	P54071, Q8BMS4, O88531, P08228, Q3TKM5, P08249, Q8R1S0, Q9D2G2, Q9D6R2, Q9CQA3, Q9CZU6, Q91VA7, P09671	178	182	13588	5.45265	0.0044114	0.000210509	0.00721204
GOTERM_MF_FAT	GO:0004448~isocitrate dehydrogenase activity	4	1.84332	4.90396e-05	P54071, Q9D6R2, Q91VA7, Q3TKM5	183	6	13288	48.408	0.0162945	0.00164152	0.066613
GOTERM_MF_FAT	GO:0051287~NAD or NADH binding	6	2.76498	0.000321357	P54071, Q9D6R2, Q9D6J6, Q91WD5, Q91VA7, Q3TKM5	183	44	13288	9.90164	0.102078	0.00824826	0.435769
GOTERM_MF_FAT	GO:0004449~isocitrate dehydrogenase (NAD+) activity	3	1.38249	0.00109936	Q9D6R2, Q91VA7, Q3TKM5	183	4	13288	54.459	0.30822	0.0242665	1.48348
Annotation Cluster 4	Enrichment Score: 6.232978554139442
Category	Term	Count	%	PValue	Genes	List Total	Pop Hits	Pop Total	Fold Enrichment	Bonferroni	Benjamini	FDR
GOTERM_CC_FAT	GO:0030017~sarcomere	11	5.06912	2.51708e-07	Q9JJW5, Q9CRA2, Q9JIF9, A2ASS6, Q5SX40, O70548, P23927, Q8CI51, P11531, P14602, P58774, Q8VHX6	185	80	12504	9.29351	5.68843e-05	4.74048e-06	0.000321795
GOTERM_CC_FAT	GO:0030018~Z disc	9	4.14747	3.05551e-07	Q9JJW5, Q9CRA2, Q9JIF9, A2ASS6, O70548, P23927, Q8CI51, P11531, P14602, Q8VHX6	185	46	12504	13.224	6.90521e-05	5.31187e-06	0.00039063
GOTERM_CC_FAT	GO:0044449~contractile fiber part	11	5.06912	5.01591e-07	Q9JJW5, Q9CRA2, Q9JIF9, A2ASS6, Q5SX40, O70548, P23927, Q8CI51, P11531, P14602, P58774, Q8VHX6	185	86	12504	8.64513	0.000113353	8.09709e-06	0.000641258
GOTERM_CC_FAT	GO:0030016~myofibril	11	5.06912	8.54405e-07	Q9JJW5, Q9CRA2, Q9JIF9, A2ASS6, Q5SX40, O70548, P23927, Q8CI51, P11531, P14602, P58774, Q8VHX6	185	91	12504	8.17012	0.000193077	1.20684e-05	0.00109231
GOTERM_CC_FAT	GO:0031674~I band	9	4.14747	9.50593e-07	Q9JJW5, Q9CRA2, Q9JIF9, A2ASS6, O70548, P23927, Q8CI51, P11531, P14602, Q8VHX6	185	53	12504	11.4774	0.000214811	1.26372e-05	0.00121528
GOTERM_CC_FAT	GO:0043292~contractile fiber	11	5.06912	1.27685e-06	Q9JJW5, Q9CRA2, Q9JIF9, A2ASS6, Q5SX40, O70548, P23927, Q8CI51, P11531, P14602, P58774, Q8VHX6	185	95	12504	7.82612	0.000288527	1.60315e-05	0.00163238
Annotation Cluster 5	Enrichment Score: 4.783638436888718
Category	Term	Count	%	PValue	Genes	List Total	Pop Hits	Pop Total	Fold Enrichment	Bonferroni	Benjamini	FDR
GOTERM_CC_FAT	GO:0031980~mitochondrial lumen	17	7.8341	2.11666e-09	Q9DCM0, Q6PF96, Q8BMS4, Q60597, Q8CHT0, Q9D051, Q8QZV3, Q99JY0, Q99LC3, P45952, P08249, Q8BKZ9, P62897, Q9DC69, O35972, Q9CZU6, P09671	185	163	12504	7.04918	4.78364e-07	4.34876e-08	2.70604e-06
GOTERM_CC_FAT	GO:0005759~mitochondrial matrix	17	7.8341	2.11666e-09	Q9DCM0, Q6PF96, Q8BMS4, Q60597, Q8CHT0, Q9D051, Q8QZV3, Q99JY0, Q99LC3, P45952, P08249, Q8BKZ9, P62897, Q9DC69, O35972, Q9CZU6, P09671	185	163	12504	7.04918	4.78364e-07	4.34876e-08	2.70604e-06
GOTERM_CC_FAT	GO:0031974~membrane-enclosed lumen	30	13.8249	0.00377273	Q9WTQ8, Q9DCM0, Q8BMS4, Q99JX7, Q60597, Q9D051, Q8QZV3, P45591, Q99LC3, P08249, P45952, Q9DC69, P62897, O35972, P40630, O70400, P09671, Q9D287, Q8BVY0, Q6PF96, Q8CHT0, Q9Z0X1, Q99JY0, Q6DFW4, Q9ERS2, A2BE93, Q8BKZ9, O09161, Q9CZU6, Q9D0T1	185	1174	12504	1.72715	0.574397	0.0311436	4.71747
GOTERM_CC_FAT	GO:0070013~intracellular organelle lumen	28	12.9032	0.00831038	Q9DCM0, Q8BMS4, Q99JX7, Q60597, Q9D051, Q8QZV3, P45591, Q99LC3, P45952, P08249, Q9DC69, P62897, O35972, P40630, O70400, P09671, Q9D287, Q8BVY0, Q6PF96, Q8CHT0, Q99JY0, Q6DFW4, Q9ERS2, A2BE93, Q8BKZ9, O09161, Q9CZU6, Q9D0T1	185	1133	12504	1.67034	0.848322	0.0609311	10.1194
GOTERM_CC_FAT	GO:0043233~organelle lumen	28	12.9032	0.00859471	Q9DCM0, Q8BMS4, Q99JX7, Q60597, Q9D051, Q8QZV3, P45591, Q99LC3, P45952, P08249, Q9DC69, P62897, O35972, P40630, O70400, P09671, Q9D287, Q8BVY0, Q6PF96, Q8CHT0, Q99JY0, Q6DFW4, Q9ERS2, A2BE93, Q8BKZ9, O09161, Q9CZU6, Q9D0T1	185	1136	12504	1.66593	0.85784	0.0609899	10.4483
Annotation Cluster 6	Enrichment Score: 4.64147614338003
Category	Term	Count	%	PValue	Genes	List Total	Pop Hits	Pop Total	Fold Enrichment	Bonferroni	Benjamini	FDR
GOTERM_CC_FAT	GO:0044455~mitochondrial membrane part	9	4.14747	5.08576e-07	Q9WTQ8, Q9ERS2, Q9CQQ7, Q9DCX2, Q9D880, Q9D6J5, Q9CXZ1, Q91WD5, Q9DCT2	185	49	12504	12.4143	0.000114932	7.66252e-06	0.000650187
GOTERM_CC_FAT	GO:0005746~mitochondrial respiratory chain	5	2.30415	5.45668e-05	Q9ERS2, Q9D6J5, Q9CXZ1, Q91WD5, Q9DCT2	185	15	12504	22.5297	0.0122567	0.000616432	0.0697385
GOTERM_CC_FAT	GO:0005747~mitochondrial respiratory chain complex I	4	1.84332	6.06892e-05	Q9D6J5, Q9CXZ1, Q91WD5, Q9DCT2	185	6	12504	45.0595	0.0136225	0.000652938	0.0775604
GOTERM_CC_FAT	GO:0045271~respiratory chain complex I	4	1.84332	6.06892e-05	Q9D6J5, Q9CXZ1, Q91WD5, Q9DCT2	185	6	12504	45.0595	0.0136225	0.000652938	0.0775604
GOTERM_CC_FAT	GO:0030964~NADH dehydrogenase complex	4	1.84332	6.06892e-05	Q9D6J5, Q9CXZ1, Q91WD5, Q9DCT2	185	6	12504	45.0595	0.0136225	0.000652938	0.0775604
Annotation Cluster 7	Enrichment Score: 2.9246162000828346
Category	Term	Count	%	PValue	Genes	List Total	Pop Hits	Pop Total	Fold Enrichment	Bonferroni	Benjamini	FDR
GOTERM_BP_FAT	GO:0002541~activation of plasma proteins involved in acute inflammatory response	9	4.14747	1.56852e-08	Q61129, P01863, P01868, Q9DCM6, P01027, P06684, P01029, P03953	178	36	13588	19.0843	1.51204e-05	2.16008e-06	2.46664e-05
GOTERM_BP_FAT	GO:0006956~complement activation	9	4.14747	1.56852e-08	Q61129, P01863, P01868, Q9DCM6, P01027, P06684, P01029, P03953	178	36	13588	19.0843	1.51204e-05	2.16008e-06	2.46664e-05
GOTERM_BP_FAT	GO:0006958~complement activation, classical pathway	8	3.68664	8.93492e-08	Q61129, P01863, P01868, Q9DCM6, P01027, P06684, P01029	178	30	13588	20.3566	8.61289e-05	7.83021e-06	0.000140509
GOTERM_BP_FAT	GO:0002526~acute inflammatory response	11	5.06912	9.21771e-08	Q61129, P01863, Q91WP6, P01868, Q9DCM6, P01027, Q61247, P06684, P01029, P03953	178	81	13588	10.3668	8.88548e-05	7.40487e-06	0.000144956
GOTERM_BP_FAT	GO:0002455~humoral immune response mediated by circulating immunoglobulin	8	3.68664	2.79364e-07	Q61129, P01863, P01868, Q9DCM6, P01027, P06684, P01029	178	35	13588	17.4485	0.000269271	1.79537e-05	0.000439324
GOTERM_BP_FAT	GO:0006959~humoral immune response	9	4.14747	4.41713e-07	Q61129, P01863, P01868, Q9DCM6, P01027, P06684, P01029, P03953	178	54	13588	12.7228	0.000425721	2.66129e-05	0.00069463
GOTERM_BP_FAT	GO:0051605~protein maturation by peptide bond cleavage	9	4.14747	1.89697e-06	Q61129, P01863, P01868, Q9DCM6, P01027, P06684, P01029, P03953	178	65	13588	10.5697	0.00182701	9.62415e-05	0.0029831
GOTERM_BP_FAT	GO:0002253~activation of immune response	9	4.14747	1.58083e-05	Q61129, P01863, P01868, Q9DCM6, P01027, P06684, P01029, P03953	178	86	13588	7.98876	0.0151238	0.000692459	0.0248571
GOTERM_BP_FAT	GO:0016064~immunoglobulin mediated immune response	8	3.68664	1.69117e-05	Q61129, P01863, P01868, Q9DCM6, P01027, P06684, P01029	178	63	13588	9.6936	0.0161709	0.000708577	0.0265919
GOTERM_BP_FAT	GO:0019724~B cell mediated immunity	8	3.68664	2.08199e-05	Q61129, P01863, P01868, Q9DCM6, P01027, P06684, P01029	178	65	13588	9.39533	0.0198705	0.000835925	0.0327361
GOTERM_BP_FAT	GO:0016485~protein processing	9	4.14747	2.2096e-05	Q61129, P01863, P01868, Q9DCM6, P01027, P06684, P01029, P03953	178	90	13588	7.63371	0.0210755	0.000851668	0.0347422
GOTERM_BP_FAT	GO:0051604~protein maturation	9	4.14747	3.53752e-05	Q61129, P01863, P01868, Q9DCM6, P01027, P06684, P01029, P03953	178	96	13588	7.1566	0.0335274	0.00131077	0.0556162
GOTERM_BP_FAT	GO:0009611~response to wounding	16	7.37327	4.88372e-05	P01863, Q91WP6, P01868, P08228, P21845, Q8VCM7, Q61129, Q5SX40, Q9DCM6, Q61247, P01027, P06684, P01029, P03953, P09671	178	347	13588	3.51987	0.0459892	0.00168002	0.0767732
GOTERM_BP_FAT	GO:0002449~lymphocyte mediated immunity	8	3.68664	5.79743e-05	Q61129, P01863, P01868, Q9DCM6, P01027, P06684, P01029	178	76	13588	8.03548	0.0543558	0.00180124	0.0911307
GOTERM_BP_FAT	GO:0002250~adaptive immune response	8	3.68664	0.00011007	Q61129, P01863, P01868, Q9DCM6, P01027, P06684, P01029	178	84	13588	7.2702	0.100678	0.00311612	0.172955
GOTERM_BP_FAT	GO:0002460~adaptive immune response based on somatic recombination of immune receptors built from immunoglobulin superfamily domains	8	3.68664	0.00011007	Q61129, P01863, P01868, Q9DCM6, P01027, P06684, P01029	178	84	13588	7.2702	0.100678	0.00311612	0.172955
GOTERM_BP_FAT	GO:0001796~regulation of type IIa hypersensitivity	4	1.84332	0.000115986	P01863, P01868, P01027	178	8	13588	38.1685	0.105792	0.00318967	0.182242
GOTERM_BP_FAT	GO:0001798~positive regulation of type IIa hypersensitivity	4	1.84332	0.000115986	P01863, P01868, P01027	178	8	13588	38.1685	0.105792	0.00318967	0.182242
GOTERM_BP_FAT	GO:0002888~positive regulation of myeloid leukocyte mediated immunity	4	1.84332	0.000115986	P01863, P01868, P01027	178	8	13588	38.1685	0.105792	0.00318967	0.182242
GOTERM_BP_FAT	GO:0002892~regulation of type II hypersensitivity	4	1.84332	0.000115986	P01863, P01868, P01027	178	8	13588	38.1685	0.105792	0.00318967	0.182242
GOTERM_BP_FAT	GO:0002894~positive regulation of type II hypersensitivity	4	1.84332	0.000115986	P01863, P01868, P01027	178	8	13588	38.1685	0.105792	0.00318967	0.182242
KEGG_PATHWAY	mmu04610:Complement and coagulation cascades	9	4.14747	0.00013471	Q8VCM7, Q61129, Q9DCM6, P01027, Q61247, P06684, P01029, P03953, Q6S9I0	119	75	5738	5.78622	0.0128498	0.00215318	0.148269
GOTERM_BP_FAT	GO:0002443~leukocyte mediated immunity	8	3.68664	0.00015856	Q61129, P01863, P01868, Q9DCM6, P01027, P06684, P01029	178	89	13588	6.86176	0.141754	0.00423722	0.249059
GOTERM_BP_FAT	GO:0006954~inflammatory response	12	5.52995	0.000176672	P21845, Q61129, P01863, Q91WP6, P01868, Q9DCM6, P01027, Q61247, P06684, P01029, P03953	178	225	13588	4.07131	0.156611	0.00459284	0.27747
GOTERM_CC_FAT	GO:0005615~extracellular space	20	9.21659	0.000190407	P28665, Q61147, P01863, P06728, Q61838, P01868, O88531, P08228, O70362, Q8VCM7, Q61129, Q8BPD5, P01027, P06684, P01029, P29788, P03953, P07309, Q8BND5	185	511	12504	2.64537	0.0421233	0.00195428	0.243153
GOTERM_BP_FAT	GO:0002252~immune effector process	9	4.14747	0.000240727	Q61129, P01863, P01868, Q9DCM6, P01027, P06684, P01029, P03953	178	126	13588	5.45265	0.207124	0.00608898	0.377894
GOTERM_BP_FAT	GO:0002885~positive regulation of hypersensitivity	4	1.84332	0.000243805	P01863, P01868, P01027	178	10	13588	30.5348	0.209474	0.00600896	0.382717
GOTERM_BP_FAT	GO:0002866~positive regulation of acute inflammatory response to antigenic stimulus	4	1.84332	0.000243805	P01863, P01868, P01027	178	10	13588	30.5348	0.209474	0.00600896	0.382717
GOTERM_BP_FAT	GO:0006952~defense response	17	7.8341	0.00025316	P01863, Q91WP6, Q60932, P06728, P01868, O08692, P51437, P21845, Q61129, P01027, Q9DCM6, Q61247, P06684, P08905, P01029, P03953	178	448	13588	2.89672	0.216573	0.00608335	0.397375
GOTERM_BP_FAT	GO:0002675~positive regulation of acute inflammatory response	4	1.84332	0.000332025	P01863, P01868, P01027	178	11	13588	27.7589	0.273942	0.00777752	0.520863
GOTERM_BP_FAT	GO:0050778~positive regulation of immune response	9	4.14747	0.000404106	Q61129, P01863, P01868, Q9DCM6, P01027, P06684, P01029, P03953	178	136	13588	5.05172	0.322697	0.00923417	0.633605
GOTERM_BP_FAT	GO:0002863~positive regulation of inflammatory response to antigenic stimulus	4	1.84332	0.000564561	P01863, P01868, P01027	178	13	13588	23.4883	0.419805	0.011516	0.88414
GOTERM_BP_FAT	GO:0002883~regulation of hypersensitivity	4	1.84332	0.000564561	P01863, P01868, P01027	178	13	13588	23.4883	0.419805	0.011516	0.88414
GOTERM_BP_FAT	GO:0002864~regulation of acute inflammatory response to antigenic stimulus	4	1.84332	0.000564561	P01863, P01868, P01027	178	13	13588	23.4883	0.419805	0.011516	0.88414
GOTERM_BP_FAT	GO:0002714~positive regulation of B cell mediated immunity	4	1.84332	0.000711671	P01863, P01868, P01027	178	14	13588	21.8106	0.496562	0.0141961	1.11332
GOTERM_BP_FAT	GO:0002891~positive regulation of immunoglobulin mediated immune response	4	1.84332	0.000711671	P01863, P01868, P01027	178	14	13588	21.8106	0.496562	0.0141961	1.11332
GOTERM_BP_FAT	GO:0002886~regulation of myeloid leukocyte mediated immunity	4	1.84332	0.000881099	P01863, P01868, P01027	178	15	13588	20.3566	0.57248	0.0168515	1.37665
GOTERM_BP_FAT	GO:0045807~positive regulation of endocytosis	5	2.30415	0.000951144	P01863, P01868, P01027, O88531	178	34	13588	11.226	0.600419	0.0178262	1.48533
GOTERM_BP_FAT	GO:0002673~regulation of acute inflammatory response	4	1.84332	0.00153541	P01863, P01868, P01027	178	18	13588	16.9638	0.772653	0.0275617	2.38746
GOTERM_BP_FAT	GO:0002861~regulation of inflammatory response to antigenic stimulus	4	1.84332	0.00153541	P01863, P01868, P01027	178	18	13588	16.9638	0.772653	0.0275617	2.38746
GOTERM_BP_FAT	GO:0045087~innate immune response	7	3.22581	0.00273917	Q61129, P06728, Q9DCM6, P01027, P06684, P01029, P03953	178	107	13588	4.99401	0.928936	0.0445657	4.22178
GOTERM_BP_FAT	GO:0048584~positive regulation of response to stimulus	9	4.14747	0.00303106	Q61129, P01863, P01868, Q9DCM6, P01027, P06684, P01029, P03953	178	186	13588	3.69373	0.946409	0.0476028	4.66169
GOTERM_BP_FAT	GO:0050766~positive regulation of phagocytosis	4	1.84332	0.00317693	P01863, P01868, P01027	178	23	13588	13.276	0.95346	0.0490425	4.88082
GOTERM_BP_FAT	GO:0001812~positive regulation of type I hypersensitivity	3	1.38249	0.0033942	P01863, P01868	178	7	13588	32.7159	0.96228	0.0514911	5.20633
GOTERM_BP_FAT	GO:0050729~positive regulation of inflammatory response	4	1.84332	0.00359633	P01863, P01868, P01027	178	24	13588	12.7228	0.968979	0.0536366	5.50821
GOTERM_BP_FAT	GO:0050764~regulation of phagocytosis	4	1.84332	0.00404797	P01863, P01868, P01027	178	25	13588	12.2139	0.979963	0.0592674	6.17953
GOTERM_CC_FAT	GO:0042571~immunoglobulin complex, circulating	3	1.38249	0.00430822	P01863, P01868	185	7	12504	28.9668	0.623094	0.0342484	5.37016
GOTERM_BP_FAT	GO:0001810~regulation of type I hypersensitivity	3	1.38249	0.00448694	P01863, P01868	178	8	13588	28.6264	0.9869	0.064519	6.8277
GOTERM_BP_FAT	GO:0030100~regulation of endocytosis	5	2.30415	0.00463052	P01863, P01868, P01027, O88531	178	52	13588	7.3401	0.988601	0.0655441	7.03881
KEGG_PATHWAY	mmu05322:Systemic lupus erythematosus	8	3.68664	0.0050611	P01863, Q9DCM6, P01027, P06684, P01029, P62806, Q6ZWY9, P84228	119	103	5738	3.74513	0.385594	0.0590708	5.43514
GOTERM_BP_FAT	GO:0002684~positive regulation of immune system process	9	4.14747	0.00559495	Q61129, P01863, P01868, Q9DCM6, P01027, P06684, P01029, P03953	178	206	13588	3.33512	0.995522	0.0753931	8.4452
GOTERM_BP_FAT	GO:0002712~regulation of B cell mediated immunity	4	1.84332	0.00681368	P01863, P01868, P01027	178	30	13588	10.1783	0.998627	0.0886508	10.1939
GOTERM_BP_FAT	GO:0002889~regulation of immunoglobulin mediated immune response	4	1.84332	0.00681368	P01863, P01868, P01027	178	30	13588	10.1783	0.998627	0.0886508	10.1939
GOTERM_BP_FAT	GO:0002821~positive regulation of adaptive immune response	4	1.84332	0.00966878	P01863, P01868, P01027	178	34	13588	8.98083	0.999914	0.115946	14.169
GOTERM_BP_FAT	GO:0002824~positive regulation of adaptive immune response based on somatic recombination of immune receptors built from immunoglobulin superfamily domains	4	1.84332	0.00966878	P01863, P01868, P01027	178	34	13588	8.98083	0.999914	0.115946	14.169
GOTERM_CC_FAT	GO:0044421~extracellular region part	21	9.67742	0.0100108	P07356, P28665, Q61147, P01863, P06728, Q61838, P01868, O88531, P08228, O70362, Q8VCM7, Q61129, Q8BPD5, P01027, P06684, P01029, P29788, P03953, P07309, Q8BND5	185	774	12504	1.83382	0.897083	0.0685914	12.0698
GOTERM_BP_FAT	GO:0032101~regulation of response to external stimulus	6	2.76498	0.0111234	P07356, P01863, P01868, P01027, Q9ESB3	178	103	13588	4.44682	0.999979	0.129114	16.1303
GOTERM_BP_FAT	GO:0006910~phagocytosis, recognition	3	1.38249	0.0119761	P01863, P01868	178	13	13588	17.6162	0.999991	0.136724	17.2603
GOTERM_BP_FAT	GO:0032103~positive regulation of response to external stimulus	4	1.84332	0.0140846	P01863, P01868, P01027	178	39	13588	7.82944	0.999999	0.151893	19.9939
GOTERM_BP_FAT	GO:0002705~positive regulation of leukocyte mediated immunity	4	1.84332	0.0150836	P01863, P01868, P01027	178	40	13588	7.63371	1	0.158331	21.2592
GOTERM_BP_FAT	GO:0002708~positive regulation of lymphocyte mediated immunity	4	1.84332	0.0150836	P01863, P01868, P01027	178	40	13588	7.63371	1	0.158331	21.2592
GOTERM_CC_FAT	GO:0019814~immunoglobulin complex	3	1.38249	0.0151003	P01863, P01868	185	13	12504	15.5975	0.967893	0.0989574	17.6772
GOTERM_BP_FAT	GO:0006911~phagocytosis, engulfment	3	1.38249	0.0158492	P01863, P01868	178	15	13588	15.2674	1	0.16224	22.2164
GOTERM_BP_FAT	GO:0002699~positive regulation of immune effector process	4	1.84332	0.021902	P01863, P01868, P01027	178	46	13588	6.63801	1	0.20709	29.4082
GOTERM_BP_FAT	GO:0060627~regulation of vesicle-mediated transport	5	2.30415	0.0230675	P01863, P01868, P01027, O88531	178	83	13588	4.59862	1	0.210864	30.7195
GOTERM_BP_FAT	GO:0002819~regulation of adaptive immune response	4	1.84332	0.0364195	P01863, P01868, P01027	178	56	13588	5.45265	1	0.290987	44.2012
GOTERM_BP_FAT	GO:0002822~regulation of adaptive immune response based on somatic recombination of immune receptors built from immunoglobulin superfamily domains	4	1.84332	0.0364195	P01863, P01868, P01027	178	56	13588	5.45265	1	0.290987	44.2012
GOTERM_BP_FAT	GO:0050727~regulation of inflammatory response	4	1.84332	0.0380859	P01863, P01868, P01027	178	57	13588	5.35699	1	0.295195	45.6995
GOTERM_BP_FAT	GO:0031349~positive regulation of defense response	4	1.84332	0.0380859	P01863, P01868, P01027	178	57	13588	5.35699	1	0.295195	45.6995
GOTERM_BP_FAT	GO:0006508~proteolysis	21	9.67742	0.0485544	A2ASS6, P01863, Q9DB77, Q8BWU5, P01868, Q9CZ13, Q91VE3, P15089, P21845, Q6ZWV8, P21844, Q61129, P62983, O35593, P62878, P01027, Q9DCM6, P06684, P01029, P03953	178	1034	13588	1.55037	1	0.34845	54.2839
GOTERM_BP_FAT	GO:0002706~regulation of lymphocyte mediated immunity	4	1.84332	0.052779	P01863, P01868, P01027	178	65	13588	4.69767	1	0.362761	57.3738
GOTERM_BP_FAT	GO:0002703~regulation of leukocyte mediated immunity	4	1.84332	0.0631513	P01863, P01868, P01027	178	70	13588	4.36212	1	0.415781	64.151
GOTERM_BP_FAT	GO:0051130~positive regulation of cellular component organization	5	2.30415	0.0751934	P01863, P01868, P01027, O88531	178	122	13588	3.12857	1	0.458089	70.7503
GOTERM_BP_FAT	GO:0006955~immune response	11	5.06912	0.0884614	Q61129, P01863, P06728, P01868, Q9DCM6, P01027, P06684, P01029, P03953, P29788	178	471	13588	1.78282	1	0.4995	76.6961
GOTERM_BP_FAT	GO:0051050~positive regulation of transport	5	2.30415	0.0938858	P01863, P01868, P01027, O88531	178	132	13588	2.89156	1	0.515918	78.784
GOTERM_BP_FAT	GO:0002697~regulation of immune effector process	4	1.84332	0.107318	P01863, P01868, P01027	178	88	13588	3.46987	1	0.552774	83.225
GOTERM_BP_FAT	GO:0008037~cell recognition	3	1.38249	0.12486	P01863, P01868	178	47	13588	4.87258	1	0.590511	87.7222
GOTERM_BP_FAT	GO:0006909~phagocytosis	3	1.38249	0.133623	P01863, P01868	178	49	13588	4.6737	1	0.614646	89.5193
GOTERM_BP_FAT	GO:0016044~membrane organization	7	3.22581	0.14479	Q9D880, Q5SX40, P01863, P01868, O88531, P08228	178	272	13588	1.96456	1	0.643965	91.4536
GOTERM_MF_FAT	GO:0003823~antigen binding	3	1.38249	0.299733	P01863, P01868	183	80	13288	2.72295	1	0.90811	99.2103
GOTERM_BP_FAT	GO:0010324~membrane invagination	4	1.84332	0.447834	P01863, P01868, O88531	178	188	13588	1.62419	1	0.953953	99.9912
GOTERM_BP_FAT	GO:0006897~endocytosis	4	1.84332	0.447834	P01863, P01868, O88531	178	188	13588	1.62419	1	0.953953	99.9912
GOTERM_BP_FAT	GO:0016192~vesicle-mediated transport	5	2.30415	0.861241	P01863, P01868, O88531, Q9CWZ7	178	466	13588	0.819067	1	0.999727	100
Annotation Cluster 8	Enrichment Score: 2.5592606830837603
Category	Term	Count	%	PValue	Genes	List Total	Pop Hits	Pop Total	Fold Enrichment	Bonferroni	Benjamini	FDR
GOTERM_BP_FAT	GO:0006334~nucleosome assembly	8	3.68664	4.46469e-05	A2BE93, P43274, P43275, P43277, P62806, P15864, Q6ZWY9, P84228	178	73	13588	8.36571	0.0421275	0.00159282	0.070188
GOTERM_BP_FAT	GO:0006323~DNA packaging	9	4.14747	5.10206e-05	A2BE93, P43274, P43275, Q9Z0X1, P43277, P62806, P15864, Q6ZWY9, P84228	178	101	13588	6.80231	0.0479951	0.0016946	0.0802042
GOTERM_BP_FAT	GO:0031497~chromatin assembly	8	3.68664	5.32125e-05	A2BE93, P43274, P43275, P43277, P62806, P15864, Q6ZWY9, P84228	178	75	13588	8.14262	0.0500047	0.00170848	0.0836485
GOTERM_BP_FAT	GO:0034728~nucleosome organization	8	3.68664	5.79743e-05	A2BE93, P43274, P43275, P43277, P62806, P15864, Q6ZWY9, P84228	178	76	13588	8.03548	0.0543558	0.00180124	0.0911307
GOTERM_BP_FAT	GO:0065004~protein-DNA complex assembly	8	3.68664	5.79743e-05	A2BE93, P43274, P43275, P43277, P62806, P15864, Q6ZWY9, P84228	178	76	13588	8.03548	0.0543558	0.00180124	0.0911307
GOTERM_CC_FAT	GO:0000786~nucleosome	7	3.22581	0.000290401	P43274, P43275, P43277, P62806, P15864, Q6ZWY9, P84228	185	62	12504	7.63104	0.0635321	0.00273127	0.370628
GOTERM_BP_FAT	GO:0016584~nucleosome positioning	3	1.38249	0.00050186	P43274, P43277, P15864	178	3	13588	76.3371	0.383634	0.0111907	0.786309
GOTERM_BP_FAT	GO:0006333~chromatin assembly or disassembly	8	3.68664	0.000551576	A2BE93, P43274, P43275, P43277, P62806, P15864, Q6ZWY9, P84228	178	109	13588	5.60272	0.412492	0.0117497	0.863888
GOTERM_BP_FAT	GO:0034622~cellular macromolecular complex assembly	11	5.06912	0.000554704	A2BE93, Q8VCM7, Q9EPK7, P43274, P43275, P40630, P43277, P62806, P15864, Q6ZWY9, P84228	178	217	13588	3.86962	0.414262	0.0115606	0.868767
GOTERM_CC_FAT	GO:0032993~protein-DNA complex	7	3.22581	0.000812519	P43274, P43275, P43277, P62806, P15864, Q6ZWY9, P84228	185	75	12504	6.30832	0.167818	0.00732123	1.03381
GOTERM_BP_FAT	GO:0034621~cellular macromolecular complex subunit organization	11	5.06912	0.00140322	A2BE93, Q8VCM7, Q9EPK7, P43274, P43275, P40630, P43277, P62806, P15864, Q6ZWY9, P84228	178	245	13588	3.42738	0.741705	0.0256959	2.18403
GOTERM_BP_FAT	GO:0065003~macromolecular complex assembly	11	5.06912	0.0131692	A2BE93, Q8VCM7, Q9EPK7, P43274, P43275, P40630, P43277, P62806, P15864, Q6ZWY9, P84228	178	338	13588	2.48434	0.999997	0.14431	18.8177
GOTERM_BP_FAT	GO:0043933~macromolecular complex subunit organization	11	5.06912	0.0220435	A2BE93, Q8VCM7, Q9EPK7, P43274, P43275, P40630, P43277, P62806, P15864, Q6ZWY9, P84228	178	367	13588	2.28803	1	0.2063	29.5686
GOTERM_CC_FAT	GO:0000785~chromatin	7	3.22581	0.0352899	P43274, P43275, P43277, P62806, P15864, Q6ZWY9, P84228	185	165	12504	2.86742	0.999702	0.201919	36.8285
GOTERM_BP_FAT	GO:0006325~chromatin organization	8	3.68664	0.117885	A2BE93, P43274, P43275, P43277, P62806, P15864, Q6ZWY9, P84228	178	315	13588	1.93872	1	0.573239	86.0897
GOTERM_BP_FAT	GO:0051276~chromosome organization	9	4.14747	0.157822	A2BE93, P43274, P43275, Q9Z0X1, P43277, P62806, P15864, Q6ZWY9, P84228	178	404	13588	1.70058	1	0.665981	93.2871
GOTERM_CC_FAT	GO:0044427~chromosomal part	8	3.68664	0.186134	Q9Z0Y1, P43274, P43275, P43277, P62806, P15864, Q6ZWY9, P84228	185	318	12504	1.70036	1	0.620812	92.8143
GOTERM_CC_FAT	GO:0005694~chromosome	8	3.68664	0.322149	Q9Z0Y1, P43274, P43275, P43277, P62806, P15864, Q6ZWY9, P84228	185	378	12504	1.43046	1	0.815463	99.3064
GOTERM_MF_FAT	GO:0003677~DNA binding	12	5.52995	0.999589	P49717, Q8BWM0, P43274, P43275, P40630, Q9Z0X1, P43277, P62806, P15864, Q6ZWY9, P84228, Q8R2K3	183	1781	13288	0.489244	1	1	100
Annotation Cluster 9	Enrichment Score: 1.966699174259722
Category	Term	Count	%	PValue	Genes	List Total	Pop Hits	Pop Total	Fold Enrichment	Bonferroni	Benjamini	FDR
GOTERM_BP_FAT	GO:0030262~apoptotic nuclear changes	5	2.30415	9.2574e-05	Q9ERS2, O88531, P08228, Q9Z0X1, O08600	178	19	13588	20.0887	0.085379	0.00270076	0.145482
GOTERM_BP_FAT	GO:0006309~DNA fragmentation involved in apoptosis	4	1.84332	0.000564561	O88531, P08228, Q9Z0X1, O08600	178	13	13588	23.4883	0.419805	0.011516	0.88414
GOTERM_BP_FAT	GO:0000737~DNA catabolic process, endonucleolytic	4	1.84332	0.000881099	O88531, P08228, Q9Z0X1, O08600	178	15	13588	20.3566	0.57248	0.0168515	1.37665
GOTERM_BP_FAT	GO:0006921~cell structure disassembly during apoptosis	4	1.84332	0.000881099	O88531, P08228, Q9Z0X1, O08600	178	15	13588	20.3566	0.57248	0.0168515	1.37665
GOTERM_BP_FAT	GO:0006308~DNA catabolic process	4	1.84332	0.00243182	O88531, P08228, Q9Z0X1, O08600	178	21	13588	14.5404	0.904357	0.0410469	3.75653
GOTERM_BP_FAT	GO:0006997~nucleus organization	5	2.30415	0.00296483	Q9ERS2, O88531, P08228, Q9Z0X1, O08600	178	46	13588	8.29751	0.942865	0.0473562	4.56204
GOTERM_BP_FAT	GO:0022411~cellular component disassembly	4	1.84332	0.0140846	O88531, P08228, Q9Z0X1, O08600	178	39	13588	7.82944	0.999999	0.151893	19.9939
GOTERM_BP_FAT	GO:0008219~cell death	14	6.45161	0.0153991	P59017, Q9D880, Q60932, O88531, P08228, Q9Z0X1, Q9ERS2, P62897, Q06890, Q60739, P06684, P08905, O08600, P09671	178	507	13588	2.10793	1	0.159666	21.655
GOTERM_BP_FAT	GO:0016265~death	14	6.45161	0.018323	P59017, Q9D880, Q60932, O88531, P08228, Q9Z0X1, Q9ERS2, P62897, Q06890, Q60739, P06684, P08905, O08600, P09671	178	519	13588	2.05919	1	0.179695	25.2347
GOTERM_BP_FAT	GO:0006915~apoptosis	11	5.06912	0.0829287	P59017, Q9ERS2, Q9D880, P62897, Q60739, Q60932, O88531, P08228, Q9Z0X1, O08600, P09671	178	465	13588	1.80582	1	0.484352	74.3696
GOTERM_BP_FAT	GO:0012501~programmed cell death	11	5.06912	0.0903543	P59017, Q9ERS2, Q9D880, P62897, Q60739, Q60932, O88531, P08228, Q9Z0X1, O08600, P09671	178	473	13588	1.77528	1	0.504525	77.4456
GOTERM_BP_FAT	GO:0006259~DNA metabolic process	10	4.60829	0.0995535	P49717, A2ASS6, P62878, Q9R1A9, O88531, P08228, Q9Z0X1, O08600, P09671, Q8R2K3	178	421	13588	1.81323	1	0.535052	80.7774
GOTERM_BP_FAT	GO:0044265~cellular macromolecule catabolic process	9	4.14747	0.541499	Q6ZWV8, P62983, P62878, O35593, O88531, P08228, Q9Z0X1, O08600, Q9JLZ3	178	609	13588	1.12813	1	0.979655	99.9995
GOTERM_BP_FAT	GO:0009057~macromolecule catabolic process	9	4.14747	0.623	Q6ZWV8, P62983, P62878, O35593, O88531, P08228, Q9Z0X1, O08600, Q9JLZ3	178	654	13588	1.05051	1	0.990922	100
Annotation Cluster 10	Enrichment Score: 1.963240284014219
Category	Term	Count	%	PValue	Genes	List Total	Pop Hits	Pop Total	Fold Enrichment	Bonferroni	Benjamini	FDR
GOTERM_BP_FAT	GO:0006006~glucose metabolic process	8	3.68664	0.0023758	P08249, Q9D0F9, Q60597, O70250, Q9D6Y9, Q9D051, P16125	178	140	13588	4.36212	0.899037	0.0408338	3.6715
GOTERM_BP_FAT	GO:0006096~glycolysis	5	2.30415	0.00251661	P08249, Q60597, O70250, Q9D051, P16125	178	44	13588	8.67467	0.911882	0.04172	3.8851
GOTERM_BP_FAT	GO:0006007~glucose catabolic process	5	2.30415	0.00463052	P08249, Q60597, O70250, Q9D051, P16125	178	52	13588	7.3401	0.988601	0.0655441	7.03881
GOTERM_BP_FAT	GO:0019320~hexose catabolic process	5	2.30415	0.00463052	P08249, Q60597, O70250, Q9D051, P16125	178	52	13588	7.3401	0.988601	0.0655441	7.03881
GOTERM_BP_FAT	GO:0046365~monosaccharide catabolic process	5	2.30415	0.00530163	P08249, Q60597, O70250, Q9D051, P16125	178	54	13588	7.06825	0.99405	0.0725889	8.01959
GOTERM_BP_FAT	GO:0019318~hexose metabolic process	8	3.68664	0.0066656	P08249, Q9D0F9, Q60597, O70250, Q9D6Y9, Q9D051, P16125	178	169	13588	3.61359	0.998415	0.0879879	9.98314
GOTERM_BP_FAT	GO:0044275~cellular carbohydrate catabolic process	5	2.30415	0.00769742	P08249, Q60597, O70250, Q9D051, P16125	178	60	13588	6.36142	0.999418	0.0970078	11.4424
GOTERM_MF_FAT	GO:0016868~intramolecular transferase activity, phosphotransferases	3	1.38249	0.0078104	Q9D0F9, O70250	183	10	13288	21.7836	0.927687	0.103671	10.1063
GOTERM_BP_FAT	GO:0046164~alcohol catabolic process	5	2.30415	0.0101659	P08249, Q60597, O70250, Q9D051, P16125	178	65	13588	5.87208	0.999947	0.120079	14.844
GOTERM_BP_FAT	GO:0005996~monosaccharide metabolic process	8	3.68664	0.012586	P08249, Q9D0F9, Q60597, O70250, Q9D6Y9, Q9D051, P16125	178	191	13588	3.19736	0.999995	0.139928	18.0599
GOTERM_BP_FAT	GO:0016052~carbohydrate catabolic process	5	2.30415	0.021303	P08249, Q60597, O70250, Q9D051, P16125	178	81	13588	4.71217	1	0.203963	28.7253
GOTERM_MF_FAT	GO:0016866~intramolecular transferase activity	3	1.38249	0.0422754	Q9D0F9, O70250	183	24	13288	9.0765	0.999999	0.354994	44.3964
KEGG_PATHWAY	mmu00010:Glycolysis / Gluconeogenesis	5	2.30415	0.0506009	Q9D0F9, O70250, Q9D051, P16125	119	68	5738	3.54548	0.99316	0.425283	43.5554
KEGG_PATHWAY	mmu00620:Pyruvate metabolism	3	1.38249	0.205951	P08249, Q9D051, P16125	119	41	5738	3.52818	1	0.74934	92.1128
Annotation Cluster 11	Enrichment Score: 1.504933071491619
Category	Term	Count	%	PValue	Genes	List Total	Pop Hits	Pop Total	Fold Enrichment	Bonferroni	Benjamini	FDR
GOTERM_BP_FAT	GO:0006119~oxidative phosphorylation	9	4.14747	5.89829e-07	Q9CQQ7, Q9DCX2, Q9Z1P6, Q9D6J5, Q9CQ54, Q9D855, Q8C2Q8, Q9CZ13, Q9DB20	178	56	13588	12.2685	0.000568434	3.34462e-05	0.000927554
GOTERM_BP_FAT	GO:0022904~respiratory electron transport chain	7	3.22581	1.33275e-06	Q9CPP6, Q9Z1P6, Q9D6J5, Q9CQ54, Q9D855, Q9CZ13, P09671	178	28	13588	19.0843	0.00128395	7.13738e-05	0.00209585
GOTERM_BP_FAT	GO:0042773~ATP synthesis coupled electron transport	5	2.30415	7.38331e-05	Q9Z1P6, Q9D6J5, Q9CQ54, Q9D855, Q9CZ13	178	18	13588	21.2047	0.0687036	0.00222183	0.116046
GOTERM_BP_FAT	GO:0042775~mitochondrial ATP synthesis coupled electron transport	4	1.84332	0.000711671	Q9D6J5, Q9CQ54, Q9D855, Q9CZ13	178	14	13588	21.8106	0.496562	0.0141961	1.11332
GOTERM_MF_FAT	GO:0015078~hydrogen ion transmembrane transporter activity	7	3.22581	0.000899332	P19783, Q9CQQ7, Q9DCX2, Q9D855, Q8C2Q8, Q9CR68, Q9DB20	183	82	13288	6.19859	0.260227	0.0212993	1.21509
GOTERM_MF_FAT	GO:0015077~monovalent inorganic cation transmembrane transporter activity	7	3.22581	0.00122604	P19783, Q9CQQ7, Q9DCX2, Q9D855, Q8C2Q8, Q9CR68, Q9DB20	183	87	13288	5.84235	0.336998	0.025359	1.65312
GOTERM_CC_FAT	GO:0045259~proton-transporting ATP synthase complex	4	1.84332	0.00255352	Q9CQQ7, Q9DCX2, Q8C2Q8, Q9DB20	185	19	12504	14.2293	0.438887	0.0219792	3.21588
GOTERM_BP_FAT	GO:0015992~proton transport	5	2.30415	0.00463052	Q9CQQ7, Q9DCX2, Q8C2Q8, Q9DB20, Q61941	178	52	13588	7.3401	0.988601	0.0655441	7.03881
GOTERM_BP_FAT	GO:0006818~hydrogen transport	5	2.30415	0.00495846	Q9CQQ7, Q9DCX2, Q8C2Q8, Q9DB20, Q61941	178	53	13588	7.20161	0.991703	0.0690224	7.51929
GOTERM_MF_FAT	GO:0022890~inorganic cation transmembrane transporter activity	7	3.22581	0.00802327	P19783, Q9CQQ7, Q9DCX2, Q9D855, Q8C2Q8, Q9CR68, Q9DB20	183	127	13288	4.00224	0.932703	0.102323	10.368
GOTERM_BP_FAT	GO:0015986~ATP synthesis coupled proton transport	4	1.84332	0.0122032	Q9CQQ7, Q9DCX2, Q8C2Q8, Q9DB20	178	37	13588	8.25266	0.999993	0.137528	17.5589
GOTERM_BP_FAT	GO:0015985~energy coupled proton transport, down electrochemical gradient	4	1.84332	0.0122032	Q9CQQ7, Q9DCX2, Q8C2Q8, Q9DB20	178	37	13588	8.25266	0.999993	0.137528	17.5589
GOTERM_BP_FAT	GO:0009260~ribonucleotide biosynthetic process	6	2.76498	0.0149967	Q9CQQ7, Q9DCX2, Q9D7G0, P14094, Q8C2Q8, Q9DB20	178	111	13588	4.12633	1	0.159206	21.1499
GOTERM_BP_FAT	GO:0034220~ion transmembrane transport	4	1.84332	0.0171989	Q9CQQ7, Q9DCX2, Q8C2Q8, Q9DB20	178	42	13588	7.2702	1	0.173078	23.877
GOTERM_BP_FAT	GO:0006754~ATP biosynthetic process	5	2.30415	0.0221745	Q9CQQ7, Q9DCX2, P14094, Q8C2Q8, Q9DB20	178	82	13588	4.6547	1	0.205439	29.7168
GOTERM_CC_FAT	GO:0016469~proton-transporting two-sector ATPase complex	4	1.84332	0.0236459	Q9CQQ7, Q9DCX2, Q8C2Q8, Q9DB20	185	42	12504	6.43707	0.99552	0.143173	26.3563
GOTERM_BP_FAT	GO:0009259~ribonucleotide metabolic process	6	2.76498	0.0237692	Q9CQQ7, Q9DCX2, Q9D7G0, P14094, Q8C2Q8, Q9DB20	178	125	13588	3.66418	1	0.212644	31.4979
GOTERM_BP_FAT	GO:0046034~ATP metabolic process	5	2.30415	0.0299292	Q9CQQ7, Q9DCX2, P14094, Q8C2Q8, Q9DB20	178	90	13588	4.24095	1	0.256125	37.9885
GOTERM_BP_FAT	GO:0009201~ribonucleoside triphosphate biosynthetic process	5	2.30415	0.0332015	Q9CQQ7, Q9DCX2, P14094, Q8C2Q8, Q9DB20	178	93	13588	4.10414	1	0.277831	41.1976
GOTERM_BP_FAT	GO:0009206~purine ribonucleoside triphosphate biosynthetic process	5	2.30415	0.0332015	Q9CQQ7, Q9DCX2, P14094, Q8C2Q8, Q9DB20	178	93	13588	4.10414	1	0.277831	41.1976
GOTERM_BP_FAT	GO:0009145~purine nucleoside triphosphate biosynthetic process	5	2.30415	0.0343369	Q9CQQ7, Q9DCX2, P14094, Q8C2Q8, Q9DB20	178	94	13588	4.06048	1	0.283581	42.2742
GOTERM_BP_FAT	GO:0009142~nucleoside triphosphate biosynthetic process	5	2.30415	0.0354948	Q9CQQ7, Q9DCX2, P14094, Q8C2Q8, Q9DB20	178	95	13588	4.01774	1	0.289338	43.3531
GOTERM_BP_FAT	GO:0009205~purine ribonucleoside triphosphate metabolic process	5	2.30415	0.0429133	Q9CQQ7, Q9DCX2, P14094, Q8C2Q8, Q9DB20	178	101	13588	3.77906	1	0.31913	49.8302
GOTERM_BP_FAT	GO:0009199~ribonucleoside triphosphate metabolic process	5	2.30415	0.0442284	Q9CQQ7, Q9DCX2, P14094, Q8C2Q8, Q9DB20	178	102	13588	3.74201	1	0.324879	50.9034
GOTERM_BP_FAT	GO:0009144~purine nucleoside triphosphate metabolic process	5	2.30415	0.0497133	Q9CQQ7, Q9DCX2, P14094, Q8C2Q8, Q9DB20	178	106	13588	3.60081	1	0.35274	55.1518
GOTERM_BP_FAT	GO:0009152~purine ribonucleotide biosynthetic process	5	2.30415	0.0511405	Q9CQQ7, Q9DCX2, P14094, Q8C2Q8, Q9DB20	178	107	13588	3.56715	1	0.358471	56.1994
GOTERM_BP_FAT	GO:0009141~nucleoside triphosphate metabolic process	5	2.30415	0.0633576	Q9CQQ7, Q9DCX2, P14094, Q8C2Q8, Q9DB20	178	115	13588	3.319	1	0.414169	64.2749
GOTERM_BP_FAT	GO:0009150~purine ribonucleotide metabolic process	5	2.30415	0.069992	Q9CQQ7, Q9DCX2, P14094, Q8C2Q8, Q9DB20	178	119	13588	3.20744	1	0.436371	68.0533
GOTERM_BP_FAT	GO:0009165~nucleotide biosynthetic process	6	2.76498	0.0772281	Q9CQQ7, Q9DCX2, Q9D7G0, P14094, Q8C2Q8, Q9DB20	178	174	13588	2.63231	1	0.464651	71.7461
GOTERM_BP_FAT	GO:0034654~nucleobase, nucleoside, nucleotide and nucleic acid biosynthetic process	6	2.76498	0.0848675	Q9CQQ7, Q9DCX2, Q9D7G0, P14094, Q8C2Q8, Q9DB20	178	179	13588	2.55878	1	0.487226	75.2085
GOTERM_BP_FAT	GO:0034404~nucleobase, nucleoside and nucleotide biosynthetic process	6	2.76498	0.0848675	Q9CQQ7, Q9DCX2, Q9D7G0, P14094, Q8C2Q8, Q9DB20	178	179	13588	2.55878	1	0.487226	75.2085
GOTERM_BP_FAT	GO:0044271~nitrogen compound biosynthetic process	8	3.68664	0.100108	Q9CQQ7, Q9DCX2, Q08642, Q9D7G0, P14094, Q8CHT0, Q8C2Q8, Q9DB20	178	302	13588	2.02217	1	0.534452	80.9629
GOTERM_BP_FAT	GO:0006164~purine nucleotide biosynthetic process	5	2.30415	0.103983	Q9CQQ7, Q9DCX2, P14094, Q8C2Q8, Q9DB20	178	137	13588	2.78602	1	0.543436	82.2119
GOTERM_BP_FAT	GO:0006163~purine nucleotide metabolic process	5	2.30415	0.156598	Q9CQQ7, Q9DCX2, P14094, Q8C2Q8, Q9DB20	178	160	13588	2.38553	1	0.665304	93.132
GOTERM_MF_FAT	GO:0015405~P-P-bond-hydrolysis-driven transmembrane transporter activity	4	1.84332	0.181076	Q9WTQ8, P14094, Q8C2Q8, Q9DB20	183	107	13288	2.71447	1	0.804504	93.3751
GOTERM_MF_FAT	GO:0015399~primary active transmembrane transporter activity	4	1.84332	0.184506	Q9WTQ8, P14094, Q8C2Q8, Q9DB20	183	108	13288	2.68933	1	0.80345	93.7424
GOTERM_MF_FAT	GO:0042625~ATPase activity, coupled to transmembrane movement of ions	3	1.38249	0.243829	P14094, Q8C2Q8, Q9DB20	183	69	13288	3.15704	1	0.880915	97.7575
GOTERM_BP_FAT	GO:0055085~transmembrane transport	9	4.14747	0.251552	Q9WTQ8, P48962, Q9CQQ7, Q9EPK7, Q9DCX2, Q9D880, Q60932, Q8C2Q8, Q9DB20	178	460	13588	1.49355	1	0.816007	98.9502
GOTERM_BP_FAT	GO:0015672~monovalent inorganic cation transport	6	2.76498	0.360481	Q9CQQ7, Q9DCX2, P14094, Q8C2Q8, Q9DB20, Q61941	178	303	13588	1.51163	1	0.914782	99.9115
GOTERM_MF_FAT	GO:0043492~ATPase activity, coupled to movement of substances	3	1.38249	0.384468	P14094, Q8C2Q8, Q9DB20	183	97	13288	2.24573	1	0.953452	99.8631
GOTERM_MF_FAT	GO:0042626~ATPase activity, coupled to transmembrane movement of substances	3	1.38249	0.384468	P14094, Q8C2Q8, Q9DB20	183	97	13288	2.24573	1	0.953452	99.8631
GOTERM_MF_FAT	GO:0016820~hydrolase activity, acting on acid anhydrides, catalyzing transmembrane movement of substances	3	1.38249	0.384468	P14094, Q8C2Q8, Q9DB20	183	97	13288	2.24573	1	0.953452	99.8631
GOTERM_BP_FAT	GO:0016310~phosphorylation	11	5.06912	0.460475	Q9CQQ7, A2ASS6, Q9DCX2, Q9Z1P6, Q9D6J5, Q9CQ54, Q9D855, P08228, Q8C2Q8, Q9CZ13, Q9DB20	178	718	13588	1.16951	1	0.958457	99.9939
GOTERM_BP_FAT	GO:0006793~phosphorus metabolic process	12	5.52995	0.579038	Q9CQQ7, A2ASS6, Q9DCX2, Q9D880, Q9Z1P6, Q9D6J5, Q9CQ54, Q9D855, P08228, Q8C2Q8, Q9CZ13, Q9DB20	178	866	13588	1.05779	1	0.98519	99.9999
GOTERM_BP_FAT	GO:0006796~phosphate metabolic process	12	5.52995	0.579038	Q9CQQ7, A2ASS6, Q9DCX2, Q9D880, Q9Z1P6, Q9D6J5, Q9CQ54, Q9D855, P08228, Q8C2Q8, Q9CZ13, Q9DB20	178	866	13588	1.05779	1	0.98519	99.9999
GOTERM_BP_FAT	GO:0006812~cation transport	7	3.22581	0.666634	Q9CQQ7, Q61147, Q9DCX2, P14094, Q8C2Q8, Q9DB20, Q61941	178	515	13588	1.03759	1	0.994291	100
GOTERM_BP_FAT	GO:0006811~ion transport	9	4.14747	0.71564	P48962, Q9CQQ7, Q61147, Q9DCX2, Q60932, P14094, Q8C2Q8, Q9DB20, Q61941	178	712	13588	0.964935	1	0.996802	100
GOTERM_MF_FAT	GO:0042623~ATPase activity, coupled	3	1.38249	0.813341	P14094, Q8C2Q8, Q9DB20	183	223	13288	0.976843	1	0.999901	100
GOTERM_MF_FAT	GO:0016887~ATPase activity	3	1.38249	0.900752	P14094, Q8C2Q8, Q9DB20	183	281	13288	0.775217	1	0.999993	100

## Sheet: Cluster 6
Annotation Cluster 1	Enrichment Score: 4.514521691690388
Category	Term	Count	%	PValue	Genes	List Total	Pop Hits	Pop Total	Fold Enrichment	Bonferroni	Benjamini	FDR
GOTERM_MF_FAT	GO:0000166~nucleotide binding	46	25.9887	8.85455e-06	Q52KC3, Q9WUB3, Q01853, Q8JZQ9, Q8BH61, Q8BMS1, Q91WQ3, Q6PIE5, P08113, P47857, P12382, P07901, Q9DBC7, P37040, Q99PU5, Q8CHH9, Q7M739, Q922D8, O35286, Q68FL6, Q9JLN9, Q3T9X3, P20029, P48722, Q9WUA3, P11499, Q9Z0P5, Q9JIK5, Q3UDQ7, Q91ZA3, P58281, Q8VIJ6, Q9D0E1, P21981, Q9QZ08, O55143, P09405, Q7TSZ0, Q3U2G2, Q3U0V1, P46460, Q61699, P55772, Q8VDN2, Q3TL44, Q9D0R2	146	2183	13288	1.91783	0.00309431	0.00309431	0.0121095
GOTERM_MF_FAT	GO:0032559~adenyl ribonucleotide binding	35	19.774	1.33116e-05	Q52KC3, Q01853, Q91WQ3, Q6PIE5, Q8BH61, P08113, P47857, P12382, P07901, Q9DBC7, Q99PU5, Q7M739, Q922D8, O35286, Q68FL6, Q9JLN9, P20029, P48722, Q9WUA3, Q9Z0P5, P11499, Q9JIK5, Q3UDQ7, Q91ZA3, Q9QZ08, O55143, Q7TSZ0, Q3U2G2, Q3U0V1, P46460, Q61699, P55772, Q8VDN2, Q3TL44, Q9D0R2	146	1460	13288	2.18184	0.00464824	0.00155182	0.0182044
GOTERM_MF_FAT	GO:0005524~ATP binding	34	19.209	2.67803e-05	Q52KC3, Q01853, Q91WQ3, Q6PIE5, Q8BH61, P08113, P47857, P12382, P07901, Q99PU5, Q7M739, Q922D8, O35286, Q68FL6, Q9JLN9, P20029, P48722, Q9WUA3, Q9Z0P5, P11499, Q9JIK5, Q3UDQ7, Q91ZA3, Q9QZ08, O55143, Q7TSZ0, Q3U0V1, Q3U2G2, P46460, Q61699, Q8VDN2, P55772, Q3TL44, Q9D0R2	146	1443	13288	2.14447	0.00932945	0.00234057	0.0366207
GOTERM_MF_FAT	GO:0032553~ribonucleotide binding	39	22.0339	3.24431e-05	Q52KC3, Q01853, Q91WQ3, Q6PIE5, Q8BH61, P08113, P47857, P12382, P07901, Q9DBC7, Q99PU5, Q8CHH9, Q7M739, Q922D8, O35286, Q68FL6, Q9JLN9, Q3T9X3, P20029, P48722, Q9WUA3, Q9Z0P5, P11499, Q9JIK5, Q3UDQ7, Q91ZA3, P58281, P21981, Q9QZ08, O55143, Q7TSZ0, Q3U2G2, Q3U0V1, P46460, Q61699, P55772, Q8VDN2, Q3TL44, Q9D0R2	146	1796	13288	1.97636	0.011291	0.00226847	0.0443626
GOTERM_MF_FAT	GO:0032555~purine ribonucleotide binding	39	22.0339	3.24431e-05	Q52KC3, Q01853, Q91WQ3, Q6PIE5, Q8BH61, P08113, P47857, P12382, P07901, Q9DBC7, Q99PU5, Q8CHH9, Q7M739, Q922D8, O35286, Q68FL6, Q9JLN9, Q3T9X3, P20029, P48722, Q9WUA3, Q9Z0P5, P11499, Q9JIK5, Q3UDQ7, Q91ZA3, P58281, P21981, Q9QZ08, O55143, Q7TSZ0, Q3U2G2, Q3U0V1, P46460, Q61699, P55772, Q8VDN2, Q3TL44, Q9D0R2	146	1796	13288	1.97636	0.011291	0.00226847	0.0443626
GOTERM_MF_FAT	GO:0030554~adenyl nucleotide binding	35	19.774	3.79749e-05	Q52KC3, Q01853, Q91WQ3, Q6PIE5, Q8BH61, P08113, P47857, P12382, P07901, Q9DBC7, Q99PU5, Q7M739, Q922D8, O35286, Q68FL6, Q9JLN9, P20029, P48722, Q9WUA3, Q9Z0P5, P11499, Q9JIK5, Q3UDQ7, Q91ZA3, Q9QZ08, O55143, Q7TSZ0, Q3U2G2, Q3U0V1, P46460, Q61699, P55772, Q8VDN2, Q3TL44, Q9D0R2	146	1535	13288	2.07523	0.0132035	0.00221279	0.051925
GOTERM_MF_FAT	GO:0001883~purine nucleoside binding	35	19.774	4.51346e-05	Q52KC3, Q01853, Q91WQ3, Q6PIE5, Q8BH61, P08113, P47857, P12382, P07901, Q9DBC7, Q99PU5, Q7M739, Q922D8, O35286, Q68FL6, Q9JLN9, P20029, P48722, Q9WUA3, Q9Z0P5, P11499, Q9JIK5, Q3UDQ7, Q91ZA3, Q9QZ08, O55143, Q7TSZ0, Q3U2G2, Q3U0V1, P46460, Q61699, P55772, Q8VDN2, Q3TL44, Q9D0R2	146	1548	13288	2.0578	0.0156733	0.00225424	0.061712
GOTERM_MF_FAT	GO:0001882~nucleoside binding	35	19.774	5.14589e-05	Q52KC3, Q01853, Q91WQ3, Q6PIE5, Q8BH61, P08113, P47857, P12382, P07901, Q9DBC7, Q99PU5, Q7M739, Q922D8, O35286, Q68FL6, Q9JLN9, P20029, P48722, Q9WUA3, Q9Z0P5, P11499, Q9JIK5, Q3UDQ7, Q91ZA3, Q9QZ08, O55143, Q7TSZ0, Q3U2G2, Q3U0V1, P46460, Q61699, P55772, Q8VDN2, Q3TL44, Q9D0R2	146	1558	13288	2.0446	0.0178498	0.00224885	0.0703562
GOTERM_MF_FAT	GO:0017076~purine nucleotide binding	39	22.0339	7.987e-05	Q52KC3, Q01853, Q91WQ3, Q6PIE5, Q8BH61, P08113, P47857, P12382, P07901, Q9DBC7, Q99PU5, Q8CHH9, Q7M739, Q922D8, O35286, Q68FL6, Q9JLN9, Q3T9X3, P20029, P48722, Q9WUA3, Q9Z0P5, P11499, Q9JIK5, Q3UDQ7, Q91ZA3, P58281, P21981, Q9QZ08, O55143, Q7TSZ0, Q3U2G2, Q3U0V1, P46460, Q61699, P55772, Q8VDN2, Q3TL44, Q9D0R2	146	1871	13288	1.89713	0.0275685	0.00279166	0.109181
Annotation Cluster 2	Enrichment Score: 3.8580497405078327
Category	Term	Count	%	PValue	Genes	List Total	Pop Hits	Pop Total	Fold Enrichment	Bonferroni	Benjamini	FDR
GOTERM_CC_FAT	GO:0042470~melanosome	9	5.08475	5.80103e-06	P20029, P10605, P07901, P11499, P08003, P10852, P35564, P08113, Q9WU78	145	85	12504	9.13071	0.00150713	0.00150713	0.00758231
GOTERM_CC_FAT	GO:0048770~pigment granule	9	5.08475	5.80103e-06	P20029, P10605, P07901, P11499, P08003, P10852, P35564, P08113, Q9WU78	145	85	12504	9.13071	0.00150713	0.00150713	0.00758231
GOTERM_CC_FAT	GO:0016023~cytoplasmic membrane-bounded vesicle	15	8.47458	0.000299061	Q01405, P20029, P08003, P11499, P35564, P08113, Q9WU78, Q9D1J1, P10605, P07901, Q99PU5, Q9JLQ0, P10852, Q7TPR4, Q9D662	145	414	12504	3.12444	0.0748204	0.0110481	0.3902
GOTERM_CC_FAT	GO:0031988~membrane-bounded vesicle	15	8.47458	0.000345962	Q01405, P20029, P08003, P11499, P35564, P08113, Q9WU78, Q9D1J1, P10605, P07901, Q99PU5, Q9JLQ0, P10852, Q7TPR4, Q9D662	145	420	12504	3.0798	0.0860374	0.0111827	0.451267
GOTERM_CC_FAT	GO:0031982~vesicle	16	9.03955	0.000940069	Q01405, P20029, Q8C129, P11499, P08003, P35564, P08113, Q9WU78, Q9D1J1, P10605, P07901, Q99PU5, Q9JLQ0, P10852, Q7TPR4, Q9D662	145	519	12504	2.65848	0.21693	0.0201715	1.22182
GOTERM_CC_FAT	GO:0031410~cytoplasmic vesicle	15	8.47458	0.00217142	Q01405, P20029, P08003, P11499, P35564, P08113, Q9WU78, Q9D1J1, P10605, P07901, Q99PU5, Q9JLQ0, P10852, Q7TPR4, Q9D662	145	508	12504	2.54629	0.431745	0.0369779	2.80139
Annotation Cluster 3	Enrichment Score: 3.280037972552419
Category	Term	Count	%	PValue	Genes	List Total	Pop Hits	Pop Total	Fold Enrichment	Bonferroni	Benjamini	FDR
GOTERM_CC_FAT	GO:0005792~microsome	11	6.21469	3.57093e-05	Q924X2, O55143, Q8C129, P20918, P37040, Q99PU5, Q01853, Q6PIE5, Q9CYN2, P97742, Q8VDN2	145	176	12504	5.38966	0.00924161	0.00463153	0.0466658
GOTERM_CC_FAT	GO:0042598~vesicular fraction	11	6.21469	4.75034e-05	Q924X2, O55143, Q8C129, P20918, P37040, Q99PU5, Q01853, Q6PIE5, Q9CYN2, P97742, Q8VDN2	145	182	12504	5.21197	0.0122752	0.0041086	0.0620744
GOTERM_CC_FAT	GO:0000267~cell fraction	18	10.1695	0.000494736	Q8C129, P20918, Q01853, Q6PIE5, P46935, P47857, Q9CYN2, P12382, Q91ZX7, Q924X2, Q9QZ08, O55143, P10605, P37040, Q99PU5, P97742, Q542I8, Q8VDN2	145	596	12504	2.6044	0.12073	0.0127839	0.644747
GOTERM_CC_FAT	GO:0005624~membrane fraction	14	7.9096	0.00598617	Q8C129, P20918, Q01853, Q6PIE5, P46935, Q9CYN2, Q91ZX7, Q924X2, O55143, P37040, Q99PU5, P97742, Q542I8, Q8VDN2	145	510	12504	2.36722	0.790091	0.0716414	7.54802
GOTERM_CC_FAT	GO:0005626~insoluble fraction	14	7.9096	0.00792103	Q8C129, P20918, Q01853, Q6PIE5, P46935, Q9CYN2, Q91ZX7, Q924X2, O55143, P37040, Q99PU5, P97742, Q542I8, Q8VDN2	145	528	12504	2.28652	0.87352	0.082546	9.87285
Annotation Cluster 4	Enrichment Score: 2.9288943457100114
Category	Term	Count	%	PValue	Genes	List Total	Pop Hits	Pop Total	Fold Enrichment	Bonferroni	Benjamini	FDR
GOTERM_CC_FAT	GO:0031090~organelle membrane	23	12.9944	0.000138588	Q8CAQ8, Q9JLN9, A2AVJ7, Q01405, P05202, P49586, Q8BMS1, Q9CQ69, Q3UDQ7, Q9CYN2, Q9Z2I0, P58281, Q9D1J1, Q924X2, Q6DVA0, Q91VD9, Q7TPR4, Q9D662, Q8K3H0, P97742, P70302, Q61387, Q3TL44	145	809	12504	2.45166	0.0353938	0.00896839	0.180998
GOTERM_CC_FAT	GO:0031967~organelle envelope	18	10.1695	0.000156513	Q8CAQ8, Q9JLN9, Q8BJ71, P05202, Q8BMS1, Q9CQ69, Q3UDQ7, Q9Z2I0, P58281, Q924X2, Q6DVA0, Q91VD9, Q8BJS4, P70168, Q7M739, P97742, Q61387, Q3TL44	145	540	12504	2.87448	0.0398797	0.00810629	0.204387
GOTERM_CC_FAT	GO:0031975~envelope	18	10.1695	0.000163576	Q8CAQ8, Q9JLN9, Q8BJ71, P05202, Q8BMS1, Q9CQ69, Q3UDQ7, Q9Z2I0, P58281, Q924X2, Q6DVA0, Q91VD9, Q8BJS4, P70168, Q7M739, P97742, Q61387, Q3TL44	145	542	12504	2.86388	0.0416414	0.00706382	0.213601
GOTERM_CC_FAT	GO:0031966~mitochondrial membrane	13	7.34463	0.00111727	Q8CAQ8, Q9JLN9, P05202, Q8BMS1, Q9CQ69, Q3UDQ7, Q9Z2I0, P58281, Q924X2, Q91VD9, P97742, Q61387, Q3TL44	145	368	12504	3.04633	0.252225	0.0221098	1.45059
GOTERM_CC_FAT	GO:0005740~mitochondrial envelope	13	7.34463	0.0018665	Q8CAQ8, Q9JLN9, P05202, Q8BMS1, Q9CQ69, Q3UDQ7, Q9Z2I0, P58281, Q924X2, Q91VD9, P97742, Q61387, Q3TL44	145	391	12504	2.86713	0.384761	0.034101	2.41242
GOTERM_CC_FAT	GO:0044429~mitochondrial part	15	8.47458	0.00288052	Q8CAQ8, Q9JLN9, P05202, Q8BMS1, Q9CQ69, Q3UDQ7, Q9Z2I0, Q91ZA3, Q7TSQ8, P58281, Q924X2, Q91VD9, P97742, Q61387, Q3TL44	145	524	12504	2.46854	0.527641	0.0457943	3.70039
GOTERM_CC_FAT	GO:0019866~organelle inner membrane	11	6.21469	0.00326656	Q8CAQ8, Q6DVA0, P05202, Q91VD9, Q8BMS1, Q9CQ69, Q3UDQ7, Q9Z2I0, P97742, Q61387, P58281	145	312	12504	3.04032	0.572882	0.0461614	4.18657
GOTERM_CC_FAT	GO:0005743~mitochondrial inner membrane	10	5.64972	0.00725915	Q8CAQ8, P05202, Q91VD9, Q8BMS1, Q9CQ69, Q3UDQ7, Q9Z2I0, P97742, Q61387, P58281	145	296	12504	2.91333	0.849571	0.0825001	9.08371
GOTERM_CC_FAT	GO:0005739~mitochondrion	26	14.6893	0.00863616	Q99KI0, Q8BMS1, Q7TSQ8, P62264, Q9CXI0, Q922D8, Q61387, Q68FL6, Q8CAQ8, Q9JLN9, P05202, Q8R0Y6, P11499, Q9CQ69, Q3UDQ7, Q9Z2I0, Q91ZA3, P58281, Q924X2, P21981, P10605, Q8C3X2, Q7TSZ0, Q91VD9, P97742, Q3TL44	145	1322	12504	1.69599	0.895143	0.0862572	10.7184
Annotation Cluster 5	Enrichment Score: 2.88955887054952
Category	Term	Count	%	PValue	Genes	List Total	Pop Hits	Pop Total	Fold Enrichment	Bonferroni	Benjamini	FDR
GOTERM_BP_FAT	GO:0043039~tRNA aminoacylation	6	3.38983	0.000145963	Q3U0V1, Q91WQ3, Q8BH61, Q7M739, Q9D0R2, Q68FL6	151	46	13588	11.7374	0.159335	0.0562123	0.235442
GOTERM_BP_FAT	GO:0043038~amino acid activation	6	3.38983	0.000145963	Q3U0V1, Q91WQ3, Q8BH61, Q7M739, Q9D0R2, Q68FL6	151	46	13588	11.7374	0.159335	0.0562123	0.235442
GOTERM_BP_FAT	GO:0006418~tRNA aminoacylation for protein translation	6	3.38983	0.000145963	Q3U0V1, Q91WQ3, Q8BH61, Q7M739, Q9D0R2, Q68FL6	151	46	13588	11.7374	0.159335	0.0562123	0.235442
GOTERM_MF_FAT	GO:0016876~ligase activity, forming aminoacyl-tRNA and related compounds	6	3.38983	0.00016948	Q3U0V1, Q91WQ3, Q8BH61, Q7M739, Q9D0R2, Q68FL6	146	48	13288	11.3767	0.0575976	0.00537848	0.231545
GOTERM_MF_FAT	GO:0016875~ligase activity, forming carbon-oxygen bonds	6	3.38983	0.00016948	Q3U0V1, Q91WQ3, Q8BH61, Q7M739, Q9D0R2, Q68FL6	146	48	13288	11.3767	0.0575976	0.00537848	0.231545
GOTERM_MF_FAT	GO:0004812~aminoacyl-tRNA ligase activity	6	3.38983	0.00016948	Q3U0V1, Q91WQ3, Q8BH61, Q7M739, Q9D0R2, Q68FL6	146	48	13288	11.3767	0.0575976	0.00537848	0.231545
GOTERM_BP_FAT	GO:0006399~tRNA metabolic process	6	3.38983	0.00829265	Q3U0V1, Q91WQ3, Q8BH61, Q7M739, Q9D0R2, Q68FL6	151	113	13588	4.77806	0.99995	0.234784	12.582
GOTERM_BP_FAT	GO:0034660~ncRNA metabolic process	7	3.9548	0.0246018	Q3U0V1, Q91WQ3, Q8BH61, Q7M739, P62264, Q9D0R2, Q68FL6	151	202	13588	3.11835	1	0.405243	33.1181
GOTERM_BP_FAT	GO:0006412~translation	9	5.08475	0.0252358	Q8JZQ9, Q3U0V1, Q91WQ3, Q8BH61, Q99JX4, Q7M739, P62264, Q9D0R2, Q68FL6	151	319	13588	2.53881	1	0.402555	33.8167
KEGG_PATHWAY	mmu00970:Aminoacyl-tRNA biosynthesis	3	1.69492	0.163176	Q91WQ3, Q9D0R2, Q68FL6	100	42	5738	4.09857	1	0.699543	86.5457
Annotation Cluster 6	Enrichment Score: 2.677163769751845
Category	Term	Count	%	PValue	Genes	List Total	Pop Hits	Pop Total	Fold Enrichment	Bonferroni	Benjamini	FDR
GOTERM_BP_FAT	GO:0030835~negative regulation of actin filament depolymerization	5	2.82486	7.37717e-05	Q60604, Q9ERG0, P08032, P13020, P26043	151	21	13588	21.4254	0.0839807	0.0839807	0.119061
GOTERM_MF_FAT	GO:0003779~actin binding	13	7.34463	7.42733e-05	Q60604, Q9CQI6, Q9ERG0, P04919, P08032, Q9Z0P5, Q7TPR4, P57780, P13020, P26043, Q9QYC0, P26231, B7FAU9	146	288	13288	4.10826	0.0256616	0.00288434	0.101534
GOTERM_BP_FAT	GO:0030834~regulation of actin filament depolymerization	5	2.82486	0.000127646	Q60604, Q9ERG0, P08032, P13020, P26043	151	24	13588	18.7472	0.140823	0.0730822	0.205925
GOTERM_BP_FAT	GO:0008064~regulation of actin polymerization or depolymerization	6	3.38983	0.000217759	Q60604, Q9JLN9, Q9ERG0, P08032, P13020, P26043	151	50	13588	10.7984	0.228134	0.0626851	0.351062
GOTERM_BP_FAT	GO:0030832~regulation of actin filament length	6	3.38983	0.000239301	Q60604, Q9JLN9, Q9ERG0, P08032, P13020, P26043	151	51	13588	10.5867	0.247657	0.0553233	0.385727
GOTERM_BP_FAT	GO:0032956~regulation of actin cytoskeleton organization	6	3.38983	0.000513807	Q60604, Q9JLN9, Q9ERG0, P08032, P13020, P26043	151	60	13588	8.99868	0.457232	0.0835943	0.826482
GOTERM_BP_FAT	GO:0032970~regulation of actin filament-based process	6	3.38983	0.00055476	Q60604, Q9JLN9, Q9ERG0, P08032, P13020, P26043	151	61	13588	8.85116	0.483042	0.0791648	0.892081
GOTERM_BP_FAT	GO:0043242~negative regulation of protein complex disassembly	5	2.82486	0.000572405	Q60604, Q9ERG0, P08032, P13020, P26043	151	35	13588	12.8553	0.49378	0.0728526	0.920332
GOTERM_BP_FAT	GO:0051693~actin filament capping	4	2.25989	0.00112222	Q60604, P08032, P13020, P26043	151	19	13588	18.9446	0.736861	0.114294	1.79686
GOTERM_BP_FAT	GO:0043244~regulation of protein complex disassembly	5	2.82486	0.00126002	Q60604, Q9ERG0, P08032, P13020, P26043	151	43	13588	10.4636	0.776671	0.117437	2.0154
GOTERM_BP_FAT	GO:0030833~regulation of actin filament polymerization	5	2.82486	0.00149552	Q60604, Q9JLN9, P08032, P13020, P26043	151	45	13588	9.99853	0.831278	0.111867	2.38782
GOTERM_BP_FAT	GO:0051494~negative regulation of cytoskeleton organization	5	2.82486	0.00190378	Q60604, Q9ERG0, P08032, P13020, P26043	151	48	13588	9.37362	0.896248	0.13204	3.03032
GOTERM_MF_FAT	GO:0008092~cytoskeletal protein binding	13	7.34463	0.00192777	Q60604, Q9CQI6, Q9ERG0, P04919, P08032, Q9Z0P5, Q7TPR4, P57780, P13020, P26043, Q9QYC0, P26231, B7FAU9	146	414	13288	2.85792	0.491032	0.0440262	2.6046
GOTERM_BP_FAT	GO:0030837~negative regulation of actin filament polymerization	4	2.25989	0.00253773	Q60604, P08032, P13020, P26043	151	25	13588	14.3979	0.951257	0.140204	4.02014
GOTERM_BP_FAT	GO:0031333~negative regulation of protein complex assembly	4	2.25989	0.00317575	Q60604, P08032, P13020, P26043	151	27	13588	13.3314	0.977222	0.157943	5.00672
GOTERM_BP_FAT	GO:0032272~negative regulation of protein polymerization	4	2.25989	0.00317575	Q60604, P08032, P13020, P26043	151	27	13588	13.3314	0.977222	0.157943	5.00672
GOTERM_BP_FAT	GO:0032271~regulation of protein polymerization	5	2.82486	0.00358008	Q60604, Q9JLN9, P08032, P13020, P26043	151	57	13588	7.89357	0.985939	0.162791	5.62702
GOTERM_BP_FAT	GO:0051493~regulation of cytoskeleton organization	6	3.38983	0.00477526	Q60604, Q9JLN9, Q9ERG0, P08032, P13020, P26043	151	99	13588	5.45374	0.996625	0.190057	7.43844
GOTERM_BP_FAT	GO:0010639~negative regulation of organelle organization	5	2.82486	0.00484596	Q60604, Q9ERG0, P08032, P13020, P26043	151	62	13588	7.257	0.996898	0.186395	7.54457
GOTERM_BP_FAT	GO:0043254~regulation of protein complex assembly	5	2.82486	0.00573383	Q60604, Q9JLN9, P08032, P13020, P26043	151	65	13588	6.92206	0.998927	0.187132	8.86764
GOTERM_BP_FAT	GO:0044087~regulation of cellular component biogenesis	5	2.82486	0.0168911	Q60604, Q9JLN9, P08032, P13020, P26043	151	89	13588	5.05544	1	0.356174	24.0496
GOTERM_BP_FAT	GO:0051129~negative regulation of cellular component organization	5	2.82486	0.0195324	Q60604, Q9ERG0, P08032, P13020, P26043	151	93	13588	4.838	1	0.357588	27.2786
GOTERM_BP_FAT	GO:0033043~regulation of organelle organization	6	3.38983	0.0279994	Q60604, Q9JLN9, Q9ERG0, P08032, P13020, P26043	151	154	13588	3.50598	1	0.405171	36.7826
GOTERM_BP_FAT	GO:0032535~regulation of cellular component size	6	3.38983	0.033018	Q60604, Q9JLN9, Q9ERG0, P08032, P13020, P26043	151	161	13588	3.35354	1	0.430086	41.8521
GOTERM_BP_FAT	GO:0030030~cell projection organization	4	2.25989	0.687958	Q9JLN9, Q9ERG0, Q3UDQ7, P26043	151	319	13588	1.12836	1	0.99891	100
Annotation Cluster 7	Enrichment Score: 2.198519383979206
Category	Term	Count	%	PValue	Genes	List Total	Pop Hits	Pop Total	Fold Enrichment	Bonferroni	Benjamini	FDR
GOTERM_MF_FAT	GO:0003779~actin binding	13	7.34463	7.42733e-05	Q60604, Q9CQI6, Q9ERG0, P04919, P08032, Q9Z0P5, Q7TPR4, P57780, P13020, P26043, Q9QYC0, P26231, B7FAU9	146	288	13288	4.10826	0.0256616	0.00288434	0.101534
GOTERM_MF_FAT	GO:0008092~cytoskeletal protein binding	13	7.34463	0.00192777	Q60604, Q9CQI6, Q9ERG0, P04919, P08032, Q9Z0P5, Q7TPR4, P57780, P13020, P26043, Q9QYC0, P26231, B7FAU9	146	414	13288	2.85792	0.491032	0.0440262	2.6046
GOTERM_CC_FAT	GO:0005856~cytoskeleton	21	11.8644	0.0325465	Q60604, Q3T9X3, Q9ERG0, Q9CQI6, P04919, Q9Z0P5, P46061, A2BFF8, P13020, Q9WU78, Q9QYC0, P08032, Q8CJ53, Q02257, Q9JLQ0, Q8CHH9, Q7TPR4, P57780, P26043, P26231, B7FAU9	145	1122	12504	1.61401	0.999816	0.174012	35.1112
GOTERM_CC_FAT	GO:0043228~non-membrane-bounded organelle	31	17.5141	0.0467203	Q60604, Q9CQI6, A2BFF8, Q9WU78, P13020, Q62318, P08032, Q8CJ53, Q9JLQ0, Q8CHH9, P62264, Q9Z1X4, A2AW05, Q68FL6, Q3T9X3, Q9ERG0, P04919, Q9JIK5, Q9Z0P5, P46061, Q9QYC0, P09405, Q61550, Q02257, Q8BJS4, Q7TPR4, P57780, P26043, A2AWT6, P26231, B7FAU9	145	1919	12504	1.39305	0.999996	0.224216	46.4959
GOTERM_CC_FAT	GO:0043232~intracellular non-membrane-bounded organelle	31	17.5141	0.0467203	Q60604, Q9CQI6, A2BFF8, Q9WU78, P13020, Q62318, P08032, Q8CJ53, Q9JLQ0, Q8CHH9, P62264, Q9Z1X4, A2AW05, Q68FL6, Q3T9X3, Q9ERG0, P04919, Q9JIK5, Q9Z0P5, P46061, Q9QYC0, P09405, Q61550, Q02257, Q8BJS4, Q7TPR4, P57780, P26043, A2AWT6, P26231, B7FAU9	145	1919	12504	1.39305	0.999996	0.224216	46.4959
Annotation Cluster 8	Enrichment Score: 2.0906461189546253
Category	Term	Count	%	PValue	Genes	List Total	Pop Hits	Pop Total	Fold Enrichment	Bonferroni	Benjamini	FDR
GOTERM_CC_FAT	GO:0031966~mitochondrial membrane	13	7.34463	0.00111727	Q8CAQ8, Q9JLN9, P05202, Q8BMS1, Q9CQ69, Q3UDQ7, Q9Z2I0, P58281, Q924X2, Q91VD9, P97742, Q61387, Q3TL44	145	368	12504	3.04633	0.252225	0.0221098	1.45059
GOTERM_CC_FAT	GO:0005740~mitochondrial envelope	13	7.34463	0.0018665	Q8CAQ8, Q9JLN9, P05202, Q8BMS1, Q9CQ69, Q3UDQ7, Q9Z2I0, P58281, Q924X2, Q91VD9, P97742, Q61387, Q3TL44	145	391	12504	2.86713	0.384761	0.034101	2.41242
GOTERM_CC_FAT	GO:0005741~mitochondrial outer membrane	5	2.82486	0.0135816	Q9JLN9, Q924X2, P97742, Q3TL44, P58281	145	80	12504	5.38966	0.97143	0.119248	16.3679
GOTERM_CC_FAT	GO:0031968~organelle outer membrane	5	2.82486	0.0179784	Q9JLN9, Q924X2, P97742, Q3TL44, P58281	145	87	12504	4.956	0.991057	0.133191	21.1115
GOTERM_CC_FAT	GO:0019867~outer membrane	5	2.82486	0.0201042	Q9JLN9, Q924X2, P97742, Q3TL44, P58281	145	90	12504	4.7908	0.994909	0.140038	23.3147
KEGG_PATHWAY	mmu04920:Adipocytokine signaling pathway	5	2.82486	0.0279222	Q9JLN9, Q924X2, Q08857, P42227, P97742	100	67	5738	4.28209	0.953042	0.457572	27.3035
Annotation Cluster 9	Enrichment Score: 1.876916094535206
Category	Term	Count	%	PValue	Genes	List Total	Pop Hits	Pop Total	Fold Enrichment	Bonferroni	Benjamini	FDR
GOTERM_BP_FAT	GO:0050817~coagulation	5	2.82486	0.00744361	P26262, P20918, P97290, Q8BH61, P55772	151	70	13588	6.42763	0.999861	0.224165	11.3656
GOTERM_BP_FAT	GO:0007596~blood coagulation	5	2.82486	0.00744361	P26262, P20918, P97290, Q8BH61, P55772	151	70	13588	6.42763	0.999861	0.224165	11.3656
GOTERM_BP_FAT	GO:0007599~hemostasis	5	2.82486	0.00782164	P26262, P20918, P97290, Q8BH61, P55772	151	71	13588	6.3371	0.999912	0.228445	11.9092
KEGG_PATHWAY	mmu04610:Complement and coagulation cascades	6	3.38983	0.00919216	P26262, P07758, P04186, P20918, P97290, Q8BH61	100	75	5738	4.5904	0.631142	0.392663	9.87588
GOTERM_BP_FAT	GO:0009611~response to wounding	10	5.64972	0.014873	P26262, P07758, P10605, P04186, P20918, P97290, Q8BH61, P42227, P55772, Q542I8	151	347	13588	2.59328	1	0.332976	21.4925
GOTERM_BP_FAT	GO:0050878~regulation of body fluid levels	5	2.82486	0.0168911	P26262, P20918, P97290, Q8BH61, P55772	151	89	13588	5.05544	1	0.356174	24.0496
GOTERM_BP_FAT	GO:0032101~regulation of response to external stimulus	5	2.82486	0.0272048	Q9JLN9, P26262, P21981, P20918, P97290	151	103	13588	4.36829	1	0.400954	35.9428
GOTERM_BP_FAT	GO:0042060~wound healing	5	2.82486	0.0354557	P26262, P20918, P97290, Q8BH61, P55772	151	112	13588	4.01727	1	0.435773	44.1746
Annotation Cluster 10	Enrichment Score: 1.8567193551696644
Category	Term	Count	%	PValue	Genes	List Total	Pop Hits	Pop Total	Fold Enrichment	Bonferroni	Benjamini	FDR
GOTERM_BP_FAT	GO:0019725~cellular homeostasis	13	7.34463	0.000420928	Q8BXZ1, P21981, O55143, P20918, Q9WUB3, Q91VD9, P08003, P08226, Q6PIE5, Q3UDQ7, Q9CPX4, Q9QYC0, Q9DBD0	151	343	13588	3.41058	0.393826	0.0800459	0.677559
GOTERM_BP_FAT	GO:0042592~homeostatic process	16	9.03955	0.00201557	Q8BXZ1, Q8C129, P20918, Q9WUB3, P08003, Q6PIE5, P47857, Q3UDQ7, P42227, Q9QYC0, P21981, O55143, Q91VD9, P08226, Q9CPX4, Q9DBD0	151	584	13588	2.46539	0.909185	0.131609	3.20555
GOTERM_BP_FAT	GO:0048878~chemical homeostasis	12	6.77966	0.0024121	P21981, O55143, Q8C129, Q9WUB3, Q91VD9, Q6PIE5, P08226, P47857, Q3UDQ7, Q9CPX4, P42227, Q9DBD0	151	365	13588	2.95847	0.943384	0.147452	3.82475
GOTERM_BP_FAT	GO:0030005~cellular di-, tri-valent inorganic cation homeostasis	7	3.9548	0.00369224	P21981, O55143, Q9WUB3, Q6PIE5, P08226, Q9CPX4, Q9DBD0	151	134	13588	4.7008	0.987701	0.161322	5.79842
GOTERM_BP_FAT	GO:0050801~ion homeostasis	10	5.64972	0.0052352	P21981, O55143, Q8C129, Q9WUB3, Q91VD9, Q6PIE5, P08226, Q3UDQ7, Q9CPX4, Q9DBD0	151	293	13588	3.07122	0.998052	0.18782	8.12681
GOTERM_BP_FAT	GO:0055066~di-, tri-valent inorganic cation homeostasis	7	3.9548	0.00560556	P21981, O55143, Q9WUB3, Q6PIE5, P08226, Q9CPX4, Q9DBD0	151	146	13588	4.31443	0.998749	0.188497	8.67761
GOTERM_BP_FAT	GO:0030003~cellular cation homeostasis	7	3.9548	0.00674169	P21981, O55143, Q9WUB3, Q6PIE5, P08226, Q9CPX4, Q9DBD0	151	152	13588	4.14413	0.999679	0.210661	10.348
GOTERM_BP_FAT	GO:0006873~cellular ion homeostasis	9	5.08475	0.00842656	P21981, O55143, Q9WUB3, Q91VD9, Q6PIE5, P08226, Q3UDQ7, Q9CPX4, Q9DBD0	151	261	13588	3.10299	0.999957	0.232625	12.7725
GOTERM_BP_FAT	GO:0055082~cellular chemical homeostasis	9	5.08475	0.00979626	P21981, O55143, Q9WUB3, Q91VD9, Q6PIE5, P08226, Q3UDQ7, Q9CPX4, Q9DBD0	151	268	13588	3.02194	0.999992	0.253701	14.6979
GOTERM_BP_FAT	GO:0055080~cation homeostasis	7	3.9548	0.016357	P21981, O55143, Q9WUB3, Q6PIE5, P08226, Q9CPX4, Q9DBD0	151	184	13588	3.42341	1	0.353228	23.3805
GOTERM_BP_FAT	GO:0006874~cellular calcium ion homeostasis	5	2.82486	0.0181819	P21981, O55143, Q9WUB3, Q6PIE5, P08226	151	91	13588	4.94433	1	0.36525	25.644
GOTERM_BP_FAT	GO:0055074~calcium ion homeostasis	5	2.82486	0.0209435	P21981, O55143, Q9WUB3, Q6PIE5, P08226	151	95	13588	4.73614	1	0.372519	28.9503
GOTERM_BP_FAT	GO:0006875~cellular metal ion homeostasis	5	2.82486	0.02474	P21981, O55143, Q9WUB3, Q6PIE5, P08226	151	100	13588	4.49934	1	0.401632	33.271
GOTERM_BP_FAT	GO:0055065~metal ion homeostasis	5	2.82486	0.0298116	P21981, O55143, Q9WUB3, Q6PIE5, P08226	151	106	13588	4.24466	1	0.41092	38.6592
GOTERM_BP_FAT	GO:0015674~di-, tri-valent inorganic cation transport	4	2.25989	0.262747	O55143, Q9CPX4, P70302, Q9DBD0	151	161	13588	2.2357	1	0.924892	99.2718
GOTERM_BP_FAT	GO:0030001~metal ion transport	7	3.9548	0.362349	O55143, Q6PIE5, Q9CPX4, P46460, P70302, Q8VDN2, Q9DBD0	151	442	13588	1.42513	1	0.965432	99.9301
GOTERM_BP_FAT	GO:0006812~cation transport	7	3.9548	0.505365	O55143, Q6PIE5, Q9CPX4, P46460, P70302, Q8VDN2, Q9DBD0	151	515	13588	1.22312	1	0.990188	99.9988
Annotation Cluster 11	Enrichment Score: 1.8038522478470855
Category	Term	Count	%	PValue	Genes	List Total	Pop Hits	Pop Total	Fold Enrichment	Bonferroni	Benjamini	FDR
GOTERM_MF_FAT	GO:0003779~actin binding	13	7.34463	7.42733e-05	Q60604, Q9CQI6, Q9ERG0, P04919, P08032, Q9Z0P5, Q7TPR4, P57780, P13020, P26043, Q9QYC0, P26231, B7FAU9	146	288	13288	4.10826	0.0256616	0.00288434	0.101534
GOTERM_MF_FAT	GO:0008092~cytoskeletal protein binding	13	7.34463	0.00192777	Q60604, Q9CQI6, Q9ERG0, P04919, P08032, Q9Z0P5, Q7TPR4, P57780, P13020, P26043, Q9QYC0, P26231, B7FAU9	146	414	13288	2.85792	0.491032	0.0440262	2.6046
GOTERM_MF_FAT	GO:0051015~actin filament binding	5	2.82486	0.00196906	Q9ERG0, Q7TPR4, P57780, P26231, B7FAU9	146	49	13288	9.28711	0.49835	0.0421995	2.65969
GOTERM_BP_FAT	GO:0007015~actin filament organization	5	2.82486	0.00335723	Q9ERG0, Q7TPR4, P57780, P13020, B7FAU9	151	56	13588	8.03453	0.981656	0.159574	5.28561
GOTERM_BP_FAT	GO:0051017~actin filament bundle formation	3	1.69492	0.0115678	Q9ERG0, Q7TPR4, P57780	151	15	13588	17.9974	0.999999	0.280636	17.1292
GOTERM_CC_FAT	GO:0001725~stress fiber	3	1.69492	0.0284488	Q9ERG0, Q7TPR4, P57780	145	23	12504	11.248	0.999449	0.163614	31.4254
GOTERM_CC_FAT	GO:0032432~actin filament bundle	3	1.69492	0.0308045	Q9ERG0, Q7TPR4, P57780	145	24	12504	10.7793	0.999707	0.168804	33.5673
GOTERM_CC_FAT	GO:0042641~actomyosin	3	1.69492	0.0383105	Q9ERG0, Q7TPR4, P57780	145	27	12504	9.58161	0.999961	0.198119	39.9867
GOTERM_CC_FAT	GO:0015629~actin cytoskeleton	6	3.38983	0.088198	Q9ERG0, P08032, Q02257, Q7TPR4, P57780, P26231	145	205	12504	2.52394	1	0.329752	70.0872
GOTERM_BP_FAT	GO:0030036~actin cytoskeleton organization	5	2.82486	0.109609	Q9ERG0, Q7TPR4, P57780, P13020, B7FAU9	151	165	13588	2.72687	1	0.728074	84.66
GOTERM_BP_FAT	GO:0030029~actin filament-based process	5	2.82486	0.130553	Q9ERG0, Q7TPR4, P57780, P13020, B7FAU9	151	176	13588	2.55644	1	0.773536	89.5555
GOTERM_BP_FAT	GO:0007010~cytoskeleton organization	5	2.82486	0.486752	Q9ERG0, Q7TPR4, P57780, P13020, B7FAU9	151	326	13588	1.38016	1	0.988091	99.9979
Annotation Cluster 12	Enrichment Score: 1.6666664463579872
Category	Term	Count	%	PValue	Genes	List Total	Pop Hits	Pop Total	Fold Enrichment	Bonferroni	Benjamini	FDR
GOTERM_CC_FAT	GO:0070161~anchoring junction	7	3.9548	0.0029636	Q9ERG0, Q9QY23, Q02257, Q7TPR4, P09803, P97350, P26231	145	123	12504	4.90765	0.537764	0.0443781	3.80521
GOTERM_CC_FAT	GO:0005913~cell-cell adherens junction	4	2.25989	0.00530996	Q9QY23, Q02257, P09803, P26231	145	31	12504	11.127	0.749493	0.0668725	6.72256
GOTERM_CC_FAT	GO:0005912~adherens junction	6	3.38983	0.00755642	Q9ERG0, Q9QY23, Q02257, Q7TPR4, P09803, P26231	145	106	12504	4.8812	0.86084	0.0821716	9.43893
GOTERM_CC_FAT	GO:0005911~cell-cell junction	7	3.9548	0.0149495	Q9QY23, Q02257, P28843, P09803, P97350, Q99N28, P26231	145	173	12504	3.48926	0.980084	0.126321	17.8712
GOTERM_CC_FAT	GO:0030057~desmosome	3	1.69492	0.0218488	Q9QY23, Q02257, P97350	145	20	12504	12.9352	0.996797	0.14747	25.0803
GOTERM_CC_FAT	GO:0030054~cell junction	10	5.64972	0.0931079	Q3T9X3, Q9ERG0, Q9QY23, Q02257, P28843, Q7TPR4, P09803, P97350, Q99N28, P26231	145	470	12504	1.83478	1	0.34069	72.1256
GOTERM_CC_FAT	GO:0043296~apical junction complex	4	2.25989	0.110862	Q9QY23, Q02257, P97350, P26231	145	101	12504	3.41523	1	0.361909	78.4736
GOTERM_CC_FAT	GO:0016327~apicolateral plasma membrane	4	2.25989	0.115776	Q9QY23, Q02257, P97350, P26231	145	103	12504	3.34891	1	0.362746	79.9778
Annotation Cluster 13	Enrichment Score: 1.6622346340571892
Category	Term	Count	%	PValue	Genes	List Total	Pop Hits	Pop Total	Fold Enrichment	Bonferroni	Benjamini	FDR
GOTERM_CC_FAT	GO:0005938~cell cortex	8	4.51977	0.000626324	P04919, P08032, Q8CJ53, Q9JLQ0, Q7TPR4, Q8CHH9, P57780, B7FAU9	145	126	12504	5.47521	0.15032	0.0146996	0.815587
GOTERM_CC_FAT	GO:0044448~cell cortex part	5	2.82486	0.00993909	P04919, P08032, Q7TPR4, Q8CHH9, P57780	145	73	12504	5.90647	0.92551	0.0950613	12.24
GOTERM_CC_FAT	GO:0030863~cortical cytoskeleton	4	2.25989	0.0131893	P04919, P08032, Q7TPR4, P57780	145	43	12504	8.02181	0.968319	0.120017	15.9321
GOTERM_CC_FAT	GO:0015629~actin cytoskeleton	6	3.38983	0.088198	Q9ERG0, P08032, Q02257, Q7TPR4, P57780, P26231	145	205	12504	2.52394	1	0.329752	70.0872
GOTERM_CC_FAT	GO:0044430~cytoskeletal part	9	5.08475	0.67453	Q3T9X3, Q9ERG0, P08032, Q8CJ53, Q7TPR4, Q8CHH9, P57780, Q9WU78, A2BFF8	145	774	12504	1.00273	1	0.950645	100
Annotation Cluster 14	Enrichment Score: 1.5753820647448802
Category	Term	Count	%	PValue	Genes	List Total	Pop Hits	Pop Total	Fold Enrichment	Bonferroni	Benjamini	FDR
GOTERM_MF_FAT	GO:0003872~6-phosphofructokinase activity	3	1.69492	0.000352239	Q9WUA3, P47857, P12382	146	3	13288	91.0137	0.116006	0.0102228	0.480676
GOTERM_CC_FAT	GO:0005945~6-phosphofructokinase complex	3	1.69492	0.000392153	Q9WUA3, P47857, P12382	145	3	12504	86.2345	0.0969522	0.0112671	0.511375
GOTERM_MF_FAT	GO:0019200~carbohydrate kinase activity	4	2.25989	0.00126618	Q9QZ08, Q9WUA3, P47857, P12382	146	20	13288	18.2027	0.358179	0.0335359	1.7179
GOTERM_MF_FAT	GO:0008443~phosphofructokinase activity	3	1.69492	0.00239581	Q9WUA3, P47857, P12382	146	7	13288	39.0059	0.568091	0.0481851	3.2274
KEGG_PATHWAY	mmu00030:Pentose phosphate pathway	4	2.25989	0.00971343	Q9WUA3, Q91YP3, P47857, P12382	100	26	5738	8.82769	0.651522	0.296293	10.4083
GOTERM_BP_FAT	GO:0005996~monosaccharide metabolic process	7	3.9548	0.0192923	Q8CI94, Q9QZ08, Q9WUB3, Q9WUA3, P47857, P12382, P97742	151	191	13588	3.29794	1	0.365026	26.9905
GOTERM_BP_FAT	GO:0006006~glucose metabolic process	6	3.38983	0.0195093	Q8CI94, Q9WUB3, Q9WUA3, P47857, P12382, P97742	151	140	13588	3.85658	1	0.362688	27.2508
GOTERM_BP_FAT	GO:0006091~generation of precursor metabolites and energy	8	4.51977	0.0257885	Q99KI0, Q8CI94, Q9WUB3, Q9WUA3, Q91VD9, Q9CQ69, P47857, P12382	151	261	13588	2.75821	1	0.39906	34.4201
GOTERM_BP_FAT	GO:0044275~cellular carbohydrate catabolic process	4	2.25989	0.0285502	Q9WUB3, Q9WUA3, P47857, P12382	151	60	13588	5.99912	1	0.406561	37.3585
GOTERM_BP_FAT	GO:0019318~hexose metabolic process	6	3.38983	0.0393946	Q8CI94, Q9WUB3, Q9WUA3, P47857, P12382, P97742	151	169	13588	3.1948	1	0.458095	47.7442
GOTERM_BP_FAT	GO:0016052~carbohydrate catabolic process	4	2.25989	0.0603514	Q9WUB3, Q9WUA3, P47857, P12382	151	81	13588	4.44379	1	0.560616	63.4033
KEGG_PATHWAY	mmu00052:Galactose metabolism	3	1.69492	0.0782696	Q9WUA3, P47857, P12382	100	27	5738	6.37556	0.99985	0.550764	60.0571
GOTERM_BP_FAT	GO:0006096~glycolysis	3	1.69492	0.0847899	Q9WUA3, P47857, P12382	151	44	13588	6.13546	1	0.670085	76.0871
GOTERM_BP_FAT	GO:0019320~hexose catabolic process	3	1.69492	0.112384	Q9WUA3, P47857, P12382	151	52	13588	5.19154	1	0.730849	85.4142
GOTERM_BP_FAT	GO:0006007~glucose catabolic process	3	1.69492	0.112384	Q9WUA3, P47857, P12382	151	52	13588	5.19154	1	0.730849	85.4142
GOTERM_BP_FAT	GO:0046365~monosaccharide catabolic process	3	1.69492	0.119607	Q9WUA3, P47857, P12382	151	54	13588	4.99926	1	0.750818	87.2172
KEGG_PATHWAY	mmu00051:Fructose and mannose metabolism	3	1.69492	0.133197	Q9WUA3, P47857, P12382	100	37	5738	4.65243	1	0.66803	80.0022
GOTERM_BP_FAT	GO:0046164~alcohol catabolic process	3	1.69492	0.161122	Q9WUA3, P47857, P12382	151	65	13588	4.15323	1	0.829719	94.1403
GOTERM_CC_FAT	GO:0044445~cytosolic part	3	1.69492	0.163904	Q9WUA3, P47857, P12382	145	63	12504	4.1064	1	0.433116	90.3661
KEGG_PATHWAY	mmu00010:Glycolysis / Gluconeogenesis	3	1.69492	0.328556	Q9WUA3, P47857, P12382	100	68	5738	2.53147	1	0.833451	98.8725

## Sheet: Cluster 7
Annotation Cluster 1	Enrichment Score: 3.339094076303415
Category	Term	Count	%	PValue	Genes	List Total	Pop Hits	Pop Total	Fold Enrichment	Bonferroni	Benjamini	FDR
GOTERM_BP_FAT	GO:0051258~protein polymerization	8	5.12821	1.04631e-07	P68369, Q922F4, Q9ERD7, Q8K0E8, P99024, P68368, Q9CWF2, P68372	134	40	13588	20.2806	0.000120109	0.000120109	0.000168221
GOTERM_MF_FAT	GO:0003924~GTPase activity	11	7.05128	6.41908e-07	P68369, Q922F4, Q9DC51, Q9ERD7, P99024, P68368, P63001, Q9CWF2, P68372, Q9QUI0, P60766	135	128	13288	8.4588	0.000200897	0.000100454	0.000863326
GOTERM_BP_FAT	GO:0007018~microtubule-based movement	8	5.12821	5.88436e-05	P68369, Q922F4, Q8R1Q8, Q9ERD7, P99024, P68368, Q9CWF2, P68372	134	101	13588	8.03192	0.0653231	0.0222665	0.0945641
GOTERM_BP_FAT	GO:0043623~cellular protein complex assembly	8	5.12821	9.01418e-05	P68369, Q922F4, Q9ERD7, Q8K0E8, P99024, P68368, Q9CWF2, P68372	134	108	13588	7.51133	0.0983126	0.02554	0.144827
KEGG_PATHWAY	mmu04540:Gap junction	8	5.12821	0.000219504	P68369, Q922F4, Q9DC51, Q9ERD7, P99024, P68368, Q9CWF2, P68372	84	86	5738	6.35437	0.0242873	0.00816222	0.248543
GOTERM_BP_FAT	GO:0007017~microtubule-based process	10	6.41026	0.000228487	P68369, Q9CW03, Q922F4, Q8R1Q8, Q9ERD7, P99024, P48725, P68368, Q9CWF2, P68372	134	211	13588	4.80583	0.230745	0.0511139	0.366719
GOTERM_CC_FAT	GO:0005874~microtubule	11	7.05128	0.000306391	Q6PDL0, P68369, Q922F4, Q8R1Q8, Q9ERD7, P99024, O35685, P48725, P68368, Q9CWF2, P68372	138	240	12504	4.1529	0.0671972	0.0341828	0.391275
GOTERM_MF_FAT	GO:0005525~GTP binding	12	7.69231	0.000908557	P68369, Q922F4, Q9DC51, Q9ERD7, P99024, P68368, P63001, Q9CWF2, P68372, P26443, Q9QUI0, P60766	135	354	13288	3.3366	0.247615	0.0463112	1.21507
GOTERM_CC_FAT	GO:0005856~cytoskeleton	25	16.0256	0.00107589	Q61781, Q9CW03, Q8R1Q8, O89053, P50462, Q9WTQ5, P48725, P68372, Q8R0W0, P18760, A2AKD7, P68369, Q6PDL0, P40124, Q922F4, Q9ERD7, A1L317, P99024, O35685, Q9D952, P68368, P97384, Q9CWF2, Q9QUI0, Q9R0P5	138	1122	12504	2.01891	0.216794	0.0592613	1.36775
GOTERM_MF_FAT	GO:0032561~guanyl ribonucleotide binding	12	7.69231	0.00111365	P68369, Q922F4, Q9DC51, Q9ERD7, P99024, P68368, P63001, Q9CWF2, P68372, P26443, Q9QUI0, P60766	135	363	13288	3.25387	0.294443	0.0486031	1.48746
GOTERM_MF_FAT	GO:0019001~guanyl nucleotide binding	12	7.69231	0.00111365	P68369, Q922F4, Q9DC51, Q9ERD7, P99024, P68368, P63001, Q9CWF2, P68372, P26443, Q9QUI0, P60766	135	363	13288	3.25387	0.294443	0.0486031	1.48746
GOTERM_BP_FAT	GO:0034622~cellular macromolecular complex assembly	9	5.76923	0.00132086	P68369, Q922F4, P84244, Q9ERD7, Q8K0E8, P99024, P68368, Q9CWF2, P68372	134	217	13588	4.20565	0.780708	0.223448	2.10261
GOTERM_BP_FAT	GO:0006461~protein complex assembly	9	5.76923	0.00175657	P68369, Q922F4, Q1XH17, Q9ERD7, Q8K0E8, P99024, P68368, Q9CWF2, P68372	134	227	13588	4.02038	0.867122	0.222981	2.78705
GOTERM_BP_FAT	GO:0070271~protein complex biogenesis	9	5.76923	0.00175657	P68369, Q922F4, Q1XH17, Q9ERD7, Q8K0E8, P99024, P68368, Q9CWF2, P68372	134	227	13588	4.02038	0.867122	0.222981	2.78705
GOTERM_MF_FAT	GO:0005198~structural molecule activity	13	8.33333	0.00197876	Q61781, Q9WTQ5, P68372, P14115, P97351, P68369, Q922F4, Q9ERD7, A1L317, P99024, P68368, Q9CWF2, Q91V55	135	450	13288	2.84352	0.462038	0.0745691	2.62879
GOTERM_BP_FAT	GO:0034621~cellular macromolecular complex subunit organization	9	5.76923	0.00282124	P68369, Q922F4, P84244, Q9ERD7, Q8K0E8, P99024, P68368, Q9CWF2, P68372	134	245	13588	3.72501	0.960968	0.255358	4.44066
GOTERM_CC_FAT	GO:0015630~microtubule cytoskeleton	13	8.33333	0.003889	P68369, Q6PDL0, Q9CW03, Q922F4, Q8R1Q8, Q9ERD7, P48725, O35685, P99024, P68368, P97384, Q9CWF2, P68372	138	450	12504	2.61758	0.587089	0.0936052	4.86288
GOTERM_CC_FAT	GO:0044430~cytoskeletal part	18	11.5385	0.00467325	Q61781, Q9CW03, Q8R1Q8, P48725, P68372, P18760, P68369, Q6PDL0, P40124, Q922F4, Q9ERD7, A1L317, P99024, O35685, P68368, P97384, Q9CWF2, Q9R0P5	138	774	12504	2.10718	0.654691	0.100873	5.81673
GOTERM_BP_FAT	GO:0065003~macromolecular complex assembly	10	6.41026	0.00600211	P68369, Q922F4, P84244, Q1XH17, Q9ERD7, Q8K0E8, P99024, P68368, Q9CWF2, P68372	134	338	13588	3.00009	0.999003	0.33405	9.22534
GOTERM_BP_FAT	GO:0043933~macromolecular complex subunit organization	10	6.41026	0.0100317	P68369, Q922F4, P84244, Q1XH17, Q9ERD7, Q8K0E8, P99024, P68368, Q9CWF2, P68372	134	367	13588	2.76302	0.999991	0.439387	14.9643
Annotation Cluster 2	Enrichment Score: 3.0127011889690625
Category	Term	Count	%	PValue	Genes	List Total	Pop Hits	Pop Total	Fold Enrichment	Bonferroni	Benjamini	FDR
GOTERM_MF_FAT	GO:0016620~oxidoreductase activity, acting on the aldehyde or oxo group of donors, NAD or NADP as acceptor	7	4.48718	3.69e-07	Q9DBF1, P24549, Q9EQ20, B1ATI7, Q8C5J1, P47738, Q7TNT2	135	29	13288	23.7589	0.00011549	0.00011549	0.000496283
KEGG_PATHWAY	mmu00620:Pyruvate metabolism	7	4.48718	2.29025e-05	Q99KB8, Q9DBF1, P52480, O08749, Q8CAY6, Q8C5J1, P47738	84	41	5738	11.6626	0.00256182	0.00256182	0.0259587
KEGG_PATHWAY	mmu00010:Glycolysis / Gluconeogenesis	8	5.12821	4.88266e-05	Q9DBF1, Q64437, P52480, B1ATI7, O08749, P06745, Q8C5J1, P47738	84	68	5738	8.03641	0.00545378	0.00273062	0.0553348
KEGG_PATHWAY	mmu00340:Histidine metabolism	5	3.20513	0.000408529	Q9DBF1, Q64133, B1ATI7, Q8C5J1, P47738	84	25	5738	13.6619	0.0447332	0.0113759	0.462123
KEGG_PATHWAY	mmu00280:Valine, leucine and isoleucine degradation	6	3.84615	0.000482784	Q9DBF1, Q9EQ20, O08749, Q8CAY6, Q8C5J1, P47738	84	46	5738	8.90994	0.0526483	0.0107587	0.54591
KEGG_PATHWAY	mmu00640:Propanoate metabolism	5	3.20513	0.000837687	Q9DBF1, Q9EQ20, Q8CAY6, Q8C5J1, P47738	84	30	5738	11.3849	0.0895901	0.0155217	0.945484
KEGG_PATHWAY	mmu00330:Arginine and proline metabolism	6	3.84615	0.000933834	Q9DBF1, Q91YI0, Q64133, P26443, Q8C5J1, P47738	84	53	5738	7.73315	0.0993498	0.0148372	1.05348
KEGG_PATHWAY	mmu00053:Ascorbate and aldarate metabolism	4	2.5641	0.00117138	Q9DBF1, Q8C5J1, P47738, Q63886	84	15	5738	18.2159	0.12302	0.016275	1.31984
KEGG_PATHWAY	mmu00650:Butanoate metabolism	5	3.20513	0.00186953	Q9DBF1, Q80XN0, Q8CAY6, Q8C5J1, P47738	84	37	5738	9.23102	0.189078	0.023018	2.0989
KEGG_PATHWAY	mmu00380:Tryptophan metabolism	5	3.20513	0.00250334	Q9DBF1, Q64133, Q8CAY6, Q8C5J1, P47738	84	40	5738	8.53869	0.244765	0.0276822	2.80131
KEGG_PATHWAY	mmu00071:Fatty acid metabolism	5	3.20513	0.00386407	Q9DBF1, Q64437, Q8CAY6, Q8C5J1, P47738	84	45	5738	7.58995	0.351838	0.0386526	4.2938
KEGG_PATHWAY	mmu00903:Limonene and pinene degradation	3	1.92308	0.0192122	Q9DBF1, Q8C5J1, P47738	84	15	5738	13.6619	0.886131	0.153911	19.7405
KEGG_PATHWAY	mmu00310:Lysine degradation	4	2.5641	0.0209614	Q9DBF1, Q8CAY6, Q8C5J1, P47738	84	41	5738	6.66434	0.906765	0.1463	21.3482
KEGG_PATHWAY	mmu00561:Glycerolipid metabolism	4	2.5641	0.0299815	Q9DBF1, Q8K3K7, Q8C5J1, P47738	84	47	5738	5.81358	0.966936	0.172549	29.1824
KEGG_PATHWAY	mmu00410:beta-Alanine metabolism	3	1.92308	0.0396044	Q9DBF1, Q8C5J1, P47738	84	22	5738	9.31494	0.989175	0.202518	36.7503
Annotation Cluster 3	Enrichment Score: 2.7879924047031466
Category	Term	Count	%	PValue	Genes	List Total	Pop Hits	Pop Total	Fold Enrichment	Bonferroni	Benjamini	FDR
GOTERM_MF_FAT	GO:0000166~nucleotide binding	44	28.2051	5.4113e-06	P46467, P42932, Q8R1Q8, P52480, P47791, O08749, P68372, Q9WUK2, P26443, Q6PHZ2, P80314, P80315, P68369, Q6PDL0, Q03265, P80317, Q922F4, Q8VCH6, P60122, P68368, Q9QUI0, Q8BU30, P60766, Q9R008, Q9CW03, P56480, Q61035, P26369, P70333, P26638, P63001, Q8VCW8, Q8BKG3, P25206, Q9CZD3, O70325, Q8CCS6, Q9DC51, Q9ERD7, Q8C166, P99024, Q9CWF2, P62192	135	2183	13288	1.98392	0.00169231	0.000564421	0.00727765
GOTERM_MF_FAT	GO:0017076~purine nucleotide binding	37	23.7179	7.00027e-05	P46467, P42932, Q8R1Q8, P52480, P47791, O08749, P68372, P26443, Q6PHZ2, P80314, P80315, P68369, Q6PDL0, Q03265, Q922F4, P80317, Q8VCH6, P60122, P68368, Q9QUI0, Q8BU30, P60766, Q9R008, Q9CW03, P56480, Q61035, P26638, P63001, Q8VCW8, Q8BKG3, P25206, Q9CZD3, Q9DC51, Q9ERD7, P99024, Q9CWF2, P62192	135	1871	13288	1.9465	0.0216733	0.00546293	0.0941087
GOTERM_MF_FAT	GO:0032555~purine ribonucleotide binding	34	21.7949	0.000366612	P46467, P42932, Q8R1Q8, P52480, P68372, Q6PHZ2, P26443, P80314, P80315, P68369, Q6PDL0, Q03265, Q922F4, P80317, P60122, P68368, Q9QUI0, Q8BU30, P60766, Q9R008, Q9CW03, P56480, Q61035, P26638, P63001, Q8VCW8, Q8BKG3, P25206, Q9CZD3, Q9DC51, Q9ERD7, P99024, Q9CWF2, P62192	135	1796	13288	1.86337	0.108429	0.0226927	0.491949
GOTERM_MF_FAT	GO:0032553~ribonucleotide binding	34	21.7949	0.000366612	P46467, P42932, Q8R1Q8, P52480, P68372, Q6PHZ2, P26443, P80314, P80315, P68369, Q6PDL0, Q03265, Q922F4, P80317, P60122, P68368, Q9QUI0, Q8BU30, P60766, Q9R008, Q9CW03, P56480, Q61035, P26638, P63001, Q8VCW8, Q8BKG3, P25206, Q9CZD3, Q9DC51, Q9ERD7, P99024, Q9CWF2, P62192	135	1796	13288	1.86337	0.108429	0.0226927	0.491949
GOTERM_MF_FAT	GO:0030554~adenyl nucleotide binding	26	16.6667	0.0102779	P46467, P42932, P52480, Q8R1Q8, P47791, O08749, P26443, Q6PHZ2, P80314, P80315, Q6PDL0, Q03265, P80317, P60122, Q8VCH6, Q8BU30, Q9R008, Q9CW03, P56480, Q61035, P26638, Q8VCW8, Q8BKG3, P25206, Q9CZD3, P62192	135	1535	13288	1.66721	0.960586	0.236215	12.9726
GOTERM_MF_FAT	GO:0001883~purine nucleoside binding	26	16.6667	0.0113712	P46467, P42932, P52480, Q8R1Q8, P47791, O08749, P26443, Q6PHZ2, P80314, P80315, Q6PDL0, Q03265, P80317, P60122, Q8VCH6, Q8BU30, Q9R008, Q9CW03, P56480, Q61035, P26638, Q8VCW8, Q8BKG3, P25206, Q9CZD3, P62192	135	1548	13288	1.65321	0.972112	0.240694	14.2567
GOTERM_MF_FAT	GO:0001882~nucleoside binding	26	16.6667	0.0122753	P46467, P42932, P52480, Q8R1Q8, P47791, O08749, P26443, Q6PHZ2, P80314, P80315, Q6PDL0, Q03265, P80317, P60122, Q8VCH6, Q8BU30, Q9R008, Q9CW03, P56480, Q61035, P26638, Q8VCW8, Q8BKG3, P25206, Q9CZD3, P62192	135	1558	13288	1.6426	0.979057	0.241292	15.3053
GOTERM_MF_FAT	GO:0005524~ATP binding	23	14.7436	0.0314512	Q9R008, Q9CW03, P42932, P46467, P56480, P52480, Q8R1Q8, Q61035, P26638, Q6PHZ2, Q8VCW8, P26443, P80314, Q8BKG3, P80315, P25206, Q9CZD3, Q6PDL0, Q03265, P80317, P60122, Q8BU30, P62192	135	1443	13288	1.56887	0.999955	0.393541	34.9358
GOTERM_MF_FAT	GO:0032559~adenyl ribonucleotide binding	23	14.7436	0.0352258	Q9R008, Q9CW03, P42932, P46467, P56480, P52480, Q8R1Q8, Q61035, P26638, Q6PHZ2, Q8VCW8, P26443, P80314, Q8BKG3, P80315, P25206, Q9CZD3, Q6PDL0, Q03265, P80317, P60122, Q8BU30, P62192	135	1460	13288	1.5506	0.999987	0.386161	38.2646
Annotation Cluster 4	Enrichment Score: 2.075627185489509
Category	Term	Count	%	PValue	Genes	List Total	Pop Hits	Pop Total	Fold Enrichment	Bonferroni	Benjamini	FDR
GOTERM_CC_FAT	GO:0031967~organelle envelope	15	9.61538	0.00238509	P56480, Q64133, Q9CZN7, Q61029, P26443, Q63886, O70325, Q03265, Q8CCS6, Q8BGH2, Q80XN0, O35343, Q8CH18, Q9D1M0, Q8C5J1	138	540	12504	2.51691	0.418452	0.102743	3.00883
GOTERM_CC_FAT	GO:0031975~envelope	15	9.61538	0.00246701	P56480, Q64133, Q9CZN7, Q61029, P26443, Q63886, O70325, Q03265, Q8CCS6, Q8BGH2, Q80XN0, O35343, Q8CH18, Q9D1M0, Q8C5J1	138	542	12504	2.50762	0.429193	0.0769764	3.11067
GOTERM_CC_FAT	GO:0044429~mitochondrial part	14	8.97436	0.00492885	Q99KB8, P56480, Q9CZN7, Q64133, O08749, P26443, Q63886, O70325, Q03265, Q8CCS6, Q8BGH2, Q80XN0, Q8C5J1, P47738	138	524	12504	2.42084	0.674247	0.0969388	6.12568
GOTERM_CC_FAT	GO:0031966~mitochondrial membrane	11	7.05128	0.00723708	O70325, Q03265, Q8CCS6, P56480, Q8BGH2, Q80XN0, Q64133, Q9CZN7, P26443, Q8C5J1, Q63886	138	368	12504	2.70841	0.807718	0.128378	8.87377
GOTERM_CC_FAT	GO:0005740~mitochondrial envelope	11	7.05128	0.0108253	O70325, Q03265, Q8CCS6, P56480, Q8BGH2, Q80XN0, Q64133, Q9CZN7, P26443, Q8C5J1, Q63886	138	391	12504	2.54909	0.915477	0.173087	12.9988
GOTERM_CC_FAT	GO:0005743~mitochondrial inner membrane	9	5.76923	0.0161929	O70325, Q03265, P56480, Q8BGH2, Q80XN0, Q9CZN7, P26443, Q8C5J1, Q63886	138	296	12504	2.75499	0.975421	0.20675	18.8491
GOTERM_CC_FAT	GO:0019866~organelle inner membrane	9	5.76923	0.0214709	O70325, Q03265, P56480, Q8BGH2, Q80XN0, Q9CZN7, P26443, Q8C5J1, Q63886	138	312	12504	2.61371	0.992752	0.251603	24.2461
GOTERM_CC_FAT	GO:0031090~organelle membrane	16	10.2564	0.0314331	P56480, Q1XH17, O89053, Q64133, Q9CZN7, Q9D1D4, P26443, Q63886, O70325, Q03265, Q8CCS6, Q8BGH2, Q80XN0, Q8C5J1, P27046, Q8BVE3	138	809	12504	1.79201	0.99929	0.304061	33.5418
Annotation Cluster 5	Enrichment Score: 1.6629488001358017
Category	Term	Count	%	PValue	Genes	List Total	Pop Hits	Pop Total	Fold Enrichment	Bonferroni	Benjamini	FDR
GOTERM_BP_FAT	GO:0006418~tRNA aminoacylation for protein translation	4	2.5641	0.0102405	Q9CZD3, Q61035, P26638, Q8BU30	134	46	13588	8.81765	0.999993	0.430331	15.2522
GOTERM_BP_FAT	GO:0043038~amino acid activation	4	2.5641	0.0102405	Q9CZD3, Q61035, P26638, Q8BU30	134	46	13588	8.81765	0.999993	0.430331	15.2522
GOTERM_BP_FAT	GO:0043039~tRNA aminoacylation	4	2.5641	0.0102405	Q9CZD3, Q61035, P26638, Q8BU30	134	46	13588	8.81765	0.999993	0.430331	15.2522
GOTERM_MF_FAT	GO:0004812~aminoacyl-tRNA ligase activity	4	2.5641	0.0124614	Q9CZD3, Q61035, P26638, Q8BU30	135	48	13288	8.20247	0.980257	0.230229	15.5197
GOTERM_MF_FAT	GO:0016875~ligase activity, forming carbon-oxygen bonds	4	2.5641	0.0124614	Q9CZD3, Q61035, P26638, Q8BU30	135	48	13288	8.20247	0.980257	0.230229	15.5197
GOTERM_MF_FAT	GO:0016876~ligase activity, forming aminoacyl-tRNA and related compounds	4	2.5641	0.0124614	Q9CZD3, Q61035, P26638, Q8BU30	135	48	13288	8.20247	0.980257	0.230229	15.5197
KEGG_PATHWAY	mmu00970:Aminoacyl-tRNA biosynthesis	4	2.5641	0.0223431	Q9CZD3, Q61035, P26638, Q8BU30	84	42	5738	6.50567	0.920405	0.1463	22.5973
GOTERM_BP_FAT	GO:0006412~translation	8	5.12821	0.0373513	Q9CZD3, Q61035, P26638, P14115, Q9WUK2, Q8BU30, P97351, Q91V55	134	319	13588	2.54302	1	0.629609	45.7746
GOTERM_BP_FAT	GO:0006399~tRNA metabolic process	4	2.5641	0.0991466	Q9CZD3, Q61035, P26638, Q8BU30	134	113	13588	3.58949	1	0.789169	81.3384
GOTERM_BP_FAT	GO:0034660~ncRNA metabolic process	5	3.20513	0.136496	Q9ESX5, Q9CZD3, Q61035, P26638, Q8BU30	134	202	13588	2.50997	1	0.827086	90.5531
Annotation Cluster 6	Enrichment Score: 1.6523739109376472
Category	Term	Count	%	PValue	Genes	List Total	Pop Hits	Pop Total	Fold Enrichment	Bonferroni	Benjamini	FDR
GOTERM_MF_FAT	GO:0030247~polysaccharide binding	6	3.84615	0.00953291	P32261, P63158, Q9DBX3, Q6NZK3, P28654, O70503	135	128	13288	4.61389	0.950119	0.259042	12.0874
GOTERM_MF_FAT	GO:0001871~pattern binding	6	3.84615	0.00953291	P32261, P63158, Q9DBX3, Q6NZK3, P28654, O70503	135	128	13288	4.61389	0.950119	0.259042	12.0874
GOTERM_MF_FAT	GO:0005539~glycosaminoglycan binding	5	3.20513	0.0281812	P32261, P63158, Q6NZK3, P28654, O70503	135	114	13288	4.31709	0.99987	0.391694	31.9185
GOTERM_MF_FAT	GO:0030246~carbohydrate binding	8	5.12821	0.0415361	P32261, O08573, P63158, Q9DBX3, Q6NZK3, P27046, P28654, O70503	135	317	13288	2.48403	0.999998	0.424935	43.4797
GOTERM_MF_FAT	GO:0008201~heparin binding	4	2.5641	0.0514392	P32261, P63158, Q6NZK3, O70503	135	83	13288	4.7436	1	0.470459	50.8482

## Sheet: Cluster 8
Annotation Cluster 1	Enrichment Score: 5.117508309923312
Category	Term	Count	%	PValue	Genes	List Total	Pop Hits	Pop Total	Fold Enrichment	Bonferroni	Benjamini	FDR
GOTERM_MF_FAT	GO:0000166~nucleotide binding	69	26.6409	2.18736e-08	Q01279, P32921, P63017, Q8BHC4, P70698, Q8BTZ7, P47811, P59325, Q8VDD5, Q9JKR6, Q9JHU4, Q9EPL9, P29341, Q8BML9, Q3THS6, Q9ET01, Q9DBL1, Q9JHI5, Q07417, Q99MN9, Q60737, Q9Z1Q9, P21279, P21278, P07934, Q8K010, P28076, Q80XL6, Q61879, P84104, Q9DCD0, Q9JLI8, Q04750, Q9WTI7, P42208, Q64433, Q8R050, P61222, Q921W2, P16460, Q64520, P15532, Q05D44, P61164, O54984, B2RSH2, Q810A7, P51855, P32233, Q6Q477,…	216	2183	13288	1.94447	9.38375e-06	9.38375e-06	3.08201e-05
GOTERM_MF_FAT	GO:0017076~purine nucleotide binding	61	23.5521	7.50649e-08	Q01279, P32921, P63017, Q8BHC4, P70698, Q8BTZ7, P47811, P59325, Q8VDD5, Q9JKR6, Q9JHU4, Q9EPL9, Q8BML9, Q3THS6, Q9DBL1, Q9JHI5, Q07417, Q60737, Q99MN9, Q9Z1Q9, P21279, P21278, P07934, Q8K010, P28076, Q80XL6, Q61879, Q04750, Q9WTI7, P42208, Q64433, Q8R050, P61222, P16460, P15532, Q64520, Q05D44, P61164, O54984, B2RSH2, Q810A7, P51855, P32233, Q6Q477, P08752, Q9WTP7, P31324, Q9WTP6, P30416, P36371,…	216	1871	13288	2.00568	3.22023e-05	1.61013e-05	0.000105767
GOTERM_MF_FAT	GO:0032555~purine ribonucleotide binding	54	20.8494	7.08183e-06	Q01279, P32921, P63017, Q8BHC4, P70698, Q8BTZ7, P47811, P59325, Q8VDD5, Q9JKR6, Q9JHU4, Q8BML9, Q3THS6, Q60737, Q99MN9, Q9Z1Q9, P21279, P21278, P07934, Q8K010, P28076, Q61879, Q04750, Q9WTI7, P42208, Q64433, Q8R050, P61222, P16460, P15532, Q64520, Q05D44, O54984, P61164, B2RSH2, P51855, Q810A7, P32233, Q6Q477, P08752, Q9WTP7, P31324, Q9WTP6, P30416, P36371, Q63844, Q80UG5, Q8CGC7, P27601, P05132,…	216	1796	13288	1.84967	0.0030335	0.000607438	0.00997788
GOTERM_MF_FAT	GO:0032553~ribonucleotide binding	54	20.8494	7.08183e-06	Q01279, P32921, P63017, Q8BHC4, P70698, Q8BTZ7, P47811, P59325, Q8VDD5, Q9JKR6, Q9JHU4, Q8BML9, Q3THS6, Q60737, Q99MN9, Q9Z1Q9, P21279, P21278, P07934, Q8K010, P28076, Q61879, Q04750, Q9WTI7, P42208, Q64433, Q8R050, P61222, P16460, P15532, Q64520, Q05D44, O54984, P61164, B2RSH2, P51855, Q810A7, P32233, Q6Q477, P08752, Q9WTP7, P31324, Q9WTP6, P30416, P36371, Q63844, Q80UG5, Q8CGC7, P27601, P05132,…	216	1796	13288	1.84967	0.0030335	0.000607438	0.00997788
GOTERM_MF_FAT	GO:0030554~adenyl nucleotide binding	48	18.5328	1.04217e-05	Q01279, P32921, P63017, Q04750, Q8BHC4, P70698, Q9WTI7, Q64433, P61222, P16460, P47811, P15532, Q64520, Q8VDD5, O54984, P61164, Q9JHU4, Q9JKR6, Q9EPL9, P51855, Q810A7, Q8BML9, Q3THS6, Q6Q477, Q9WTP7, P31324, Q9WTP6, P36371, P30416, Q63844, Q9DBL1, Q8CGC7, Q9JHI5, Q9R0H0, Q07417, P05132, Q8CI59, Q60737, Q99MN9, Q61656, Q9Z1Q9, P14434, P07934, Q8K010, Q923T9, P28076, Q80XL6, Q61879	216	1535	13288	1.92371	0.00446095	0.000744877	0.0146832
GOTERM_MF_FAT	GO:0001883~purine nucleoside binding	48	18.5328	1.30212e-05	Q01279, P32921, P63017, Q04750, Q8BHC4, P70698, Q9WTI7, Q64433, P61222, P16460, P47811, P15532, Q64520, Q8VDD5, O54984, P61164, Q9JHU4, Q9JKR6, Q9EPL9, P51855, Q810A7, Q8BML9, Q3THS6, Q6Q477, Q9WTP7, P31324, Q9WTP6, P36371, P30416, Q63844, Q9DBL1, Q8CGC7, Q9JHI5, Q9R0H0, Q07417, P05132, Q8CI59, Q60737, Q99MN9, Q61656, Q9Z1Q9, P14434, P07934, Q8K010, Q923T9, P28076, Q80XL6, Q61879	216	1548	13288	1.90755	0.00557054	0.000797698	0.0183453
GOTERM_MF_FAT	GO:0001882~nucleoside binding	48	18.5328	1.54166e-05	Q01279, P32921, P63017, Q04750, Q8BHC4, P70698, Q9WTI7, Q64433, P61222, P16460, P47811, P15532, Q64520, Q8VDD5, O54984, P61164, Q9JHU4, Q9JKR6, Q9EPL9, P51855, Q810A7, Q8BML9, Q3THS6, Q6Q477, Q9WTP7, P31324, Q9WTP6, P36371, P30416, Q63844, Q9DBL1, Q8CGC7, Q9JHI5, Q9R0H0, Q07417, P05132, Q8CI59, Q60737, Q99MN9, Q61656, Q9Z1Q9, P14434, P07934, Q8K010, Q923T9, P28076, Q80XL6, Q61879	216	1558	13288	1.89531	0.00659197	0.000826383	0.02172
GOTERM_MF_FAT	GO:0032559~adenyl ribonucleotide binding	41	15.8301	0.000574689	Q01279, P32921, P63017, Q04750, Q8BHC4, P70698, Q9WTI7, Q64433, P61222, P16460, P15532, P47811, Q64520, Q8VDD5, O54984, P61164, Q9JHU4, Q9JKR6, P51855, Q810A7, Q8BML9, Q3THS6, Q6Q477, Q9WTP7, P31324, Q9WTP6, P36371, P30416, Q63844, Q8CGC7, P05132, Q60737, Q99MN9, Q61656, Q9Z1Q9, P14434, P07934, Q8K010, Q923T9, P28076, Q61879	216	1460	13288	1.72757	0.218556	0.0203413	0.806702
GOTERM_MF_FAT	GO:0005524~ATP binding	40	15.444	0.00088464	Q01279, P32921, P63017, Q04750, Q8BHC4, P70698, Q9WTI7, Q64433, P61222, P16460, P15532, P47811, Q64520, Q8VDD5, O54984, P61164, Q9JHU4, Q9JKR6, P51855, Q810A7, Q8BML9, Q3THS6, Q6Q477, Q9WTP7, Q9WTP6, P36371, P30416, Q63844, Q8CGC7, P05132, Q60737, Q99MN9, Q61656, Q9Z1Q9, P14434, P07934, Q8K010, Q923T9, P28076, Q61879	216	1443	13288	1.7053	0.315919	0.0287837	1.23927
Annotation Cluster 2	Enrichment Score: 3.3980698154596807
Category	Term	Count	%	PValue	Genes	List Total	Pop Hits	Pop Total	Fold Enrichment	Bonferroni	Benjamini	FDR
GOTERM_CC_FAT	GO:0048475~coated membrane	9	3.4749	4.64249e-06	Q9QXK3, Q9Z1T1, Q80U83, Q8CIE6, Q9QZE5, P17427, P17426, Q3TWV4, B1AWE0	208	58	12504	9.32825	0.00132224	0.000330724	0.00615505
GOTERM_CC_FAT	GO:0030117~membrane coat	9	3.4749	4.64249e-06	Q9QXK3, Q9Z1T1, Q80U83, Q8CIE6, Q9QZE5, P17427, P17426, Q3TWV4, B1AWE0	208	58	12504	9.32825	0.00132224	0.000330724	0.00615505
GOTERM_CC_FAT	GO:0048770~pigment granule	9	3.4749	7.95564e-05	Q99LB4, P27773, P24369, Q922R8, Q78PY7, P63017, Q91YQ5, O08547, P27601	208	85	12504	6.36516	0.0224193	0.00251621	0.105428
GOTERM_CC_FAT	GO:0042470~melanosome	9	3.4749	7.95564e-05	Q99LB4, P27773, P24369, Q922R8, Q78PY7, P63017, Q91YQ5, O08547, P27601	208	85	12504	6.36516	0.0224193	0.00251621	0.105428
GOTERM_CC_FAT	GO:0031410~cytoplasmic vesicle	21	8.10811	0.000294521	Q01279, Q9Z1T1, Q8CIE6, Q80U83, Q922R8, Q9QZE5, P63017, Q3TWV4, P27601, B1AWE0, Q9QXK3, Q99LB4, P27773, P24369, P17427, Q78PY7, P17426, Q91YQ5, O08547, Q61235, Q9Z266	208	508	12504	2.48508	0.0805237	0.00835996	0.389786
GOTERM_CC_FAT	GO:0031982~vesicle	21	8.10811	0.000388275	Q01279, Q9Z1T1, Q8CIE6, Q80U83, Q922R8, Q9QZE5, P63017, Q3TWV4, P27601, B1AWE0, Q9QXK3, Q99LB4, P27773, P24369, P17427, Q78PY7, P17426, Q91YQ5, O08547, Q61235, Q9Z266	208	519	12504	2.43241	0.104775	0.00918091	0.513569
GOTERM_CC_FAT	GO:0016023~cytoplasmic membrane-bounded vesicle	18	6.94981	0.000528014	Q01279, Q80U83, Q8CIE6, Q922R8, Q9QZE5, P63017, Q3TWV4, P27601, B1AWE0, Q99LB4, Q9QXK3, P27773, P24369, P17427, Q78PY7, P17426, Q91YQ5, O08547	208	414	12504	2.61371	0.139743	0.011512	0.697803
GOTERM_CC_FAT	GO:0031988~membrane-bounded vesicle	18	6.94981	0.000619147	Q01279, Q80U83, Q8CIE6, Q922R8, Q9QZE5, P63017, Q3TWV4, P27601, B1AWE0, Q99LB4, Q9QXK3, P27773, P24369, P17427, Q78PY7, P17426, Q91YQ5, O08547	208	420	12504	2.57637	0.161811	0.0125288	0.817785
GOTERM_CC_FAT	GO:0012505~endomembrane system	17	6.56371	0.0162689	Q8BFZ9, Q80U83, Q8CIE6, Q9EPL8, Q9QZE5, Q3TWV4, Q8BKC5, Q9WTI7, B1AWE0, Q9QXK3, Q9DBG6, P17427, O54734, P17426, Q91YQ5, O08547, Q9ERN0	208	535	12504	1.91021	0.990672	0.170548	19.5451
GOTERM_CC_FAT	GO:0009898~internal side of plasma membrane	11	4.2471	0.0212474	Q9QXK3, Q9Z1T1, Q8CIE6, P26039, Q9QZE5, Q9D1G1, P17427, P17426, Q3TWV4, Q9Z266, B1AWE0	208	287	12504	2.30407	0.997803	0.190275	24.7793
GOTERM_BP_FAT	GO:0016192~vesicle-mediated transport	14	5.40541	0.023715	Q9QXK3, Q61830, Q9Z1T1, P15532, Q8CIE6, Q80U83, Q9QZE5, P17427, P17426, Q3TWV4, O08547, Q9Z266, B1AWE0, Q61879	205	466	13588	1.99133	1	0.548396	32.5634
Annotation Cluster 3	Enrichment Score: 3.036399997170318
Category	Term	Count	%	PValue	Genes	List Total	Pop Hits	Pop Total	Fold Enrichment	Bonferroni	Benjamini	FDR
GOTERM_MF_FAT	GO:0003995~acyl-CoA dehydrogenase activity	6	2.3166	3.99859e-06	Q9DBL1, Q9EPL9, Q9JHI5, Q9R0H0, Q07417, Q80XL6	216	16	13288	23.0694	0.00171393	0.000571636	0.00563389
GOTERM_MF_FAT	GO:0048037~cofactor binding	14	5.40541	7.94822e-05	Q9ET01, Q8R0X7, Q9DCD0, O88986, Q9DBL1, Q9R0H0, Q99K85, Q9JHI5, Q07417, Q61753, Q8CI59, Q9DBE0, Q9EPL9, Q80XL6	216	226	13288	3.81088	0.0335244	0.00378163	0.111933
GOTERM_MF_FAT	GO:0050660~FAD binding	7	2.7027	0.000998602	Q8CI59, Q9DBL1, Q9EPL9, Q9JHI5, Q9R0H0, Q07417, Q80XL6	216	71	13288	6.06521	0.348589	0.0281699	1.39788
GOTERM_MF_FAT	GO:0050662~coenzyme binding	9	3.4749	0.00450889	Q61753, Q8CI59, Q9DCD0, Q9DBL1, Q9EPL9, Q9JHI5, Q9R0H0, Q07417, Q80XL6	216	160	13288	3.46042	0.856107	0.0776022	6.16894
GOTERM_MF_FAT	GO:0009055~electron carrier activity	9	3.4749	0.01708	P61222, Q8CI59, Q9DBL1, Q9EPL9, Q9CQM9, Q9JHI5, Q9R0H0, Q07417, Q80XL6	216	202	13288	2.74092	0.999383	0.190356	21.5523
GOTERM_BP_FAT	GO:0055114~oxidation reduction	18	6.94981	0.0247442	Q9JLJ2, P55249, Q9DCD0, Q9CQU0, Q99LJ6, Q9DBL1, Q9R0H0, Q9JHI5, Q8K354, P14901, Q07417, Q61753, Q8CI59, Q7JCY6, P51660, Q9EPL9, Q9R0E1, Q80XL6	205	672	13588	1.77544	1	0.555198	33.7209
Annotation Cluster 4	Enrichment Score: 2.347669701917767
Category	Term	Count	%	PValue	Genes	List Total	Pop Hits	Pop Total	Fold Enrichment	Bonferroni	Benjamini	FDR
GOTERM_CC_FAT	GO:0048475~coated membrane	9	3.4749	4.64249e-06	Q9QXK3, Q9Z1T1, Q80U83, Q8CIE6, Q9QZE5, P17427, P17426, Q3TWV4, B1AWE0	208	58	12504	9.32825	0.00132224	0.000330724	0.00615505
GOTERM_CC_FAT	GO:0030117~membrane coat	9	3.4749	4.64249e-06	Q9QXK3, Q9Z1T1, Q80U83, Q8CIE6, Q9QZE5, P17427, P17426, Q3TWV4, B1AWE0	208	58	12504	9.32825	0.00132224	0.000330724	0.00615505
GOTERM_BP_FAT	GO:0034613~cellular protein localization	15	5.79151	0.000171539	Q9QXK3, Q9QYA2, Q9Z1T1, Q8CIE6, P04441, Q80U83, Q9JK48, P36371, Q9EPL8, Q9QZE5, P17427, P17426, Q3TWV4, Q8BKC5, B1AWE0	205	299	13588	3.32523	0.207823	0.0327337	0.281217
GOTERM_BP_FAT	GO:0070727~cellular macromolecule localization	15	5.79151	0.000183254	Q9QXK3, Q9QYA2, Q9Z1T1, Q8CIE6, P04441, Q80U83, Q9JK48, P36371, Q9EPL8, Q9QZE5, P17427, P17426, Q3TWV4, Q8BKC5, B1AWE0	205	301	13588	3.30314	0.220328	0.0306313	0.300395
GOTERM_BP_FAT	GO:0006886~intracellular protein transport	14	5.40541	0.000275461	Q9QXK3, Q9QYA2, Q9Z1T1, Q8CIE6, P04441, Q80U83, P36371, Q9EPL8, Q9QZE5, P17427, P17426, Q3TWV4, Q8BKC5, B1AWE0	205	276	13588	3.36218	0.312111	0.0407176	0.451223
GOTERM_BP_FAT	GO:0015031~protein transport	22	8.49421	0.000795396	Q9Z1T1, Q80U83, Q8CIE6, Q9EPL8, P36371, Q9QZE5, Q3TWV4, Q8BKC5, Q9WTI7, B1AWE0, Q9D8U8, Q9QXK3, Q8CI59, Q9QYA2, Q61598, P04441, Q8VDD5, P17427, Q9D1G1, P17426, O08547, Q9ERN0	205	651	13588	2.23998	0.6606	0.0935635	1.2977
GOTERM_BP_FAT	GO:0046907~intracellular transport	17	6.56371	0.000801154	Q9QXK3, Q9QYA2, Q9Z1T1, Q8CIE6, P04441, Q80U83, Q8VDD5, P36371, Q9EPL8, Q9QZE5, P17427, P17426, Q3TWV4, O08547, Q8BKC5, B1AWE0, Q61879	205	431	13588	2.61441	0.663246	0.0867086	1.30704
GOTERM_BP_FAT	GO:0045184~establishment of protein localization	22	8.49421	0.000876613	Q9Z1T1, Q80U83, Q8CIE6, Q9EPL8, P36371, Q9QZE5, Q3TWV4, Q8BKC5, Q9WTI7, B1AWE0, Q9D8U8, Q9QXK3, Q8CI59, Q9QYA2, Q61598, P04441, Q8VDD5, P17427, Q9D1G1, P17426, O08547, Q9ERN0	205	656	13588	2.2229	0.696071	0.0875414	1.42932
GOTERM_BP_FAT	GO:0008104~protein localization	24	9.26641	0.000940391	Q9Z1T1, Q80U83, Q8CIE6, P26039, Q9EPL8, P36371, Q9QZE5, Q3TWV4, Q8BKC5, Q9WTI7, B1AWE0, Q9D8U8, Q9QXK3, Q8CI59, Q9QYA2, Q61598, P04441, Q8VDD5, Q9JK48, P17427, Q9D1G1, P17426, O08547, Q9ERN0	205	753	13588	2.1126	0.721309	0.0872204	1.53256
GOTERM_CC_FAT	GO:0030120~vesicle coat	5	1.9305	0.00109379	Q9QXK3, Q80U83, Q8CIE6, Q9QZE5, B1AWE0	208	28	12504	10.7349	0.267946	0.0193051	1.44052
GOTERM_CC_FAT	GO:0030660~Golgi-associated vesicle membrane	4	1.5444	0.00477279	Q9QXK3, Q8CIE6, Q9QZE5, B1AWE0	208	21	12504	11.4505	0.744237	0.0729522	6.14615
GOTERM_CC_FAT	GO:0030663~COPI coated vesicle membrane	3	1.1583	0.0112454	Q9QXK3, Q8CIE6, Q9QZE5	208	10	12504	18.0346	0.960169	0.14884	13.9242
GOTERM_CC_FAT	GO:0030126~COPI vesicle coat	3	1.1583	0.0112454	Q9QXK3, Q8CIE6, Q9QZE5	208	10	12504	18.0346	0.960169	0.14884	13.9242
GOTERM_CC_FAT	GO:0030662~coated vesicle membrane	5	1.9305	0.0113496	Q9QXK3, Q80U83, Q8CIE6, Q9QZE5, B1AWE0	208	53	12504	5.67126	0.961347	0.143509	14.0443
GOTERM_CC_FAT	GO:0030137~COPI-coated vesicle	3	1.1583	0.0161387	Q9QXK3, Q8CIE6, Q9QZE5	208	12	12504	15.0288	0.990314	0.175692	19.4039
GOTERM_CC_FAT	GO:0012505~endomembrane system	17	6.56371	0.0162689	Q8BFZ9, Q80U83, Q8CIE6, Q9EPL8, Q9QZE5, Q3TWV4, Q8BKC5, Q9WTI7, B1AWE0, Q9QXK3, Q9DBG6, P17427, O54734, P17426, Q91YQ5, O08547, Q9ERN0	208	535	12504	1.91021	0.990672	0.170548	19.5451
GOTERM_CC_FAT	GO:0009898~internal side of plasma membrane	11	4.2471	0.0212474	Q9QXK3, Q9Z1T1, Q8CIE6, P26039, Q9QZE5, Q9D1G1, P17427, P17426, Q3TWV4, Q9Z266, B1AWE0	208	287	12504	2.30407	0.997803	0.190275	24.7793
GOTERM_CC_FAT	GO:0005798~Golgi-associated vesicle	4	1.5444	0.0213795	Q9QXK3, Q8CIE6, Q9QZE5, B1AWE0	208	36	12504	6.67949	0.997886	0.185604	24.9138
GOTERM_BP_FAT	GO:0016192~vesicle-mediated transport	14	5.40541	0.023715	Q9QXK3, Q61830, Q9Z1T1, P15532, Q8CIE6, Q80U83, Q9QZE5, P17427, P17426, Q3TWV4, O08547, Q9Z266, B1AWE0, Q61879	205	466	13588	1.99133	1	0.548396	32.5634
GOTERM_CC_FAT	GO:0044431~Golgi apparatus part	9	3.4749	0.0352234	Q9QXK3, Q9Z1T1, Q80U83, A2ATI9, Q8CIE6, Q9QZE5, O08547, Q9ERN0, B1AWE0	208	227	12504	2.38343	0.999964	0.253226	37.8383
GOTERM_CC_FAT	GO:0030659~cytoplasmic vesicle membrane	5	1.9305	0.056191	Q9QXK3, Q80U83, Q8CIE6, Q9QZE5, B1AWE0	208	87	12504	3.45491	1	0.337708	53.5483
GOTERM_CC_FAT	GO:0044433~cytoplasmic vesicle part	5	1.9305	0.0727529	Q9QXK3, Q80U83, Q8CIE6, Q9QZE5, B1AWE0	208	95	12504	3.16397	1	0.386921	63.2665
GOTERM_CC_FAT	GO:0012506~vesicle membrane	5	1.9305	0.0772421	Q9QXK3, Q80U83, Q8CIE6, Q9QZE5, B1AWE0	208	97	12504	3.09873	1	0.39229	65.5557
GOTERM_CC_FAT	GO:0000139~Golgi membrane	6	2.3166	0.077309	Q9QXK3, Q8CIE6, Q9QZE5, O08547, Q9ERN0, B1AWE0	208	137	12504	2.63279	1	0.386086	65.5888
GOTERM_CC_FAT	GO:0030135~coated vesicle	5	1.9305	0.150157	Q9QXK3, Q80U83, Q8CIE6, Q9QZE5, B1AWE0	208	124	12504	2.42401	1	0.550444	88.4352
GOTERM_CC_FAT	GO:0005794~Golgi apparatus	14	5.40541	0.340424	Q9Z1T1, Q80U83, Q8CIE6, Q9QZE5, B1AWE0, Q9QXK3, Q61598, P04441, A2ATI9, Q9JK48, P17426, P51807, O08547, Q9ERN0	208	682	12504	1.23404	1	0.777166	99.5985
Annotation Cluster 5	Enrichment Score: 2.0103453105699374
Category	Term	Count	%	PValue	Genes	List Total	Pop Hits	Pop Total	Fold Enrichment	Bonferroni	Benjamini	FDR
GOTERM_CC_FAT	GO:0048475~coated membrane	9	3.4749	4.64249e-06	Q9QXK3, Q9Z1T1, Q80U83, Q8CIE6, Q9QZE5, P17427, P17426, Q3TWV4, B1AWE0	208	58	12504	9.32825	0.00132224	0.000330724	0.00615505
GOTERM_CC_FAT	GO:0030117~membrane coat	9	3.4749	4.64249e-06	Q9QXK3, Q9Z1T1, Q80U83, Q8CIE6, Q9QZE5, P17427, P17426, Q3TWV4, B1AWE0	208	58	12504	9.32825	0.00132224	0.000330724	0.00615505
GOTERM_CC_FAT	GO:0005905~coated pit	4	1.5444	0.0155829	P17427, P17426, Q3TWV4, B1AWE0	208	32	12504	7.51442	0.988622	0.176847	18.7982
GOTERM_CC_FAT	GO:0030118~clathrin coat	4	1.5444	0.0183534	P17427, P17426, Q3TWV4, B1AWE0	208	34	12504	7.0724	0.994904	0.177601	21.7764
GOTERM_CC_FAT	GO:0030119~AP-type membrane coat adaptor complex	3	1.1583	0.0637874	P17427, P17426, Q3TWV4	208	25	12504	7.21385	1	0.360625	58.2679
GOTERM_CC_FAT	GO:0030131~clathrin adaptor complex	3	1.1583	0.0637874	P17427, P17426, Q3TWV4	208	25	12504	7.21385	1	0.360625	58.2679
KEGG_PATHWAY	mmu04144:Endocytosis	8	3.0888	0.150592	Q01279, P01899, Q9JK48, P17427, P17426, P63017, Q3TWV4, B1AWE0	126	202	5738	1.80355	1	0.599654	85.0148
KEGG_PATHWAY	mmu05016:Huntington's disease	6	2.3166	0.368374	P97450, P17427, P21279, P17426, Q3TWV4, B1AWE0	126	183	5738	1.4931	1	0.807256	99.522
GOTERM_CC_FAT	GO:0030141~secretory granule	3	1.1583	0.580047	P17427, P17426, Q3TWV4	208	117	12504	1.54142	1	0.917724	99.999
Annotation Cluster 6	Enrichment Score: 1.9011960355492754
Category	Term	Count	%	PValue	Genes	List Total	Pop Hits	Pop Total	Fold Enrichment	Bonferroni	Benjamini	FDR
GOTERM_BP_FAT	GO:0009062~fatty acid catabolic process	4	1.5444	0.00473207	Q91V12, P51660, Q9EPL9, Q9R0H0	205	23	13588	11.5275	0.998406	0.235392	7.49092
GOTERM_BP_FAT	GO:0019395~fatty acid oxidation	4	1.5444	0.00534892	P47811, P51660, Q9EPL9, Q9R0H0	205	24	13588	11.0472	0.999313	0.252733	8.42762
GOTERM_BP_FAT	GO:0034440~lipid oxidation	4	1.5444	0.00534892	P47811, P51660, Q9EPL9, Q9R0H0	205	24	13588	11.0472	0.999313	0.252733	8.42762
GOTERM_BP_FAT	GO:0046395~carboxylic acid catabolic process	6	2.3166	0.00739988	Q9DBE0, Q91V12, Q99LD8, P51660, Q9EPL9, Q9R0H0	205	81	13588	4.90985	0.999958	0.302483	11.4784
GOTERM_BP_FAT	GO:0016054~organic acid catabolic process	6	2.3166	0.00739988	Q9DBE0, Q91V12, Q99LD8, P51660, Q9EPL9, Q9R0H0	205	81	13588	4.90985	0.999958	0.302483	11.4784
GOTERM_BP_FAT	GO:0044242~cellular lipid catabolic process	5	1.9305	0.00985889	Q91V12, P51660, Q9EPL9, P54310, Q9R0H0	205	56	13588	5.91812	0.999999	0.371211	15.0104
GOTERM_BP_FAT	GO:0016042~lipid catabolic process	7	2.7027	0.0156469	Q91V12, P51660, Q9EPL9, Q8R3B1, P54310, Q9R0H0, Q8CGN5	205	134	13588	3.46254	1	0.477423	22.8085
KEGG_PATHWAY	mmu01040:Biosynthesis of unsaturated fatty acids	4	1.5444	0.0201636	Q921H8, Q91V12, Q9EPL9, Q9R0H0	126	27	5738	6.74662	0.927754	0.253205	21.092
GOTERM_BP_FAT	GO:0006635~fatty acid beta-oxidation	3	1.1583	0.023439	P51660, Q9EPL9, Q9R0H0	205	16	13588	12.428	1	0.553013	32.2497
GOTERM_CC_FAT	GO:0005777~peroxisome	6	2.3166	0.0291659	Q921H8, P51660, Q9EPL9, Q9R0H0, P34914, Q80XL6	208	104	12504	3.4682	0.999783	0.225575	32.4598
GOTERM_CC_FAT	GO:0042579~microbody	6	2.3166	0.0291659	Q921H8, P51660, Q9EPL9, Q9R0H0, P34914, Q80XL6	208	104	12504	3.4682	0.999783	0.225575	32.4598
GOTERM_BP_FAT	GO:0030258~lipid modification	4	1.5444	0.0333505	P47811, P51660, Q9EPL9, Q9R0H0	205	47	13588	5.6411	1	0.587622	42.696
Annotation Cluster 7	Enrichment Score: 1.8919164628534397
Category	Term	Count	%	PValue	Genes	List Total	Pop Hits	Pop Total	Fold Enrichment	Bonferroni	Benjamini	FDR
GOTERM_BP_FAT	GO:0048002~antigen processing and presentation of peptide antigen	7	2.7027	1.20104e-05	P01899, P04441, P14211, Q9R233, P36371, P14434, Q91XJ8	205	35	13588	13.2566	0.0161779	0.00542197	0.0197137
GOTERM_BP_FAT	GO:0019882~antigen processing and presentation	9	3.4749	4.7626e-05	P01899, Q9Z1T1, P04441, P14211, Q9R233, P36371, P14434, Q91XJ8, P28076	205	87	13588	6.85685	0.0626304	0.0128522	0.0781515
GOTERM_BP_FAT	GO:0019884~antigen processing and presentation of exogenous antigen	6	2.3166	5.3878e-05	Q9Z1T1, P04441, Q9R233, P36371, P14434, Q91XJ8	205	28	13588	14.2035	0.0705557	0.0121207	0.0884065
GOTERM_CC_FAT	GO:0042824~MHC class I peptide loading complex	4	1.5444	0.00034898	P14211, P36371, P14434, P28076	208	9	12504	26.7179	0.094689	0.00900257	0.461706
GOTERM_BP_FAT	GO:0002478~antigen processing and presentation of exogenous peptide antigen	5	1.9305	0.000349185	P04441, Q9R233, P36371, P14434, Q91XJ8	205	23	13588	14.4093	0.377665	0.0463205	0.571663
KEGG_PATHWAY	mmu04612:Antigen processing and presentation	9	3.4749	0.000758262	P27773, P01899, P04441, P14211, Q9R233, P36371, P63017, P14434, Q91XJ8	126	91	5738	4.50392	0.0932177	0.0320914	0.878273
GOTERM_MF_FAT	GO:0042287~MHC protein binding	4	1.5444	0.00284854	P04441, P36371, P14434, P28076	216	18	13288	13.6708	0.70588	0.054107	3.93964
GOTERM_MF_FAT	GO:0042288~MHC class I protein binding	3	1.1583	0.00870421	P36371, P14434, P28076	216	9	13288	20.5062	0.976493	0.117516	11.5895
GOTERM_BP_FAT	GO:0002821~positive regulation of adaptive immune response	3	1.1583	0.0920467	P03958, P36371, Q91XJ8	205	34	13588	5.84849	1	0.794004	79.5075
GOTERM_BP_FAT	GO:0002824~positive regulation of adaptive immune response based on somatic recombination of immune receptors built from immunoglobulin superfamily domains	3	1.1583	0.0920467	P03958, P36371, Q91XJ8	205	34	13588	5.84849	1	0.794004	79.5075
GOTERM_BP_FAT	GO:0002684~positive regulation of immune system process	6	2.3166	0.198129	P03958, Q9Z1T1, P04441, P36371, P14434, Q91XJ8	205	206	13588	1.93057	1	0.937741	97.3342
GOTERM_BP_FAT	GO:0002819~regulation of adaptive immune response	3	1.1583	0.205343	P03958, P36371, Q91XJ8	205	56	13588	3.55087	1	0.939914	97.7017
GOTERM_BP_FAT	GO:0002822~regulation of adaptive immune response based on somatic recombination of immune receptors built from immunoglobulin superfamily domains	3	1.1583	0.205343	P03958, P36371, Q91XJ8	205	56	13588	3.55087	1	0.939914	97.7017
GOTERM_BP_FAT	GO:0050778~positive regulation of immune response	4	1.5444	0.334752	P03958, P36371, P14434, Q91XJ8	205	136	13588	1.9495	1	0.979157	99.8758
GOTERM_BP_FAT	GO:0006952~defense response	9	3.4749	0.365721	P01899, P04441, Q9R233, Q9Z1Q9, Q99LD8, P14434, Q91XJ8, Q9QZ06, P34914	205	448	13588	1.33158	1	0.982879	99.9432
GOTERM_MF_FAT	GO:0042277~peptide binding	4	1.5444	0.480973	P36371, P24369, P14434, P28076	216	160	13288	1.53796	1	0.989302	99.9903
GOTERM_BP_FAT	GO:0048584~positive regulation of response to stimulus	4	1.5444	0.530687	P03958, P36371, P14434, Q91XJ8	205	186	13588	1.42544	1	0.996239	99.9996
GOTERM_BP_FAT	GO:0006955~immune response	8	3.0888	0.564819	P03958, P01899, P04441, P36371, P14434, Q91XJ8, Q9QZ06, P28076	205	471	13588	1.12582	1	0.996954	99.9999
Annotation Cluster 8	Enrichment Score: 1.540299891132045
Category	Term	Count	%	PValue	Genes	List Total	Pop Hits	Pop Total	Fold Enrichment	Bonferroni	Benjamini	FDR
GOTERM_MF_FAT	GO:0016876~ligase activity, forming aminoacyl-tRNA and related compounds	5	1.9305	0.00743495	P32921, Q9Z1Q9, Q8CGC7, Q8BML9, Q505F5	216	48	13288	6.40818	0.959299	0.104521	9.98109
GOTERM_MF_FAT	GO:0016875~ligase activity, forming carbon-oxygen bonds	5	1.9305	0.00743495	P32921, Q9Z1Q9, Q8CGC7, Q8BML9, Q505F5	216	48	13288	6.40818	0.959299	0.104521	9.98109
GOTERM_MF_FAT	GO:0004812~aminoacyl-tRNA ligase activity	5	1.9305	0.00743495	P32921, Q9Z1Q9, Q8CGC7, Q8BML9, Q505F5	216	48	13288	6.40818	0.959299	0.104521	9.98109
GOTERM_BP_FAT	GO:0006418~tRNA aminoacylation for protein translation	4	1.5444	0.0315609	P32921, Q9Z1Q9, Q8CGC7, Q8BML9	205	46	13588	5.76373	1	0.588847	40.9295
GOTERM_BP_FAT	GO:0043039~tRNA aminoacylation	4	1.5444	0.0315609	P32921, Q9Z1Q9, Q8CGC7, Q8BML9	205	46	13588	5.76373	1	0.588847	40.9295
GOTERM_BP_FAT	GO:0043038~amino acid activation	4	1.5444	0.0315609	P32921, Q9Z1Q9, Q8CGC7, Q8BML9	205	46	13588	5.76373	1	0.588847	40.9295
KEGG_PATHWAY	mmu00970:Aminoacyl-tRNA biosynthesis	4	1.5444	0.0626506	P32921, Q9Z1Q9, Q8CGC7, Q8BML9	126	42	5738	4.33711	0.999763	0.449075	52.8774
GOTERM_BP_FAT	GO:0006399~tRNA metabolic process	5	1.9305	0.0903706	P32921, Q9Z1Q9, Q8CGC7, Q8BML9, Q1HFZ0	205	113	13588	2.93287	1	0.791668	78.8777
GOTERM_BP_FAT	GO:0034660~ncRNA metabolic process	6	2.3166	0.187528	P32921, Q9Z1Q9, Q8CGC7, Q8BTW3, Q8BML9, Q1HFZ0	205	202	13588	1.9688	1	0.933578	96.6927

## Sheet: Cluster 9
Annotation Cluster 1	Enrichment Score: 8.458592131295699
Category	Term	Count	%	PValue	Genes	List Total	Pop Hits	Pop Total	Fold Enrichment	Bonferroni	Benjamini	FDR
GOTERM_BP_FAT	GO:0046907~intracellular transport	25	11.4155	1.01187e-09	P62821, Q9JIF7, Q9D0M5, P51150, Q8C0E2, Q9CQW1, P40336, P61620, Q99JZ4, P63328, Q9Z1Z0, Q9JJI8, O55029, P24668, Q68FD5, P62259, P22892, Q9CWK8, P62075, Q6NZD2, P17918, O35344, Q9ERU9, P61971	173	431	13588	4.55588	1.06652e-06	1.06652e-06	1.60945e-06
GOTERM_BP_FAT	GO:0006886~intracellular protein transport	20	9.13242	2.04607e-09	P62821, Q9JIF7, P51150, P61620, Q99JZ4, P63328, Q9JJI8, Q9Z1Z0, O55029, P24668, Q68FD5, P62259, P22892, P62075, Q9CWK8, Q6NZD2, P17918, O35344, P61971	173	276	13588	5.69155	2.15655e-06	1.07828e-06	3.25439e-06
GOTERM_BP_FAT	GO:0015031~protein transport	30	13.6986	2.80605e-09	P62821, Q9JIF7, P55258, P51150, Q99JZ4, P63328, Q9Z1Z0, P24668, Q68FD5, P22892, Q9CWK8, Q6NZD2, O35344, P35293, P61971, Q8BRF7, Q8C0E2, Q9CQW1, P40336, P61620, Q9JJI8, O55029, Q3UPL0, P62259, P62075, P17918, P70670, Q9ERU9, P61750	173	651	13588	3.61951	2.95757e-06	9.85859e-07	4.46319e-06
GOTERM_BP_FAT	GO:0045184~establishment of protein localization	30	13.6986	3.33825e-09	P62821, Q9JIF7, P55258, P51150, Q99JZ4, P63328, Q9Z1Z0, P24668, Q68FD5, P22892, Q9CWK8, Q6NZD2, O35344, P35293, P61971, Q8BRF7, Q8C0E2, Q9CQW1, P40336, P61620, Q9JJI8, O55029, Q3UPL0, P62259, P62075, P17918, P70670, Q9ERU9, P61750	173	656	13588	3.59192	3.5185e-06	8.79627e-07	5.30968e-06
GOTERM_BP_FAT	GO:0008104~protein localization	32	14.6119	4.85409e-09	P62821, Q9JIF7, P55258, P51150, Q99JZ4, P63328, Q9Z1Z0, P24668, Q68FD5, P22892, Q9CWK8, Q6NZD2, O35344, P35293, P61971, Q8BRF7, P20065, Q8C0E2, Q9CQW1, P40336, P61620, Q9JJI8, P29595, O55029, Q3UPL0, P62259, P62075, P70670, P17918, Q9ERU9, P61750	173	753	13588	3.33783	5.1162e-06	1.02324e-06	7.72073e-06
GOTERM_BP_FAT	GO:0034613~cellular protein localization	20	9.13242	7.66311e-09	P62821, Q9JIF7, P51150, P61620, Q99JZ4, P63328, Q9JJI8, Q9Z1Z0, O55029, P24668, Q68FD5, P62259, P22892, P62075, Q9CWK8, Q6NZD2, P17918, O35344, P61971	173	299	13588	5.25374	8.07689e-06	1.34615e-06	1.21886e-05
GOTERM_BP_FAT	GO:0070727~cellular macromolecule localization	20	9.13242	8.5444e-09	P62821, Q9JIF7, P51150, P61620, Q99JZ4, P63328, Q9JJI8, Q9Z1Z0, O55029, P24668, Q68FD5, P62259, P22892, P62075, Q9CWK8, Q6NZD2, P17918, O35344, P61971	173	301	13588	5.21883	9.00576e-06	1.28654e-06	1.35904e-05
Annotation Cluster 2	Enrichment Score: 4.814522147469086
Category	Term	Count	%	PValue	Genes	List Total	Pop Hits	Pop Total	Fold Enrichment	Bonferroni	Benjamini	FDR
GOTERM_CC_FAT	GO:0048770~pigment granule	11	5.02283	1.21874e-07	P97370, P51150, Q68FD5, P62814, P62259, P11438, P57716, P35700, P19096, P97298, P18242	161	85	12504	10.0507	2.75432e-05	1.37717e-05	0.00015581
GOTERM_CC_FAT	GO:0042470~melanosome	11	5.02283	1.21874e-07	P97370, P51150, Q68FD5, P62814, P62259, P11438, P57716, P35700, P19096, P97298, P18242	161	85	12504	10.0507	2.75432e-05	1.37717e-05	0.00015581
GOTERM_CC_FAT	GO:0031410~cytoplasmic vesicle	19	8.6758	8.72503e-05	Q9JIF7, P97370, P20065, P51150, Q69ZN7, P62814, P11438, Q9CQW1, P35700, O55029, P17047, Q3UPL0, Q68FD5, P62259, P22892, P57716, P19096, P97298, P18242	161	508	12504	2.90478	0.0195263	0.00491773	0.111488
GOTERM_CC_FAT	GO:0031982~vesicle	19	8.6758	0.000114401	Q9JIF7, P97370, P20065, P51150, Q69ZN7, P62814, P11438, Q9CQW1, P35700, O55029, P17047, Q3UPL0, Q68FD5, P62259, P22892, P57716, P19096, P97298, P18242	161	519	12504	2.84321	0.0255247	0.00515787	0.146157
GOTERM_CC_FAT	GO:0016023~cytoplasmic membrane-bounded vesicle	16	7.30594	0.000273909	Q9JIF7, P97370, P20065, P51150, P62814, P11438, P35700, O55029, P17047, Q68FD5, P62259, P22892, P57716, P19096, P97298, P18242	161	414	12504	3.00153	0.0600344	0.00880557	0.349615
GOTERM_CC_FAT	GO:0031988~membrane-bounded vesicle	16	7.30594	0.000319329	Q9JIF7, P97370, P20065, P51150, P62814, P11438, P35700, O55029, P17047, Q68FD5, P62259, P22892, P57716, P19096, P97298, P18242	161	420	12504	2.95865	0.0696366	0.00798792	0.407479
Annotation Cluster 3	Enrichment Score: 3.453941253911535
Category	Term	Count	%	PValue	Genes	List Total	Pop Hits	Pop Total	Fold Enrichment	Bonferroni	Benjamini	FDR
GOTERM_BP_FAT	GO:0051603~proteolysis involved in cellular protein catabolic process	20	9.13242	4.65651e-05	P68037, A2A432, Q9WTX6, Q9JMA1, P63280, A2AN08, P61087, P61089, Q9CR09, Q9JLV5, P29595, P28063, Q9EQH2, O35955, Q9Z1F9, P61961, P57716, Q61398, Q9ERU9, Q9R1T2	173	534	13588	2.9417	0.0478958	0.00611632	0.074039
GOTERM_BP_FAT	GO:0044257~cellular protein catabolic process	20	9.13242	5.02124e-05	P68037, A2A432, Q9WTX6, Q9JMA1, P63280, A2AN08, P61087, P61089, Q9CR09, Q9JLV5, P29595, P28063, Q9EQH2, O35955, Q9Z1F9, P61961, P57716, Q61398, Q9ERU9, Q9R1T2	173	537	13588	2.92526	0.051549	0.00586332	0.0798359
GOTERM_BP_FAT	GO:0030163~protein catabolic process	20	9.13242	7.98255e-05	P68037, A2A432, Q9WTX6, Q9JMA1, P63280, A2AN08, P61087, P61089, Q9CR09, Q9JLV5, P29595, P28063, Q9EQH2, O35955, Q9Z1F9, P61961, P57716, Q61398, Q9ERU9, Q9R1T2	173	556	13588	2.8253	0.0806969	0.00837865	0.126892
GOTERM_BP_FAT	GO:0044265~cellular macromolecule catabolic process	21	9.58904	8.8629e-05	A2A432, P68037, Q9WTX6, Q9JMA1, P63280, A2AN08, P61087, P61089, O35900, Q9CR09, Q9JLV5, P29595, P28063, Q9EQH2, O35955, Q9Z1F9, P61961, P57716, Q61398, Q9ERU9, Q9R1T2	173	609	13588	2.70839	0.0891883	0.00845669	0.140877
GOTERM_BP_FAT	GO:0009057~macromolecule catabolic process	21	9.58904	0.000230208	A2A432, P68037, Q9WTX6, Q9JMA1, P63280, A2AN08, P61087, P61089, O35900, Q9CR09, Q9JLV5, P29595, P28063, Q9EQH2, O35955, Q9Z1F9, P61961, P57716, Q61398, Q9ERU9, Q9R1T2	173	654	13588	2.52203	0.215468	0.0160477	0.365533
GOTERM_BP_FAT	GO:0006508~proteolysis	26	11.8721	0.00128967	A2A432, P68037, Q8VCT3, Q9WTX6, Q9JMA1, P63280, A2AN08, O89017, P61087, P61089, Q9EPB4, Q9CR09, Q9JLV5, P29595, O70370, P28063, Q9EQH2, O35955, Q9Z1F9, P61961, Q640N1, P57716, Q61398, Q9ERU9, Q9R1T2, P18242	173	1034	13588	1.97498	0.743388	0.0458202	2.0317
GOTERM_BP_FAT	GO:0043632~modification-dependent macromolecule catabolic process	16	7.30594	0.00201433	P68037, A2A432, Q9WTX6, Q9JMA1, P63280, A2AN08, P61087, P61089, Q9CR09, Q9JLV5, P29595, Q9Z1F9, P61961, Q61398, Q9ERU9, Q9R1T2	173	508	13588	2.47381	0.880596	0.0623714	3.15626
GOTERM_BP_FAT	GO:0019941~modification-dependent protein catabolic process	16	7.30594	0.00201433	P68037, A2A432, Q9WTX6, Q9JMA1, P63280, A2AN08, P61087, P61089, Q9CR09, Q9JLV5, P29595, Q9Z1F9, P61961, Q61398, Q9ERU9, Q9R1T2	173	508	13588	2.47381	0.880596	0.0623714	3.15626
KEGG_PATHWAY	mmu04120:Ubiquitin mediated proteolysis	9	4.10959	0.00412172	P68037, A2A432, Q9WTX6, Q9Z1F9, P63280, P61087, P61089, Q9R1T2, Q9JLV5	110	136	5738	3.45201	0.393323	0.393323	4.63738
Annotation Cluster 4	Enrichment Score: 3.012636411777184
Category	Term	Count	%	PValue	Genes	List Total	Pop Hits	Pop Total	Fold Enrichment	Bonferroni	Benjamini	FDR
GOTERM_CC_FAT	GO:0031090~organelle membrane	24	10.9589	0.000249542	P46978, Q8BW75, P26883, Q9JIF7, P56135, Q9CPQ8, Q7JCZ0, P41216, Q9CPQ1, Q99MR8, Q791V5, Q9Z1Z0, O55029, Q8CCX6, Q9Z110, P17047, Q68FD5, P62075, P17918, Q78IK2, Q61543, Q9R112, P17710	161	809	12504	2.30402	0.0548422	0.00935652	0.318558
GOTERM_CC_FAT	GO:0031967~organelle envelope	18	8.21918	0.000549582	Q8BW75, P56135, Q9CPQ8, Q7JCZ0, P41216, Q9CPQ1, Q99MR8, Q791V5, Q9JJI8, Q9Z110, P62075, P17918, Q9ERU9, Q78IK2, O35344, Q9R112, P17710	161	540	12504	2.58882	0.116832	0.0123471	0.700343
GOTERM_CC_FAT	GO:0031975~envelope	18	8.21918	0.000573004	Q8BW75, P56135, Q9CPQ8, Q7JCZ0, P41216, Q9CPQ1, Q99MR8, Q791V5, Q9JJI8, Q9Z110, P62075, P17918, Q9ERU9, Q78IK2, O35344, Q9R112, P17710	161	542	12504	2.57927	0.121497	0.0117069	0.730089
GOTERM_CC_FAT	GO:0019866~organelle inner membrane	13	5.93607	0.000673256	Q8BW75, Q9Z110, P56135, Q9CPQ8, Q7JCZ0, P62075, P17918, Q78IK2, Q9CPQ1, Q9R112, Q99MR8, Q791V5	161	312	12504	3.23602	0.14119	0.0126038	0.857318
GOTERM_CC_FAT	GO:0031966~mitochondrial membrane	14	6.39269	0.000891215	Q8BW75, Q9CPQ8, P56135, Q7JCZ0, P41216, Q9CPQ1, Q99MR8, Q791V5, Q9Z110, P62075, Q78IK2, Q9R112, P17710	161	368	12504	2.95463	0.1825	0.0153808	1.13341
GOTERM_CC_FAT	GO:0005743~mitochondrial inner membrane	12	5.47945	0.00148349	Q8BW75, Q9Z110, Q9CPQ8, P56135, Q7JCZ0, P62075, Q78IK2, Q9CPQ1, Q9R112, Q99MR8, Q791V5	161	296	12504	3.14856	0.285033	0.0221196	1.88008
GOTERM_CC_FAT	GO:0005740~mitochondrial envelope	14	6.39269	0.00154219	Q8BW75, Q9CPQ8, P56135, Q7JCZ0, P41216, Q9CPQ1, Q99MR8, Q791V5, Q9Z110, P62075, Q78IK2, Q9R112, P17710	161	391	12504	2.78083	0.294468	0.0215643	1.95379
GOTERM_CC_FAT	GO:0044429~mitochondrial part	15	6.84932	0.00734495	Q8BW75, Q9CPQ8, P56135, Q7JCZ0, P41216, Q9CPQ1, Q99MR8, Q791V5, Q9Z110, P62075, Q78IK2, Q9R112, P35486, P17710	161	524	12504	2.22322	0.811015	0.0762718	8.99431
Annotation Cluster 5	Enrichment Score: 2.9659658275063308
Category	Term	Count	%	PValue	Genes	List Total	Pop Hits	Pop Total	Fold Enrichment	Bonferroni	Benjamini	FDR
GOTERM_MF_FAT	GO:0016209~antioxidant activity	6	2.73973	0.000225166	P22437, Q61171, O08807, Q9WVL0, P35700, Q9JMH6	187	40	13288	10.6588	0.0801514	0.0206699	0.310175
GOTERM_MF_FAT	GO:0004601~peroxidase activity	5	2.28311	0.000585065	P22437, Q61171, O08807, Q9WVL0, P35700	187	28	13288	12.6891	0.195169	0.0424952	0.804096
GOTERM_MF_FAT	GO:0016684~oxidoreductase activity, acting on peroxide as acceptor	5	2.28311	0.000585065	P22437, Q61171, O08807, Q9WVL0, P35700	187	28	13288	12.6891	0.195169	0.0424952	0.804096
GOTERM_MF_FAT	GO:0051920~peroxiredoxin activity	3	1.36986	0.00390769	Q61171, O08807, P35700	187	7	13288	30.4538	0.766037	0.123706	5.25803
GOTERM_BP_FAT	GO:0006979~response to oxidative stress	6	2.73973	0.0049129	P22437, Q61171, O88844, O09172, P35700, Q9JMH6	173	87	13588	5.41678	0.994433	0.124624	7.53456
Annotation Cluster 6	Enrichment Score: 2.309150847152935
Category	Term	Count	%	PValue	Genes	List Total	Pop Hits	Pop Total	Fold Enrichment	Bonferroni	Benjamini	FDR
GOTERM_MF_FAT	GO:0000166~nucleotide binding	49	22.3744	0.000693946	P62821, P55258, O35737, Q61503, P13707, P62751, Q99JI6, Q9D2R0, P68373, Q8K183, Q99MR8, Q9Z0E6, P28063, Q922B2, Q9JMH6, P35293, P17710, P23475, P68037, Q9DBP5, P41216, P13541, O70475, Q9CZ30, Q91VR5, Q91YS7, Q9CXY6, P58252, Q8BP47, P51150, P63280, Q9Z1D1, Q8K0U4, Q99JZ4, P17156, Q9JIA6, P61161, O88844, Q9Z110, Q9Z1F9, Q3V117, Q5SX39, Q9R0Y5, P61087, P61089, P10630, P70296, P50516, P61750	187	2183	13288	1.595	0.227052	0.0420157	0.953075
GOTERM_MF_FAT	GO:0032555~purine ribonucleotide binding	41	18.7215	0.00171319	P58252, P62821, P55258, Q8BP47, P51150, Q99JI6, P63280, Q9D2R0, P68373, Q8K183, Q99JZ4, Q8K0U4, Q99MR8, P17156, Q9JIA6, P28063, Q9Z0E6, P61161, Q9Z110, Q922B2, Q9Z1F9, Q3V117, P35293, Q5SX39, P17710, Q9DBP5, P68037, P23475, Q9R0Y5, P41216, P61087, P61089, P13541, Q9CZ30, P10630, P70296, Q91VR5, P50516, Q91YS7, P61750, Q9CXY6	187	1796	13288	1.62217	0.470667	0.0764379	2.33765
GOTERM_MF_FAT	GO:0032553~ribonucleotide binding	41	18.7215	0.00171319	P58252, P62821, P55258, Q8BP47, P51150, Q99JI6, P63280, Q9D2R0, P68373, Q8K183, Q99JZ4, Q8K0U4, Q99MR8, P17156, Q9JIA6, P28063, Q9Z0E6, P61161, Q9Z110, Q922B2, Q9Z1F9, Q3V117, P35293, Q5SX39, P17710, Q9DBP5, P68037, P23475, Q9R0Y5, P41216, P61087, P61089, P13541, Q9CZ30, P10630, P70296, Q91VR5, P50516, Q91YS7, P61750, Q9CXY6	187	1796	13288	1.62217	0.470667	0.0764379	2.33765
GOTERM_MF_FAT	GO:0017076~purine nucleotide binding	42	19.1781	0.00201771	P58252, P62821, P55258, Q8BP47, P51150, Q99JI6, P63280, Q9D2R0, P68373, Q8K183, Q99JZ4, Q8K0U4, Q99MR8, P17156, Q9JIA6, P28063, Q9Z0E6, P61161, Q9Z110, Q922B2, Q9Z1F9, Q3V117, P35293, Q9JMH6, Q5SX39, P17710, Q9DBP5, P68037, P23475, Q9R0Y5, P41216, P61087, P61089, P13541, Q9CZ30, P10630, P70296, Q91VR5, P50516, Q91YS7, P61750, Q9CXY6	187	1871	13288	1.59512	0.527315	0.0798867	2.74783
GOTERM_MF_FAT	GO:0005524~ATP binding	32	14.6119	0.0100667	Q8BP47, P63280, Q9D2R0, Q8K183, Q8K0U4, Q99MR8, P17156, Q9JIA6, P61161, P28063, Q9Z110, Q922B2, Q9Z1F9, Q3V117, P35293, Q5SX39, P17710, Q9DBP5, P23475, P68037, Q9R0Y5, P41216, P61087, P61089, P13541, Q9CZ30, P10630, P70296, Q91VR5, P50516, Q91YS7, Q9CXY6	187	1443	13288	1.5758	0.976568	0.250796	13.0273
GOTERM_MF_FAT	GO:0032559~adenyl ribonucleotide binding	32	14.6119	0.0117995	Q8BP47, P63280, Q9D2R0, Q8K183, Q8K0U4, Q99MR8, P17156, Q9JIA6, P61161, P28063, Q9Z110, Q922B2, Q9Z1F9, Q3V117, P35293, Q5SX39, P17710, Q9DBP5, P23475, P68037, Q9R0Y5, P41216, P61087, P61089, P13541, Q9CZ30, P10630, P70296, Q91VR5, P50516, Q91YS7, Q9CXY6	187	1460	13288	1.55745	0.987767	0.254408	15.1041
GOTERM_MF_FAT	GO:0030554~adenyl nucleotide binding	33	15.0685	0.0135245	Q8BP47, P63280, Q9D2R0, Q8K183, Q8K0U4, Q99MR8, P17156, Q9JIA6, P28063, P61161, Q9Z110, Q922B2, Q9Z1F9, Q3V117, P35293, Q9JMH6, Q5SX39, P17710, Q9DBP5, P23475, P68037, Q9R0Y5, P41216, P61087, P61089, P13541, Q9CZ30, P10630, P70296, Q91VR5, P50516, Q91YS7, Q9CXY6	187	1535	13288	1.52765	0.993602	0.27075	17.1258
GOTERM_MF_FAT	GO:0001883~purine nucleoside binding	33	15.0685	0.0151491	Q8BP47, P63280, Q9D2R0, Q8K183, Q8K0U4, Q99MR8, P17156, Q9JIA6, P28063, P61161, Q9Z110, Q922B2, Q9Z1F9, Q3V117, P35293, Q9JMH6, Q5SX39, P17710, Q9DBP5, P23475, P68037, Q9R0Y5, P41216, P61087, P61089, P13541, Q9CZ30, P10630, P70296, Q91VR5, P50516, Q91YS7, Q9CXY6	187	1548	13288	1.51482	0.996529	0.269941	18.989
GOTERM_MF_FAT	GO:0001882~nucleoside binding	33	15.0685	0.016504	Q8BP47, P63280, Q9D2R0, Q8K183, Q8K0U4, Q99MR8, P17156, Q9JIA6, P28063, P61161, Q9Z110, Q922B2, Q9Z1F9, Q3V117, P35293, Q9JMH6, Q5SX39, P17710, Q9DBP5, P23475, P68037, Q9R0Y5, P41216, P61087, P61089, P13541, Q9CZ30, P10630, P70296, Q91VR5, P50516, Q91YS7, Q9CXY6	187	1558	13288	1.5051	0.997917	0.277438	20.513
Annotation Cluster 7	Enrichment Score: 2.008067769861712
Category	Term	Count	%	PValue	Genes	List Total	Pop Hits	Pop Total	Fold Enrichment	Bonferroni	Benjamini	FDR
GOTERM_BP_FAT	GO:0009150~purine ribonucleotide metabolic process	9	4.10959	0.000133229	P50516, P97370, Q61503, Q9CPQ8, P56135, Q7JCZ0, P62814, Q543K9, Q9R0Y5	173	119	13588	5.94025	0.131018	0.0107444	0.211699
GOTERM_BP_FAT	GO:0009259~ribonucleotide metabolic process	9	4.10959	0.000187401	P50516, P97370, Q61503, Q9CPQ8, P56135, Q7JCZ0, P62814, Q543K9, Q9R0Y5	173	125	13588	5.65512	0.179252	0.0140109	0.297657
GOTERM_BP_FAT	GO:0009205~purine ribonucleoside triphosphate metabolic process	8	3.65297	0.000291861	P50516, P97370, Q9CPQ8, P56135, Q7JCZ0, P62814, Q543K9, Q9R0Y5	173	101	13588	6.22126	0.264839	0.0190454	0.463214
GOTERM_BP_FAT	GO:0009199~ribonucleoside triphosphate metabolic process	8	3.65297	0.000310074	P50516, P97370, Q9CPQ8, P56135, Q7JCZ0, P62814, Q543K9, Q9R0Y5	173	102	13588	6.16026	0.278821	0.0190439	0.492053
GOTERM_BP_FAT	GO:0009165~nucleotide biosynthetic process	10	4.56621	0.000369441	Q9DBP5, P50516, P97370, Q61503, Q9CPQ8, P56135, Q7JCZ0, P62814, Q543K9, Q99KQ4	173	174	13588	4.51399	0.322579	0.0214044	0.586003
GOTERM_BP_FAT	GO:0009144~purine nucleoside triphosphate metabolic process	8	3.65297	0.000392269	P50516, P97370, Q9CPQ8, P56135, Q7JCZ0, P62814, Q543K9, Q9R0Y5	173	106	13588	5.9278	0.33869	0.0215297	0.622106
GOTERM_BP_FAT	GO:0034404~nucleobase, nucleoside and nucleotide biosynthetic process	10	4.56621	0.000456323	Q9DBP5, P50516, P97370, Q61503, Q9CPQ8, P56135, Q7JCZ0, P62814, Q543K9, Q99KQ4	173	179	13588	4.3879	0.381881	0.0237667	0.723347
GOTERM_BP_FAT	GO:0034654~nucleobase, nucleoside, nucleotide and nucleic acid biosynthetic process	10	4.56621	0.000456323	Q9DBP5, P50516, P97370, Q61503, Q9CPQ8, P56135, Q7JCZ0, P62814, Q543K9, Q99KQ4	173	179	13588	4.3879	0.381881	0.0237667	0.723347
GOTERM_BP_FAT	GO:0044271~nitrogen compound biosynthetic process	13	5.93607	0.000465375	Q9DBP5, P97370, Q61503, Q9CPQ8, P56135, P62814, Q7JCZ0, Q99KQ4, P50516, Q924Y0, Q9Z110, Q543K9, Q64674	173	302	13588	3.38101	0.387753	0.023092	0.737646
GOTERM_BP_FAT	GO:0009141~nucleoside triphosphate metabolic process	8	3.65297	0.000641366	P50516, P97370, Q9CPQ8, P56135, Q7JCZ0, P62814, Q543K9, Q9R0Y5	173	115	13588	5.46389	0.491462	0.0302695	1.01527
GOTERM_BP_FAT	GO:0046034~ATP metabolic process	7	3.19635	0.000975426	P50516, P97370, Q9CPQ8, P56135, Q7JCZ0, P62814, Q9R0Y5	173	90	13588	6.10893	0.642493	0.0419529	1.54025
GOTERM_BP_FAT	GO:0006163~purine nucleotide metabolic process	9	4.10959	0.000977918	P50516, P97370, Q61503, Q9CPQ8, P56135, Q7JCZ0, P62814, Q543K9, Q9R0Y5	173	160	13588	4.41806	0.643432	0.04041	1.54415
GOTERM_BP_FAT	GO:0009206~purine ribonucleoside triphosphate biosynthetic process	7	3.19635	0.0011576	P50516, P97370, Q9CPQ8, P56135, Q7JCZ0, P62814, Q543K9	173	93	13588	5.91187	0.705011	0.0442084	1.82543
GOTERM_BP_FAT	GO:0009201~ribonucleoside triphosphate biosynthetic process	7	3.19635	0.0011576	P50516, P97370, Q9CPQ8, P56135, Q7JCZ0, P62814, Q543K9	173	93	13588	5.91187	0.705011	0.0442084	1.82543
GOTERM_BP_FAT	GO:0009145~purine nucleoside triphosphate biosynthetic process	7	3.19635	0.00122377	P50516, P97370, Q9CPQ8, P56135, Q7JCZ0, P62814, Q543K9	173	94	13588	5.84897	0.724908	0.0450484	1.92883
GOTERM_BP_FAT	GO:0009142~nucleoside triphosphate biosynthetic process	7	3.19635	0.00129281	P50516, P97370, Q9CPQ8, P56135, Q7JCZ0, P62814, Q543K9	173	95	13588	5.7874	0.744236	0.0444326	2.03659
GOTERM_BP_FAT	GO:0006164~purine nucleotide biosynthetic process	8	3.65297	0.00178612	P50516, P97370, Q61503, Q9CPQ8, P56135, Q7JCZ0, P62814, Q543K9	173	137	13588	4.58647	0.848058	0.0589721	2.80343
GOTERM_BP_FAT	GO:0006091~generation of precursor metabolites and energy	11	5.02283	0.00180939	O88844, P50516, Q91WJ4, Q9CPQ8, Q7JCZ0, P62814, P28271, P10639, P35486, Q9QUH0, P17710	173	261	13588	3.31026	0.851746	0.0579066	2.83946
GOTERM_CC_FAT	GO:0016469~proton-transporting two-sector ATPase complex	5	2.28311	0.00197954	P50516, Q9CPQ8, P56135, Q7JCZ0, P62814	161	42	12504	9.24579	0.36098	0.0259984	2.50144
GOTERM_BP_FAT	GO:0009152~purine ribonucleotide biosynthetic process	7	3.19635	0.00237431	P50516, P97370, Q9CPQ8, P56135, Q7JCZ0, P62814, Q543K9	173	107	13588	5.13835	0.918365	0.0710415	3.71039
GOTERM_BP_FAT	GO:0009260~ribonucleotide biosynthetic process	7	3.19635	0.00285427	P50516, P97370, Q9CPQ8, P56135, Q7JCZ0, P62814, Q543K9	173	111	13588	4.95318	0.950841	0.0824766	4.44458
GOTERM_BP_FAT	GO:0006754~ATP biosynthetic process	6	2.73973	0.00381552	P50516, P97370, Q9CPQ8, P56135, Q7JCZ0, P62814	173	82	13588	5.74707	0.982212	0.105887	5.89925
GOTERM_BP_FAT	GO:0015992~proton transport	5	2.28311	0.00418307	P50516, Q9CPQ8, P56135, Q7JCZ0, P62814	173	52	13588	7.55225	0.987944	0.112557	6.44997
GOTERM_BP_FAT	GO:0006818~hydrogen transport	5	2.28311	0.0044806	P50516, Q9CPQ8, P56135, Q7JCZ0, P62814	173	53	13588	7.40975	0.991201	0.117112	6.89355
GOTERM_BP_FAT	GO:0015985~energy coupled proton transport, down electrochemical gradient	4	1.82648	0.0112967	P50516, Q9CPQ8, Q7JCZ0, P62814	173	37	13588	8.49117	0.999994	0.229191	16.5317
GOTERM_BP_FAT	GO:0015986~ATP synthesis coupled proton transport	4	1.82648	0.0112967	P50516, Q9CPQ8, Q7JCZ0, P62814	173	37	13588	8.49117	0.999994	0.229191	16.5317
GOTERM_CC_FAT	GO:0045263~proton-transporting ATP synthase complex, coupling factor F(o)	3	1.36986	0.01157	Q9CPQ8, P56135, Q7JCZ0	161	13	12504	17.9226	0.927926	0.112679	13.824
GOTERM_BP_FAT	GO:0034220~ion transmembrane transport	4	1.82648	0.0159424	P50516, Q9CPQ8, Q7JCZ0, P62814	173	42	13588	7.48032	1	0.297345	22.5561
GOTERM_CC_FAT	GO:0045259~proton-transporting ATP synthase complex	3	1.36986	0.0241263	Q9CPQ8, P56135, Q7JCZ0	161	19	12504	12.2628	0.995992	0.163095	26.8183
GOTERM_MF_FAT	GO:0015078~hydrogen ion transmembrane transporter activity	5	2.28311	0.0279262	P50516, Q9CPQ8, Q7JCZ0, P62814, Q9CPQ1	187	82	13288	4.33286	0.999973	0.33246	32.3437
GOTERM_CC_FAT	GO:0033177~proton-transporting two-sector ATPase complex, proton-transporting domain	3	1.36986	0.0317897	Q9CPQ8, P56135, Q7JCZ0	161	22	12504	10.5906	0.999325	0.183566	33.8348
GOTERM_MF_FAT	GO:0015077~monovalent inorganic cation transmembrane transporter activity	5	2.28311	0.0337013	P50516, Q9CPQ8, Q7JCZ0, P62814, Q9CPQ1	187	87	13288	4.08384	0.999997	0.345548	37.6827
GOTERM_BP_FAT	GO:0006119~oxidative phosphorylation	4	1.82648	0.0338829	P50516, Q9CPQ8, Q7JCZ0, P62814	173	56	13588	5.61024	1	0.496163	42.2051
KEGG_PATHWAY	mmu00190:Oxidative phosphorylation	7	3.19635	0.0366138	P50516, Q9CPQ8, P56135, Q7JCZ0, P62814, Q9D819, Q9CPQ1	110	130	5738	2.80881	0.989039	0.431171	34.8731
GOTERM_MF_FAT	GO:0015405~P-P-bond-hydrolysis-driven transmembrane transporter activity	5	2.28311	0.06327	P50516, P97370, Q9CPQ8, P62814, P61620	187	107	13288	3.32051	1	0.509924	59.4104
GOTERM_MF_FAT	GO:0015399~primary active transmembrane transporter activity	5	2.28311	0.0650178	P50516, P97370, Q9CPQ8, P62814, P61620	187	108	13288	3.28976	1	0.50964	60.4428
GOTERM_MF_FAT	GO:0042625~ATPase activity, coupled to transmembrane movement of ions	4	1.82648	0.0723429	P50516, P97370, Q9CPQ8, P62814	187	69	13288	4.11935	1	0.538778	64.5102
GOTERM_MF_FAT	GO:0042623~ATPase activity, coupled	7	3.19635	0.093502	P23475, P50516, P97370, Q91VR5, Q9CPQ8, P62814, P10630	187	223	13288	2.23055	1	0.606959	74.1854
GOTERM_MF_FAT	GO:0022890~inorganic cation transmembrane transporter activity	5	2.28311	0.102843	P50516, Q9CPQ8, Q7JCZ0, P62814, Q9CPQ1	187	127	13288	2.79759	1	0.616583	77.6226
GOTERM_MF_FAT	GO:0043492~ATPase activity, coupled to movement of substances	4	1.82648	0.154735	P50516, P97370, Q9CPQ8, P62814	187	97	13288	2.93026	1	0.742261	90.1633
GOTERM_MF_FAT	GO:0042626~ATPase activity, coupled to transmembrane movement of substances	4	1.82648	0.154735	P50516, P97370, Q9CPQ8, P62814	187	97	13288	2.93026	1	0.742261	90.1633
GOTERM_MF_FAT	GO:0016820~hydrolase activity, acting on acid anhydrides, catalyzing transmembrane movement of substances	4	1.82648	0.154735	P50516, P97370, Q9CPQ8, P62814	187	97	13288	2.93026	1	0.742261	90.1633
GOTERM_MF_FAT	GO:0016887~ATPase activity	7	3.19635	0.201632	P23475, P50516, P97370, Q91VR5, Q9CPQ8, P62814, P10630	187	281	13288	1.77015	1	0.824567	95.5242
GOTERM_BP_FAT	GO:0055085~transmembrane transport	9	4.10959	0.228224	P50516, Q9CPQ8, Q7JCZ0, P62814, P62075, P07091, Q9ERU9, P61620	173	460	13588	1.53672	1	0.953485	98.3764
GOTERM_BP_FAT	GO:0006812~cation transport	9	4.10959	0.328131	P26883, P50516, P97370, Q9CPQ8, P56135, Q7JCZ0, P62814, P70227, P63328	173	515	13588	1.3726	1	0.985506	99.821
GOTERM_BP_FAT	GO:0015672~monovalent inorganic cation transport	6	2.73973	0.338442	P50516, P97370, Q9CPQ8, P56135, Q7JCZ0, P62814	173	303	13588	1.55531	1	0.986008	99.86
GOTERM_BP_FAT	GO:0006793~phosphorus metabolic process	11	5.02283	0.663808	Q9JIA6, Q61171, Q924B0, P50516, P13707, Q91YS7, Q9CPQ8, Q7JCZ0, P62814, Q9D819, P63328	173	866	13588	0.997664	1	0.999694	100
GOTERM_BP_FAT	GO:0006796~phosphate metabolic process	11	5.02283	0.663808	Q9JIA6, Q61171, Q924B0, P50516, P13707, Q91YS7, Q9CPQ8, Q7JCZ0, P62814, Q9D819, P63328	173	866	13588	0.997664	1	0.999694	100
GOTERM_BP_FAT	GO:0006811~ion transport	9	4.10959	0.685417	P26883, P50516, P97370, Q9CPQ8, P56135, Q7JCZ0, P62814, P70227, P63328	173	712	13588	0.992823	1	0.999777	100
GOTERM_BP_FAT	GO:0016310~phosphorylation	7	3.19635	0.897445	Q9JIA6, Q61171, P50516, Q91YS7, Q9CPQ8, Q7JCZ0, P62814	173	718	13588	0.765743	1	0.999999	100
Annotation Cluster 8	Enrichment Score: 1.91678259964168
Category	Term	Count	%	PValue	Genes	List Total	Pop Hits	Pop Total	Fold Enrichment	Bonferroni	Benjamini	FDR
GOTERM_CC_FAT	GO:0005770~late endosome	5	2.28311	0.00235381	P24668, P51150, P17047, P11438, O89017	161	44	12504	8.82552	0.412917	0.0291548	2.96785
KEGG_PATHWAY	mmu04142:Lysosome	8	3.65297	0.00719959	O70370, P24668, P17047, Q68FD5, P22892, P11438, O89017, P18242	110	119	5738	3.5068	0.582847	0.252809	7.97133
GOTERM_CC_FAT	GO:0005768~endosome	9	4.10959	0.0157777	Q8CCX6, Q3UPL0, P24668, P51150, P17047, P11438, O89017, Q6NZD2, P40336	161	252	12504	2.77374	0.972517	0.133911	18.3982
GOTERM_CC_FAT	GO:0005773~vacuole	8	3.65297	0.0159392	O70370, Q8CCX6, P24668, P51150, P17047, P11438, O89017, P18242	161	204	12504	3.04567	0.973518	0.13035	18.5692
GOTERM_CC_FAT	GO:0005764~lysosome	7	3.19635	0.0269067	O70370, P24668, P51150, P17047, P11438, O89017, P18242	161	178	12504	3.05423	0.997897	0.175214	29.4396
GOTERM_CC_FAT	GO:0000323~lytic vacuole	7	3.19635	0.027533	O70370, P24668, P51150, P17047, P11438, O89017, P18242	161	179	12504	3.03716	0.998181	0.174036	30.018
Annotation Cluster 9	Enrichment Score: 1.792114398964655
Category	Term	Count	%	PValue	Genes	List Total	Pop Hits	Pop Total	Fold Enrichment	Bonferroni	Benjamini	FDR
GOTERM_BP_FAT	GO:0045454~cell redox homeostasis	7	3.19635	0.000128876	Q61171, O08807, Q91VW3, P10639, P35700, Q9JMH6, Q9QUH0	173	62	13588	8.8678	0.127021	0.0112565	0.204789
GOTERM_MF_FAT	GO:0016209~antioxidant activity	6	2.73973	0.000225166	P22437, Q61171, O08807, Q9WVL0, P35700, Q9JMH6	187	40	13288	10.6588	0.0801514	0.0206699	0.310175
GOTERM_BP_FAT	GO:0006979~response to oxidative stress	6	2.73973	0.0049129	P22437, Q61171, O88844, O09172, P35700, Q9JMH6	173	87	13588	5.41678	0.994433	0.124624	7.53456
GOTERM_BP_FAT	GO:0070301~cellular response to hydrogen peroxide	3	1.36986	0.00967328	Q61171, P35700, Q9JMH6	173	12	13588	19.6358	0.999964	0.203615	14.3249
GOTERM_BP_FAT	GO:0042744~hydrogen peroxide catabolic process	3	1.36986	0.00967328	Q61171, P35700, Q9JMH6	173	12	13588	19.6358	0.999964	0.203615	14.3249
GOTERM_BP_FAT	GO:0034614~cellular response to reactive oxygen species	3	1.36986	0.0213388	Q61171, P35700, Q9JMH6	173	18	13588	13.0906	1	0.371217	29.0418
GOTERM_BP_FAT	GO:0042743~hydrogen peroxide metabolic process	3	1.36986	0.0260662	Q61171, P35700, Q9JMH6	173	20	13588	11.7815	1	0.426939	34.3017
GOTERM_BP_FAT	GO:0034599~cellular response to oxidative stress	3	1.36986	0.0311743	Q61171, P35700, Q9JMH6	173	22	13588	10.7105	1	0.473728	39.5733
GOTERM_BP_FAT	GO:0042542~response to hydrogen peroxide	3	1.36986	0.0366412	Q61171, P35700, Q9JMH6	173	24	13588	9.81792	1	0.517422	44.7745
GOTERM_BP_FAT	GO:0000302~response to reactive oxygen species	3	1.36986	0.0758539	Q61171, P35700, Q9JMH6	173	36	13588	6.54528	1	0.721727	71.4843
GOTERM_BP_FAT	GO:0006800~oxygen and reactive oxygen species metabolic process	3	1.36986	0.119142	Q61171, P35700, Q9JMH6	173	47	13588	5.01341	1	0.843871	86.7048
GOTERM_BP_FAT	GO:0008283~cell proliferation	6	2.73973	0.202437	P26883, Q61171, Q9WTX6, Q99JI6, P35700, Q9JMH6	173	247	13588	1.90794	1	0.939482	97.2615
GOTERM_BP_FAT	GO:0010035~response to inorganic substance	3	1.36986	0.325092	Q61171, P35700, Q9JMH6	173	92	13588	2.5612	1	0.985428	99.8077
Annotation Cluster 10	Enrichment Score: 1.7812787036567466
Category	Term	Count	%	PValue	Genes	List Total	Pop Hits	Pop Total	Fold Enrichment	Bonferroni	Benjamini	FDR
KEGG_PATHWAY	mmu04120:Ubiquitin mediated proteolysis	9	4.10959	0.00412172	P68037, A2A432, Q9WTX6, Q9Z1F9, P63280, P61087, P61089, Q9R1T2, Q9JLV5	110	136	5738	3.45201	0.393323	0.393323	4.63738
GOTERM_MF_FAT	GO:0016881~acid-amino acid ligase activity	8	3.65297	0.00879338	P68037, Q9WTX6, P63280, O09172, A2AN08, P61087, Q3UDE2, P61089	187	166	13288	3.42452	0.96225	0.238956	11.4713
GOTERM_MF_FAT	GO:0016879~ligase activity, forming carbon-nitrogen bonds	8	3.65297	0.0189175	P68037, Q9WTX6, P63280, O09172, A2AN08, P61087, Q3UDE2, P61089	187	193	13288	2.94544	0.999163	0.286384	23.162
GOTERM_MF_FAT	GO:0019787~small conjugating protein ligase activity	6	2.73973	0.0310992	P68037, Q9WTX6, P63280, A2AN08, P61087, P61089	187	125	13288	3.41082	0.999992	0.342038	35.3274
GOTERM_MF_FAT	GO:0004842~ubiquitin-protein ligase activity	5	2.28311	0.0581782	P68037, Q9WTX6, A2AN08, P61087, P61089	187	104	13288	3.41629	1	0.500885	56.2585
Annotation Cluster 11	Enrichment Score: 1.6925944403713604
Category	Term	Count	%	PValue	Genes	List Total	Pop Hits	Pop Total	Fold Enrichment	Bonferroni	Benjamini	FDR
GOTERM_CC_FAT	GO:0030529~ribonucleoprotein complex	14	6.39269	0.00639448	P58252, P27659, P61979, O35737, P62751, Q9CQR2, Q6ZWM4, O35900, Q9D1B9, Q61990, Q9JJI8, Q91VR5, P62858, Q9D8E6	161	462	12504	2.35347	0.765381	0.0734663	7.87397
GOTERM_BP_FAT	GO:0006412~translation	11	5.02283	0.00744895	Q9JJI8, P58252, P27659, Q8BP47, P62751, Q9CQR2, Q922B2, Q9Z1D1, P62858, Q9D8E6, P10630	173	319	13588	2.70839	0.999622	0.171081	11.2124
GOTERM_MF_FAT	GO:0005198~structural molecule activity	13	5.93607	0.0245431	Q9JJI8, Q9JIF7, P27659, O55029, P62751, Q9CQR2, Q68FD5, Q9Z2T6, P68373, P62858, Q6IMF0, Q9D8E6, Q5XKE0	187	450	13288	2.05281	0.999901	0.318957	29.0221
KEGG_PATHWAY	mmu03010:Ribosome	6	2.73973	0.0265433	Q9JJI8, P27659, P62751, Q9CQR2, P62858, Q9D8E6	110	89	5738	3.51665	0.961424	0.371877	26.6025
GOTERM_CC_FAT	GO:0005840~ribosome	7	3.19635	0.0368816	Q9JJI8, P27659, P62751, Q9CQR2, P62858, Q9D1B9, Q9D8E6	161	192	12504	2.83152	0.999795	0.200282	38.1481
GOTERM_MF_FAT	GO:0003735~structural constituent of ribosome	6	2.73973	0.0610715	Q9JJI8, P27659, P62751, Q9CQR2, P62858, Q9D8E6	187	151	13288	2.82353	1	0.507594	58.0763
Annotation Cluster 12	Enrichment Score: 1.5969643815541856
Category	Term	Count	%	PValue	Genes	List Total	Pop Hits	Pop Total	Fold Enrichment	Bonferroni	Benjamini	FDR
GOTERM_BP_FAT	GO:0017038~protein import	6	2.73973	0.00381552	Q9JJI8, P62075, P61971, O35344, P63328	173	82	13588	5.74707	0.982212	0.105887	5.89925
GOTERM_BP_FAT	GO:0006605~protein targeting	7	3.19635	0.00689045	Q9JJI8, P62259, P62075, P61971, O35344, P63328	173	133	13588	4.13386	0.999316	0.162847	10.4144
GOTERM_BP_FAT	GO:0033365~protein localization in organelle	6	2.73973	0.00774862	Q9JJI8, P62075, P61971, O35344, P63328	173	97	13588	4.85835	0.999725	0.173596	11.6378
GOTERM_BP_FAT	GO:0006606~protein import into nucleus	4	1.82648	0.0338829	Q9JJI8, P61971, O35344, P63328	173	56	13588	5.61024	1	0.496163	42.2051
GOTERM_BP_FAT	GO:0051170~nuclear import	4	1.82648	0.0370383	Q9JJI8, P61971, O35344, P63328	173	58	13588	5.41678	1	0.514836	45.1355
GOTERM_BP_FAT	GO:0034504~protein localization in nucleus	4	1.82648	0.0420436	Q9JJI8, P61971, O35344, P63328	173	61	13588	5.15038	1	0.548082	49.4998
GOTERM_BP_FAT	GO:0006913~nucleocytoplasmic transport	4	1.82648	0.122101	Q9JJI8, P61971, O35344, P63328	173	96	13588	3.27264	1	0.847442	87.3975
GOTERM_BP_FAT	GO:0051169~nuclear transport	4	1.82648	0.127706	Q9JJI8, P61971, O35344, P63328	173	98	13588	3.20585	1	0.853405	88.6182

## Sheet: Cluster 10
Annotation Cluster 1	Enrichment Score: 9.978556500716717
Category	Term	Count	%	PValue	Genes	List Total	Pop Hits	Pop Total	Fold Enrichment	Bonferroni	Benjamini	FDR
GOTERM_CC_FAT	GO:0030529~ribonucleoprotein complex	36	20.1117	2.72188e-19	Q62189, Q9CQM8, Q6ZWV3, P14869, Q6ZWN5, Q9CRB2, Q91VM5, P14206, Q60668, P62281, Q9Z1N5, P35550, P14131, P14148, Q6P5F9, P62267, Q5SQB0, P62717, P62242, P62320, P32067, Q91VC3, P67984, O35691, P62082, P62918, P49312, Q6PDM2, P41105, P62315, P62317, P62889, P61255, P51410, P61327, Q64012	147	462	12504	6.62815	5.71596e-17	5.71596e-17	3.43884e-16
KEGG_PATHWAY	mmu03010:Ribosome	18	10.0559	7.39684e-15	P67984, Q6ZWV3, Q9CQM8, P14869, P62082, Q6ZWN5, P14206, P62918, P62281, P41105, P62889, P14148, P14131, P61255, P62267, P62717, P51410, P62242	88	89	5738	13.1874	5.80203e-13	5.80203e-13	7.87148e-12
GOTERM_BP_FAT	GO:0006412~translation	25	13.9665	4.79931e-14	Q8R010, Q9DBZ5, P67984, Q9CQM8, Q6ZWV3, P62082, Q8BIJ6, P14869, Q6ZWN5, Q3UGC7, P14206, Q6ZWX6, P62918, P62281, P41105, P62889, P10126, P14131, P14148, P61255, P62267, P62717, P51410, P62242, P63242	147	319	13588	7.24415	3.61631e-11	3.61631e-11	7.30527e-11
GOTERM_MF_FAT	GO:0003735~structural constituent of ribosome	18	10.0559	4.22052e-13	P67984, Q6ZWV3, Q9CQM8, P14869, P62082, Q6ZWN5, P14206, P62918, P62281, P41105, P62889, P14148, P14131, P61255, P62267, P62717, P51410, P62242	143	151	13288	11.0769	1.07215e-10	1.07215e-10	5.49727e-10
GOTERM_CC_FAT	GO:0005840~ribosome	19	10.6145	8.66504e-12	P67984, Q6ZWV3, Q9CQM8, P62082, P14869, Q6ZWN5, P14206, P62918, P62281, P41105, P62889, P14148, P14131, P61255, P62267, Q5SQB0, P62717, P51410, P62242	147	192	12504	8.41752	1.81966e-09	9.09832e-10	1.09475e-08
GOTERM_MF_FAT	GO:0005198~structural molecule activity	20	11.1732	3.10671e-07	P67984, Q6ZWV3, Q9CQM8, P62082, P14869, Q6ZWN5, P14206, P62918, P62281, P41105, P62889, O89079, P14148, P14131, P61255, Q01149, P62267, P62717, P51410, P62242	143	450	13288	4.12991	7.89074e-05	2.63032e-05	0.000404599
GOTERM_CC_FAT	GO:0033279~ribosomal subunit	9	5.02793	9.24156e-07	P14148, P14131, P61255, Q6ZWV3, P62267, Q5SQB0, P51410, Q6ZWN5, P14206	147	66	12504	11.5993	0.000194054	4.8517e-05	0.00116758
GOTERM_CC_FAT	GO:0043228~non-membrane-bounded organelle	41	22.905	0.000123982	Q9CQM8, Q6ZWV3, P14869, Q6ZWN5, Q62523, Q9CRB2, Q922J3, Q60668, P14206, P62281, P35550, P14131, P14148, Q6P5F9, Q8CG48, Q5SQB0, P62267, P62717, P43276, Q9CVB6, P62242, Q08189, Q9D708, P70336, P10922, Q9CPW4, Q99JY9, P67984, Q9DCC5, P62082, Q9D0B6, Q9D6Z1, Q9WV32, P62918, Q6NS79, P41105, P62889, Q91Z83, Q921C5, P61255, P51410	147	1919	12504	1.81736	0.0257017	0.00324943	0.156526
GOTERM_CC_FAT	GO:0043232~intracellular non-membrane-bounded organelle	41	22.905	0.000123982	Q9CQM8, Q6ZWV3, P14869, Q6ZWN5, Q62523, Q9CRB2, Q922J3, Q60668, P14206, P62281, P35550, P14131, P14148, Q6P5F9, Q8CG48, Q5SQB0, P62267, P62717, P43276, Q9CVB6, P62242, Q08189, Q9D708, P70336, P10922, Q9CPW4, Q99JY9, P67984, Q9DCC5, P62082, Q9D0B6, Q9D6Z1, Q9WV32, P62918, Q6NS79, P41105, P62889, Q91Z83, Q921C5, P61255, P51410	147	1919	12504	1.81736	0.0257017	0.00324943	0.156526
Annotation Cluster 2	Enrichment Score: 6.5507088193661
Category	Term	Count	%	PValue	Genes	List Total	Pop Hits	Pop Total	Fold Enrichment	Bonferroni	Benjamini	FDR
GOTERM_BP_FAT	GO:0016071~mRNA metabolic process	19	10.6145	3.86811e-09	P70372, Q62189, Q91VC3, O35691, Q9D824, O70551, Q91VM5, Q60668, P49312, Q6PDM2, P62315, Q9Z1N5, P62317, Q9CQF3, O35218, P61327, P62320, P62960, Q64012	147	302	13588	5.81547	2.91655e-06	1.45828e-06	5.89136e-06
GOTERM_BP_FAT	GO:0006397~mRNA processing	17	9.49721	2.13918e-08	Q62189, Q91VC3, O35691, Q9D824, O70551, Q91VM5, P49312, Q6PDM2, P62315, Q9Z1N5, P62317, Q9CQF3, O35218, P61327, P62320, P62960, Q64012	147	262	13588	5.99772	1.61293e-05	3.22587e-06	3.25809e-05
GOTERM_CC_FAT	GO:0005681~spliceosome	12	6.70391	2.06169e-07	P49312, Q6PDM2, Q62189, P62315, Q9Z1N5, P62317, Q91VC3, O35691, P61327, P62320, Q91VM5, Q64012	147	124	12504	8.23173	4.32946e-05	1.44317e-05	0.000260475
GOTERM_BP_FAT	GO:0006396~RNA processing	20	11.1732	2.19626e-07	Q62189, P32067, Q91VC3, O35691, Q9CRB2, Q9D824, O70551, Q91VM5, P49312, Q6PDM2, P62315, P35550, Q9Z1N5, P62317, Q9CQF3, O35218, P61327, P62320, P62960, Q64012	147	437	13588	4.23045	0.000165584	2.06995e-05	0.000334502
GOTERM_BP_FAT	GO:0008380~RNA splicing	14	7.82123	2.49354e-07	Q62189, Q91VC3, O35691, O70551, Q91VM5, P49312, Q6PDM2, Q9Z1N5, P62315, P62317, P61327, P62320, P62960, Q64012	147	201	13588	6.43828	0.000187995	2.08901e-05	0.00037978
KEGG_PATHWAY	mmu03040:Spliceosome	9	5.02793	0.000531225	P49312, Q6PDM2, Q62189, P62315, Q9Z1N5, P62317, Q91VC3, P61327, P62320	88	124	5738	4.73259	0.0405994	0.0137205	0.560492
Annotation Cluster 3	Enrichment Score: 4.4704424580520925
Category	Term	Count	%	PValue	Genes	List Total	Pop Hits	Pop Total	Fold Enrichment	Bonferroni	Benjamini	FDR
GOTERM_BP_FAT	GO:0050658~RNA transport	8	4.46927	6.56314e-06	P49312, Q9Z1N5, Q91VC3, Q6P5F9, Q8R4R6, Q5SQB0, P61327, P63242	147	66	13588	11.2043	0.0049364	0.00049474	0.00999558
GOTERM_BP_FAT	GO:0050657~nucleic acid transport	8	4.46927	6.56314e-06	P49312, Q9Z1N5, Q91VC3, Q6P5F9, Q8R4R6, Q5SQB0, P61327, P63242	147	66	13588	11.2043	0.0049364	0.00049474	0.00999558
GOTERM_BP_FAT	GO:0051236~establishment of RNA localization	8	4.46927	6.56314e-06	P49312, Q9Z1N5, Q91VC3, Q6P5F9, Q8R4R6, Q5SQB0, P61327, P63242	147	66	13588	11.2043	0.0049364	0.00049474	0.00999558
GOTERM_BP_FAT	GO:0006403~RNA localization	8	4.46927	7.26354e-06	P49312, Q9Z1N5, Q91VC3, Q6P5F9, Q8R4R6, Q5SQB0, P61327, P63242	147	67	13588	11.0371	0.00546176	0.000497761	0.0110622
GOTERM_BP_FAT	GO:0015931~nucleobase, nucleoside, nucleotide and nucleic acid transport	8	4.46927	1.41181e-05	P49312, Q9Z1N5, Q91VC3, Q6P5F9, Q8R4R6, Q5SQB0, P61327, P63242	147	74	13588	9.99301	0.0105887	0.000886703	0.0215006
GOTERM_BP_FAT	GO:0051028~mRNA transport	7	3.91061	5.20116e-05	P49312, Q9Z1N5, Q91VC3, Q6P5F9, Q8R4R6, P61327, P63242	147	62	13588	10.4363	0.0384587	0.0030122	0.0791873
GOTERM_BP_FAT	GO:0051168~nuclear export	3	1.67598	0.0337708	P49312, Q6P5F9, Q5SQB0	147	27	13588	10.2706	1	0.444955	40.74
Annotation Cluster 4	Enrichment Score: 3.587979070175468
Category	Term	Count	%	PValue	Genes	List Total	Pop Hits	Pop Total	Fold Enrichment	Bonferroni	Benjamini	FDR
GOTERM_BP_FAT	GO:0015031~protein transport	27	15.0838	5.69492e-09	Q8BFY9, Q91ZR1, Q99LG2, Q8R4R6, Q6PHN9, Q9JHH9, Q5XJY5, Q99LP6, Q9CZE3, P46638, Q6P5F9, Q91V41, P53994, P84078, P35279, P35278, Q9ERK4, Q9WTL2, Q3TBA3, P68254, O88952, O89079, Q9DBH5, P62331, Q99P58, P70452, P63242	147	651	13588	3.83373	4.29396e-06	1.43132e-06	8.67369e-06
GOTERM_BP_FAT	GO:0045184~establishment of protein localization	27	15.0838	6.67297e-09	Q8BFY9, Q91ZR1, Q99LG2, Q8R4R6, Q6PHN9, Q9JHH9, Q5XJY5, Q99LP6, Q9CZE3, P46638, Q6P5F9, Q91V41, P53994, P84078, P35279, P35278, Q9ERK4, Q9WTL2, Q3TBA3, P68254, O88952, O89079, Q9DBH5, P62331, Q99P58, P70452, P63242	147	656	13588	3.8045	5.03141e-06	1.25785e-06	1.01633e-05
GOTERM_BP_FAT	GO:0008104~protein localization	28	15.6425	2.71588e-08	Q8BFY9, Q91ZR1, Q99LG2, Q8R4R6, Q6PHN9, Q9JHH9, Q5XJY5, Q99LP6, Q9CZE3, P46638, Q6P5F9, Q5SQB0, Q91V41, P53994, P84078, P35279, P35278, Q9ERK4, Q9WTL2, Q3TBA3, P68254, O88952, O89079, Q9DBH5, P62331, Q99P58, P70452, P63242	147	753	13588	3.43717	2.04775e-05	3.41295e-06	4.13645e-05
GOTERM_BP_FAT	GO:0007264~small GTPase mediated signal transduction	16	8.93855	1.15608e-07	P70336, Q91ZR1, P35279, P35278, Q6PHN9, P61211, Q9WTL2, P68254, Q9CZE3, P46638, Q8R5F8, P62331, Q99P58, Q91V41, P53994, P84078	147	258	13588	5.73243	8.7165e-05	1.24526e-05	0.000176078
GOTERM_MF_FAT	GO:0005525~GTP binding	16	8.93855	5.72373e-06	Q91ZR1, P35279, P35278, Q6PHN9, Q9WTL2, P61211, Q922H4, P46638, P10126, Q9CZE3, P62331, Q99P58, Q91V41, P53994, P84078, Q08189	143	354	13288	4.19991	0.00145277	0.000363392	0.00745398
GOTERM_MF_FAT	GO:0019001~guanyl nucleotide binding	16	8.93855	7.7439e-06	Q91ZR1, P35279, P35278, Q6PHN9, Q9WTL2, P61211, Q922H4, P46638, P10126, Q9CZE3, P62331, Q99P58, Q91V41, P53994, P84078, Q08189	143	363	13288	4.09578	0.00196503	0.000393314	0.0100847
GOTERM_MF_FAT	GO:0032561~guanyl ribonucleotide binding	16	8.93855	7.7439e-06	Q91ZR1, P35279, P35278, Q6PHN9, Q9WTL2, P61211, Q922H4, P46638, P10126, Q9CZE3, P62331, Q99P58, Q91V41, P53994, P84078, Q08189	143	363	13288	4.09578	0.00196503	0.000393314	0.0100847
GOTERM_MF_FAT	GO:0000166~nucleotide binding	44	24.581	2.7121e-05	P30275, Q62189, Q91ZR1, Q8BIJ6, Q6PHN9, Q64737, Q91VM5, Q60668, Q922H4, Q9Z1N5, Q99LP6, P46638, Q9CZE3, Q61881, Q8CG48, Q91V41, Q6PK77, P53994, P84078, Q62167, Q08189, P97311, Q8BK63, P70372, P70336, P32067, Q3THK7, P35279, Q91VC3, Q99JY9, P35278, P61211, Q9WTL2, O70551, P49312, Q6PDM2, Q3TBA3, P62334, P10126, Q91Z83, P60824, P62331, Q99P58, Q64012	143	2183	13288	1.87293	0.00686516	0.00114748	0.035315
GOTERM_BP_FAT	GO:0046907~intracellular transport	14	7.82123	0.000759503	Q8BFY9, P35279, Q99LG2, Q9ERK4, Q9JHH9, P49312, P68254, Q5XJY5, O89079, Q99LP6, Q6P5F9, Q5SQB0, P53994, P70452	147	431	13588	3.00254	0.436103	0.0351718	1.15054
GOTERM_BP_FAT	GO:0006886~intracellular protein transport	11	6.14525	0.000795161	P68254, Q8BFY9, Q5XJY5, P35279, Q99LP6, Q99LG2, Q6P5F9, Q9ERK4, P53994, P70452, Q9JHH9	147	276	13588	3.68402	0.451073	0.0346666	1.20425
GOTERM_MF_FAT	GO:0032553~ribonucleotide binding	34	18.9944	0.00109053	P30275, Q91ZR1, Q8BIJ6, Q6PHN9, Q64737, Q922H4, Q9Z1N5, P46638, Q9CZE3, Q61881, Q8CG48, Q91V41, Q6PK77, P53994, P84078, Q62167, Q08189, P97311, Q8BK63, P70336, Q3THK7, P35279, Q91VC3, Q99JY9, P35278, P61211, Q9WTL2, O70551, Q3TBA3, P62334, P10126, Q91Z83, P62331, Q99P58	143	1796	13288	1.75912	0.242056	0.0303247	1.41097
GOTERM_MF_FAT	GO:0032555~purine ribonucleotide binding	34	18.9944	0.00109053	P30275, Q91ZR1, Q8BIJ6, Q6PHN9, Q64737, Q922H4, Q9Z1N5, P46638, Q9CZE3, Q61881, Q8CG48, Q91V41, Q6PK77, P53994, P84078, Q62167, Q08189, P97311, Q8BK63, P70336, Q3THK7, P35279, Q91VC3, Q99JY9, P35278, P61211, Q9WTL2, O70551, Q3TBA3, P62334, P10126, Q91Z83, P62331, Q99P58	143	1796	13288	1.75912	0.242056	0.0303247	1.41097
GOTERM_MF_FAT	GO:0017076~purine nucleotide binding	35	19.5531	0.00109251	P30275, Q91ZR1, Q8BIJ6, Q6PHN9, Q64737, Q922H4, Q9Z1N5, Q99LP6, P46638, Q9CZE3, Q61881, Q8CG48, Q91V41, Q6PK77, P53994, P84078, Q62167, Q08189, P97311, Q8BK63, P70336, Q3THK7, P35279, Q91VC3, Q99JY9, P35278, P61211, Q9WTL2, O70551, Q3TBA3, P62334, P10126, Q91Z83, P62331, Q99P58	143	1871	13288	1.73827	0.242438	0.0273831	1.41351
GOTERM_BP_FAT	GO:0034613~cellular protein localization	11	6.14525	0.00145546	P68254, Q8BFY9, Q5XJY5, P35279, Q99LP6, Q99LG2, Q6P5F9, Q9ERK4, P53994, P70452, Q9JHH9	147	299	13588	3.40063	0.666535	0.0591881	2.19394
GOTERM_BP_FAT	GO:0070727~cellular macromolecule localization	11	6.14525	0.0015294	P68254, Q8BFY9, Q5XJY5, P35279, Q99LP6, Q99LG2, Q6P5F9, Q9ERK4, P53994, P70452, Q9JHH9	147	301	13588	3.37804	0.684642	0.0589315	2.30418
GOTERM_BP_FAT	GO:0007242~intracellular signaling cascade	17	9.49721	0.0367124	P70336, Q91ZR1, P35279, P35278, Q6PHN9, P61211, Q9WTL2, O70551, P68254, Q9CZE3, P46638, Q8R5F8, P62331, Q99P58, Q91V41, P53994, P84078	147	915	13588	1.71738	1	0.458324	43.429
GOTERM_MF_FAT	GO:0001883~purine nucleoside binding	20	11.1732	0.295012	Q8BK63, P30275, P97311, P70336, Q3THK7, Q91VC3, Q99JY9, Q8BIJ6, O70551, Q64737, Q3TBA3, Q9Z1N5, Q99LP6, P62334, Q91Z83, Q61881, Q8CG48, Q6PK77, Q62167, Q08189	143	1548	13288	1.20056	1	0.971323	98.9461
GOTERM_MF_FAT	GO:0001882~nucleoside binding	20	11.1732	0.304966	Q8BK63, P30275, P97311, P70336, Q3THK7, Q91VC3, Q99JY9, Q8BIJ6, O70551, Q64737, Q3TBA3, Q9Z1N5, Q99LP6, P62334, Q91Z83, Q61881, Q8CG48, Q6PK77, Q62167, Q08189	143	1558	13288	1.19285	1	0.967365	99.1242
GOTERM_MF_FAT	GO:0030554~adenyl nucleotide binding	19	10.6145	0.374641	Q8BK63, P30275, P97311, P70336, Q3THK7, Q91VC3, Q99JY9, Q8BIJ6, O70551, Q64737, Q3TBA3, Q9Z1N5, Q99LP6, P62334, Q91Z83, Q61881, Q8CG48, Q6PK77, Q62167	143	1535	13288	1.15019	1	0.981211	99.7787
GOTERM_MF_FAT	GO:0032559~adenyl ribonucleotide binding	18	10.0559	0.391865	Q8BK63, P30275, P97311, P70336, Q3THK7, Q91VC3, Q99JY9, Q8BIJ6, O70551, Q64737, Q3TBA3, Q9Z1N5, P62334, Q91Z83, Q61881, Q8CG48, Q6PK77, Q62167	143	1460	13288	1.14563	1	0.98301	99.8462
GOTERM_MF_FAT	GO:0005524~ATP binding	17	9.49721	0.477492	Q8BK63, P30275, P97311, P70336, Q3THK7, Q91VC3, Q99JY9, Q8BIJ6, O70551, Q64737, Q3TBA3, Q9Z1N5, P62334, Q91Z83, Q61881, Q8CG48, Q62167	143	1443	13288	1.09473	1	0.986948	99.9787
Annotation Cluster 5	Enrichment Score: 2.2258887682648374
Category	Term	Count	%	PValue	Genes	List Total	Pop Hits	Pop Total	Fold Enrichment	Bonferroni	Benjamini	FDR
GOTERM_BP_FAT	GO:0015031~protein transport	27	15.0838	5.69492e-09	Q8BFY9, Q91ZR1, Q99LG2, Q8R4R6, Q6PHN9, Q9JHH9, Q5XJY5, Q99LP6, Q9CZE3, P46638, Q6P5F9, Q91V41, P53994, P84078, P35279, P35278, Q9ERK4, Q9WTL2, Q3TBA3, P68254, O88952, O89079, Q9DBH5, P62331, Q99P58, P70452, P63242	147	651	13588	3.83373	4.29396e-06	1.43132e-06	8.67369e-06
GOTERM_BP_FAT	GO:0045184~establishment of protein localization	27	15.0838	6.67297e-09	Q8BFY9, Q91ZR1, Q99LG2, Q8R4R6, Q6PHN9, Q9JHH9, Q5XJY5, Q99LP6, Q9CZE3, P46638, Q6P5F9, Q91V41, P53994, P84078, P35279, P35278, Q9ERK4, Q9WTL2, Q3TBA3, P68254, O88952, O89079, Q9DBH5, P62331, Q99P58, P70452, P63242	147	656	13588	3.8045	5.03141e-06	1.25785e-06	1.01633e-05
GOTERM_BP_FAT	GO:0008104~protein localization	28	15.6425	2.71588e-08	Q8BFY9, Q91ZR1, Q99LG2, Q8R4R6, Q6PHN9, Q9JHH9, Q5XJY5, Q99LP6, Q9CZE3, P46638, Q6P5F9, Q5SQB0, Q91V41, P53994, P84078, P35279, P35278, Q9ERK4, Q9WTL2, Q3TBA3, P68254, O88952, O89079, Q9DBH5, P62331, Q99P58, P70452, P63242	147	753	13588	3.43717	2.04775e-05	3.41295e-06	4.13645e-05
GOTERM_BP_FAT	GO:0000059~protein import into nucleus, docking	4	2.23464	0.000502951	Q8BFY9, Q99LG2, Q6P5F9, Q9ERK4	147	15	13588	24.6494	0.315674	0.0267305	0.763288
GOTERM_CC_FAT	GO:0005643~nuclear pore	6	3.35196	0.000611061	Q8BFY9, Q99LG2, Q6P5F9, Q8R4R6, Q9ERK4, P63242	147	59	12504	8.65029	0.120465	0.0116015	0.76928
GOTERM_BP_FAT	GO:0046907~intracellular transport	14	7.82123	0.000759503	Q8BFY9, P35279, Q99LG2, Q9ERK4, Q9JHH9, P49312, P68254, Q5XJY5, O89079, Q99LP6, Q6P5F9, Q5SQB0, P53994, P70452	147	431	13588	3.00254	0.436103	0.0351718	1.15054
GOTERM_BP_FAT	GO:0006886~intracellular protein transport	11	6.14525	0.000795161	P68254, Q8BFY9, Q5XJY5, P35279, Q99LP6, Q99LG2, Q6P5F9, Q9ERK4, P53994, P70452, Q9JHH9	147	276	13588	3.68402	0.451073	0.0346666	1.20425
GOTERM_BP_FAT	GO:0034613~cellular protein localization	11	6.14525	0.00145546	P68254, Q8BFY9, Q5XJY5, P35279, Q99LP6, Q99LG2, Q6P5F9, Q9ERK4, P53994, P70452, Q9JHH9	147	299	13588	3.40063	0.666535	0.0591881	2.19394
GOTERM_BP_FAT	GO:0070727~cellular macromolecule localization	11	6.14525	0.0015294	P68254, Q8BFY9, Q5XJY5, P35279, Q99LP6, Q99LG2, Q6P5F9, Q9ERK4, P53994, P70452, Q9JHH9	147	301	13588	3.37804	0.684642	0.0589315	2.30418
GOTERM_CC_FAT	GO:0046930~pore complex	6	3.35196	0.00160911	Q8BFY9, Q99LG2, Q6P5F9, Q8R4R6, Q9ERK4, P63242	147	73	12504	6.99133	0.286936	0.0238666	2.01403
GOTERM_BP_FAT	GO:0051170~nuclear import	5	2.7933	0.00346156	P49312, Q8BFY9, Q99LG2, Q6P5F9, Q9ERK4	147	58	13588	7.96857	0.926799	0.112053	5.14427
GOTERM_BP_FAT	GO:0006913~nucleocytoplasmic transport	6	3.35196	0.00373451	P49312, Q8BFY9, Q99LG2, Q6P5F9, Q5SQB0, Q9ERK4	147	96	13588	5.77721	0.940459	0.115432	5.5392
GOTERM_BP_FAT	GO:0051169~nuclear transport	6	3.35196	0.00407906	P49312, Q8BFY9, Q99LG2, Q6P5F9, Q5SQB0, Q9ERK4	147	98	13588	5.65931	0.954128	0.12051	6.03554
GOTERM_CC_FAT	GO:0005635~nuclear envelope	7	3.91061	0.00910338	Q8BFY9, Q99LG2, Q6P5F9, Q8R4R6, Q9ERK4, Q9DCC5, P63242	147	153	12504	3.89169	0.853461	0.0961366	10.9114
GOTERM_BP_FAT	GO:0017038~protein import	5	2.7933	0.0117143	Q8BFY9, Q99LP6, Q99LG2, Q6P5F9, Q9ERK4	147	82	13588	5.6363	0.999862	0.271896	16.4286
GOTERM_BP_FAT	GO:0006605~protein targeting	6	3.35196	0.014347	P68254, Q8BFY9, Q99LP6, Q99LG2, Q6P5F9, Q9ERK4	147	133	13588	4.17002	0.999981	0.304552	19.7558
GOTERM_BP_FAT	GO:0033365~protein localization in organelle	5	2.7933	0.0205301	Q8BFY9, Q99LP6, Q99LG2, Q6P5F9, Q9ERK4	147	97	13588	4.76471	1	0.368731	27.0897
GOTERM_BP_FAT	GO:0006606~protein import into nucleus	4	2.23464	0.0222537	Q8BFY9, Q99LG2, Q6P5F9, Q9ERK4	147	56	13588	6.60253	1	0.384193	29.0195
GOTERM_BP_FAT	GO:0034504~protein localization in nucleus	4	2.23464	0.0278007	Q8BFY9, Q99LG2, Q6P5F9, Q9ERK4	147	61	13588	6.06134	1	0.420212	34.9112
GOTERM_BP_FAT	GO:0043623~cellular protein complex assembly	5	2.7933	0.0290384	Q6NS79, Q8BFY9, Q99LG2, Q6P5F9, Q9ERK4	147	108	13588	4.27942	1	0.426203	36.162
GOTERM_BP_FAT	GO:0065003~macromolecular complex assembly	9	5.02793	0.0295506	Q6NS79, Q8BFY9, P10922, Q99LG2, Q6P5F9, Q5SQB0, Q9ERK4, P43276, Q08189	147	338	13588	2.4613	1	0.423992	36.6729
GOTERM_BP_FAT	GO:0034622~cellular macromolecular complex assembly	7	3.91061	0.0297298	Q6NS79, Q8BFY9, P10922, Q99LG2, Q6P5F9, Q9ERK4, P43276	147	217	13588	2.98179	1	0.418309	36.8508
GOTERM_MF_FAT	GO:0008565~protein transporter activity	4	2.23464	0.0335407	Q8BFY9, Q99LG2, Q6P5F9, Q9ERK4	143	66	13288	5.6317	0.999828	0.486536	35.8732
GOTERM_BP_FAT	GO:0070271~protein complex biogenesis	7	3.91061	0.0358736	Q6NS79, Q8BFY9, Q99LG2, Q6P5F9, Q5SQB0, Q9ERK4, Q08189	147	227	13588	2.85043	1	0.457804	42.6741
GOTERM_BP_FAT	GO:0006461~protein complex assembly	7	3.91061	0.0358736	Q6NS79, Q8BFY9, Q99LG2, Q6P5F9, Q5SQB0, Q9ERK4, Q08189	147	227	13588	2.85043	1	0.457804	42.6741
GOTERM_BP_FAT	GO:0043933~macromolecular complex subunit organization	9	5.02793	0.044538	Q6NS79, Q8BFY9, P10922, Q99LG2, Q6P5F9, Q5SQB0, Q9ERK4, P43276, Q08189	147	367	13588	2.26681	1	0.503946	50.0381
GOTERM_CC_FAT	GO:0012505~endomembrane system	12	6.70391	0.0487131	Q8BFY9, O89079, Q99LG2, Q6P5F9, Q8R4R6, Q9ERK4, Q91V41, Q9DCC5, P84078, Q9D2V7, P63242, Q9JHH9	147	535	12504	1.90792	0.999972	0.331927	46.7908
GOTERM_BP_FAT	GO:0034621~cellular macromolecular complex subunit organization	7	3.91061	0.0488749	Q6NS79, Q8BFY9, P10922, Q99LG2, Q6P5F9, Q9ERK4, P43276	147	245	13588	2.64101	1	0.523285	53.3828
GOTERM_CC_FAT	GO:0031967~organelle envelope	12	6.70391	0.0514426	P38060, P30275, Q8BFY9, Q922Q1, Q99LG2, Q6P5F9, Q8R4R6, P51881, Q9ERK4, Q9DCC5, O09111, P63242	147	540	12504	1.89025	0.999985	0.336859	48.6878
GOTERM_CC_FAT	GO:0031975~envelope	12	6.70391	0.0525629	P38060, P30275, Q8BFY9, Q922Q1, Q99LG2, Q6P5F9, Q8R4R6, P51881, Q9ERK4, Q9DCC5, O09111, P63242	147	542	12504	1.88327	0.999988	0.332997	49.4482
GOTERM_CC_FAT	GO:0044429~mitochondrial part	8	4.46927	0.413161	P38060, P30275, Q922Q1, P29758, Q99LP6, P51881, Q8BIJ6, O09111	147	524	12504	1.29864	1	0.878992	99.881
GOTERM_CC_FAT	GO:0005743~mitochondrial inner membrane	5	2.7933	0.455623	P38060, P30275, Q922Q1, P51881, O09111	147	296	12504	1.43685	1	0.885189	99.9539
GOTERM_CC_FAT	GO:0019866~organelle inner membrane	5	2.7933	0.496374	P38060, P30275, Q922Q1, P51881, O09111	147	312	12504	1.36316	1	0.898369	99.9828
GOTERM_CC_FAT	GO:0031966~mitochondrial membrane	5	2.7933	0.627131	P38060, P30275, Q922Q1, P51881, O09111	147	368	12504	1.15572	1	0.954593	99.9996
GOTERM_CC_FAT	GO:0005740~mitochondrial envelope	5	2.7933	0.674233	P38060, P30275, Q922Q1, P51881, O09111	147	391	12504	1.08774	1	0.965428	99.9999
GOTERM_CC_FAT	GO:0031090~organelle membrane	8	4.46927	0.841345	P38060, P30275, Q922Q1, O89079, P51881, O09111, Q9D2V7, Q9JHH9	147	809	12504	0.841149	1	0.993824	100
Annotation Cluster 6	Enrichment Score: 1.7495149552874256
Category	Term	Count	%	PValue	Genes	List Total	Pop Hits	Pop Total	Fold Enrichment	Bonferroni	Benjamini	FDR
GOTERM_BP_FAT	GO:0051493~regulation of cytoskeleton organization	7	3.91061	0.000684954	Q9WV32, P70336, Q6P5F9, Q99JY9, Q9CPW4, Q5SQB0, Q9CVB6	147	99	13588	6.53583	0.403474	0.0338557	1.03816
GOTERM_BP_FAT	GO:0010824~regulation of centrosome duplication	3	1.67598	0.00167198	P70336, Q6P5F9, Q5SQB0	147	6	13588	46.2177	0.716835	0.0611375	2.51644
GOTERM_BP_FAT	GO:0046605~regulation of centrosome cycle	3	1.67598	0.00232428	P70336, Q6P5F9, Q5SQB0	147	7	13588	39.6152	0.827014	0.0801548	3.48207
GOTERM_BP_FAT	GO:0033043~regulation of organelle organization	7	3.91061	0.00635385	Q9WV32, P70336, Q6P5F9, Q99JY9, Q9CPW4, Q5SQB0, Q9CVB6	147	154	13588	4.20161	0.99182	0.168771	9.25181
GOTERM_BP_FAT	GO:0070507~regulation of microtubule cytoskeleton organization	3	1.67598	0.0569571	P70336, Q6P5F9, Q5SQB0	147	36	13588	7.70295	1	0.572726	59.0646
GOTERM_BP_FAT	GO:0032886~regulation of microtubule-based process	3	1.67598	0.0841464	P70336, Q6P5F9, Q5SQB0	147	45	13588	6.16236	1	0.681038	73.7827
GOTERM_BP_FAT	GO:0010564~regulation of cell cycle process	3	1.67598	0.184957	P70336, Q6P5F9, Q5SQB0	147	73	13588	3.79871	1	0.913506	95.5616
GOTERM_BP_FAT	GO:0051726~regulation of cell cycle	3	1.67598	0.67299	P70336, Q6P5F9, Q5SQB0	147	214	13588	1.29582	1	0.999846	100
Annotation Cluster 7	Enrichment Score: 1.7007428976781245
Category	Term	Count	%	PValue	Genes	List Total	Pop Hits	Pop Total	Fold Enrichment	Bonferroni	Benjamini	FDR
GOTERM_CC_FAT	GO:0016604~nuclear body	10	5.58659	4.22564e-05	Q6PDM2, P35550, Q91VC3, Q6P5F9, Q9CQF3, O35691, Q5SQB0, Q9CRB2, P61327, Q62167	147	142	12504	5.99023	0.00883477	0.00147791	0.0533738
GOTERM_CC_FAT	GO:0016607~nuclear speck	6	3.35196	0.00402095	Q6PDM2, Q91VC3, O35691, Q5SQB0, P61327, Q62167	147	90	12504	5.67075	0.570915	0.0485524	4.96294
GOTERM_CC_FAT	GO:0005654~nucleoplasm	13	7.26257	0.0476866	P49312, Q6PDM2, P35550, Q91VC3, Q80UW8, Q6P5F9, P60824, Q9CQF3, O35691, Q5SQB0, Q9CRB2, P61327, Q62167	147	599	12504	1.84607	0.999965	0.336637	46.0608
GOTERM_CC_FAT	GO:0070013~intracellular organelle lumen	20	11.1732	0.068488	Q91VC3, O35691, Q8BIJ6, Q9D0B6, Q9CRB2, Q9D6Z1, P49312, P38060, Q6PDM2, P35550, P29758, Q99LP6, Q80UW8, Q6P5F9, Q9CQF3, P60824, Q5SQB0, P61327, Q62167, Q9D708	147	1133	12504	1.50152	1	0.372232	59.1939
GOTERM_CC_FAT	GO:0043233~organelle lumen	20	11.1732	0.0699198	Q91VC3, O35691, Q8BIJ6, Q9D0B6, Q9CRB2, Q9D6Z1, P49312, P38060, Q6PDM2, P35550, P29758, Q99LP6, Q80UW8, Q6P5F9, Q9CQF3, P60824, Q5SQB0, P61327, Q62167, Q9D708	147	1136	12504	1.49756	1	0.369514	59.9792
GOTERM_CC_FAT	GO:0044451~nucleoplasm part	11	6.14525	0.0777164	Q6PDM2, P35550, Q91VC3, Q80UW8, Q6P5F9, Q9CQF3, O35691, Q5SQB0, Q9CRB2, P61327, Q62167	147	513	12504	1.82392	1	0.368196	64.0171
GOTERM_CC_FAT	GO:0031974~membrane-enclosed lumen	20	11.1732	0.089858	Q91VC3, O35691, Q8BIJ6, Q9D0B6, Q9CRB2, Q9D6Z1, P49312, P38060, Q6PDM2, P35550, P29758, Q99LP6, Q80UW8, Q6P5F9, Q9CQF3, P60824, Q5SQB0, P61327, Q62167, Q9D708	147	1174	12504	1.44908	1	0.397692	69.5643
GOTERM_CC_FAT	GO:0031981~nuclear lumen	16	8.93855	0.0914444	Q91VC3, O35691, Q9D0B6, Q9CRB2, Q9D6Z1, P49312, Q6PDM2, P35550, Q80UW8, Q6P5F9, P60824, Q9CQF3, Q5SQB0, P61327, Q62167, Q9D708	147	883	12504	1.54131	1	0.395571	70.2278
Annotation Cluster 8	Enrichment Score: 1.5277088960281253
Category	Term	Count	%	PValue	Genes	List Total	Pop Hits	Pop Total	Fold Enrichment	Bonferroni	Benjamini	FDR
GOTERM_CC_FAT	GO:0000502~proteasome complex	8	4.46927	4.68178e-06	P99026, P62334, Q9JKV1, Q9Z2U1, Q9QUM9, P14685, Q9R1P1, O09061	147	58	12504	11.7326	0.000982693	0.000196616	0.00591482
GOTERM_MF_FAT	GO:0004298~threonine-type endopeptidase activity	5	2.7933	6.49533e-05	P99026, Q9Z2U1, Q9QUM9, Q9R1P1, O09061	143	21	13288	22.1245	0.0163633	0.00235418	0.0845582
GOTERM_MF_FAT	GO:0070003~threonine-type peptidase activity	5	2.7933	6.49533e-05	P99026, Q9Z2U1, Q9QUM9, Q9R1P1, O09061	143	21	13288	22.1245	0.0163633	0.00235418	0.0845582
KEGG_PATHWAY	mmu03050:Proteasome	7	3.91061	6.66174e-05	P99026, P62334, Q9Z2U1, Q9QUM9, P14685, Q9R1P1, O09061	88	47	5738	9.71132	0.00518285	0.00259479	0.0704441
GOTERM_CC_FAT	GO:0005839~proteasome core complex	5	2.7933	7.47205e-05	P99026, Q9Z2U1, Q9QUM9, Q9R1P1, O09061	147	20	12504	21.2653	0.0155694	0.00223919	0.0943613
GOTERM_MF_FAT	GO:0004175~endopeptidase activity	8	4.46927	0.16463	P99026, P49935, P12388, Q9Z2U1, Q9QUM9, Q9R1P1, P06797, O09061	143	421	13288	1.76576	1	0.886471	90.3927
GOTERM_BP_FAT	GO:0009057~macromolecule catabolic process	10	5.58659	0.270503	P99026, Q9WUD1, P62334, Q91VC3, Q9Z2U1, Q9QUM9, Q9R1P1, P62869, P61327, O09061	147	654	13588	1.41338	1	0.971259	99.1801
GOTERM_BP_FAT	GO:0044265~cellular macromolecule catabolic process	9	5.02793	0.331635	P99026, Q9WUD1, Q91VC3, Q9Z2U1, Q9QUM9, Q9R1P1, P62869, P61327, O09061	147	609	13588	1.36604	1	0.986964	99.7838
GOTERM_BP_FAT	GO:0030163~protein catabolic process	8	4.46927	0.389364	P99026, Q9WUD1, P62334, Q9Z2U1, Q9QUM9, Q9R1P1, P62869, O09061	147	556	13588	1.33001	1	0.993871	99.9454
GOTERM_BP_FAT	GO:0006511~ubiquitin-dependent protein catabolic process	3	1.67598	0.448823	Q9WUD1, Q9Z2U1, Q9QUM9	147	141	13588	1.96671	1	0.997493	99.9885
GOTERM_MF_FAT	GO:0070011~peptidase activity, acting on L-amino acid peptides	8	4.46927	0.466584	P99026, P49935, P12388, Q9Z2U1, Q9QUM9, Q9R1P1, P06797, O09061	143	603	13288	1.23281	1	0.988134	99.9721
GOTERM_MF_FAT	GO:0008233~peptidase activity	8	4.46927	0.511331	P99026, P49935, P12388, Q9Z2U1, Q9QUM9, Q9R1P1, P06797, O09061	143	629	13288	1.18185	1	0.989402	99.9911
GOTERM_BP_FAT	GO:0051603~proteolysis involved in cellular protein catabolic process	7	3.91061	0.514441	P99026, Q9WUD1, Q9Z2U1, Q9QUM9, Q9R1P1, P62869, O09061	147	534	13588	1.2117	1	0.998697	99.9983
GOTERM_BP_FAT	GO:0044257~cellular protein catabolic process	7	3.91061	0.519952	P99026, Q9WUD1, Q9Z2U1, Q9QUM9, Q9R1P1, P62869, O09061	147	537	13588	1.20493	1	0.998622	99.9986
GOTERM_BP_FAT	GO:0006508~proteolysis	10	5.58659	0.78965	P99026, P49935, Q9WUD1, Q9Z2U1, Q9QUM9, Q9R1P1, P62869, P41317, P06797, O09061	147	1034	13588	0.893959	1	0.999989	100
GOTERM_BP_FAT	GO:0043632~modification-dependent macromolecule catabolic process	4	2.23464	0.914293	Q9WUD1, Q9Z2U1, Q9QUM9, P62869	147	508	13588	0.727838	1	1	100
GOTERM_BP_FAT	GO:0019941~modification-dependent protein catabolic process	4	2.23464	0.914293	Q9WUD1, Q9Z2U1, Q9QUM9, P62869	147	508	13588	0.727838	1	1	100
